# Supplementary material for: Deciphering dengue: novel RNA barcoding segments for enhanced serotype-specific identification and global surveillance of dengue viruses
Source: Front Microbiol. 2024 Dec 23;15:1474406. doi: 10.3389/fmicb.2024.1474406 (PMC11701003; doi:10.3389/fmicb.2024.1474406)
Supplement: Supplementary Figure 1 — The Bayesian phylogenetic tree of TRS. [file Data_Sheet_1.zip › Supplementary Table S6.xlsx]

## Sheet: Primers
Region	Forward Primer	Reverse Primer	Forward GC%	Reverse GC%	Forward Tm	Reverse Tm
DENV.1	AAGGACTAGAGGTTAGAG	GGGGGGTCTCCTCTAACC	44.4444	66.6667	52	60
DENV.2	AAACAGCATATTGACGCT	GAGACAGCAGGATCTCTG	38.8889	55.5556	50	56
DENV-1.1	CCGTCTTTCAATATGCT	AGCATATTGAAAGACGG	41.1765	41.1765	48	48
DENV-1.2	AAGAGCTATGCTGCCTGT	ACGGGGCTCACAGGCAGC	50	72.2222	54	62
DENV-2	CTAGCGGTTAGAGGAGAC	AGGGAGGGGTCTCCTCTA	55.5556	61.1111	56	58
DENV-3	TCAATATGCTGAAACGCG	CGGTTTCTCACGCGTTTC	44.4444	55.5556	52	56
DENV-4.1	CCACCTTTCAATATGCTG	GATACGCGGTTTCTCTCG	44.4444	55.5556	52	56
DENV-4.2	GTGCTGCCTGTAGCTCCG	GGCGGAGCTACAGGCAGC	66.6667	72.2222	60	62
