# Supplementary material for: Deciphering dengue: novel RNA barcoding segments for enhanced serotype-specific identification and global surveillance of dengue viruses
Source: Front Microbiol. 2024 Dec 23;15:1474406. doi: 10.3389/fmicb.2024.1474406 (PMC11701003; doi:10.3389/fmicb.2024.1474406)
Supplement: Supplementary Figure 1 — The Bayesian phylogenetic tree of TRS. [file Data_Sheet_1.zip › Supplementary Table S1.xlsx]

## Sheet: DENV-1
Strains and subtypes	Accession and version numbers	Length	Collection date	Update date	Search details
Dengue virus 1	AB074760.1	10735	1992/6-2009/6	2024-07-20	(("Dengue virus"[Organism] OR dengue virus[All Fields]) AND COMPLETE[All Fields] AND genome[All Fields]) AND "dengue virus type 1"[porgn]
	AB074761.1	10735	1992/6-2009/6	2024-07-20	(("Dengue virus"[Organism] OR dengue virus[All Fields]) AND COMPLETE[All Fields] AND genome[All Fields]) AND "dengue virus type 1"[porgn]
	AB178040.1	10735	1992/6-2009/6	2024-07-20	(("Dengue virus"[Organism] OR dengue virus[All Fields]) AND COMPLETE[All Fields] AND genome[All Fields]) AND "dengue virus type 1"[porgn]
	AB189120.1	10735	1992/6-2009/6	2024-07-20	(("Dengue virus"[Organism] OR dengue virus[All Fields]) AND COMPLETE[All Fields] AND genome[All Fields]) AND "dengue virus type 1"[porgn]
	AB189121.1	10735	1992/6-2009/6	2024-07-20	(("Dengue virus"[Organism] OR dengue virus[All Fields]) AND COMPLETE[All Fields] AND genome[All Fields]) AND "dengue virus type 1"[porgn]
	AB195673.1	10718	1992/6-2009/6	2024-07-20	(("Dengue virus"[Organism] OR dengue virus[All Fields]) AND COMPLETE[All Fields] AND genome[All Fields]) AND "dengue virus type 1"[porgn]
	AB204803.1	10706	1992/6-2009/6	2024-07-20	(("Dengue virus"[Organism] OR dengue virus[All Fields]) AND COMPLETE[All Fields] AND genome[All Fields]) AND "dengue virus type 1"[porgn]
	AB519681.1	10735	1992/6-2009/6	2024-07-20	(("Dengue virus"[Organism] OR dengue virus[All Fields]) AND COMPLETE[All Fields] AND genome[All Fields]) AND "dengue virus type 1"[porgn]
	AF226685.2	10735	1992/6-2009/6	2024-07-20	(("Dengue virus"[Organism] OR dengue virus[All Fields]) AND COMPLETE[All Fields] AND genome[All Fields]) AND "dengue virus type 1"[porgn]
	AF226686.1	10735	1992/6-2009/6	2024-07-20	(("Dengue virus"[Organism] OR dengue virus[All Fields]) AND COMPLETE[All Fields] AND genome[All Fields]) AND "dengue virus type 1"[porgn]
	AF226687.2	10735	1992/6-2009/6	2024-07-20	(("Dengue virus"[Organism] OR dengue virus[All Fields]) AND COMPLETE[All Fields] AND genome[All Fields]) AND "dengue virus type 1"[porgn]
	AF298807.1	10721	1992/6-2009/6	2024-07-20	(("Dengue virus"[Organism] OR dengue virus[All Fields]) AND COMPLETE[All Fields] AND genome[All Fields]) AND "dengue virus type 1"[porgn]
	AF298808.1	10721	1992/6-2009/6	2024-07-20	(("Dengue virus"[Organism] OR dengue virus[All Fields]) AND COMPLETE[All Fields] AND genome[All Fields]) AND "dengue virus type 1"[porgn]
	AF309641.1	10721	1992/6-2009/6	2024-07-20	(("Dengue virus"[Organism] OR dengue virus[All Fields]) AND COMPLETE[All Fields] AND genome[All Fields]) AND "dengue virus type 1"[porgn]
	AF311956.1	10735	1992/6-2009/6	2024-07-20	(("Dengue virus"[Organism] OR dengue virus[All Fields]) AND COMPLETE[All Fields] AND genome[All Fields]) AND "dengue virus type 1"[porgn]
	AF311957.1	10735	1992/6-2009/6	2024-07-20	(("Dengue virus"[Organism] OR dengue virus[All Fields]) AND COMPLETE[All Fields] AND genome[All Fields]) AND "dengue virus type 1"[porgn]
	AF311958.1	10735	1992/6-2009/6	2024-07-20	(("Dengue virus"[Organism] OR dengue virus[All Fields]) AND COMPLETE[All Fields] AND genome[All Fields]) AND "dengue virus type 1"[porgn]
	AF350498.1	10735	1992/6-2009/6	2024-07-20	(("Dengue virus"[Organism] OR dengue virus[All Fields]) AND COMPLETE[All Fields] AND genome[All Fields]) AND "dengue virus type 1"[porgn]
	AF513110.1	10735	1992/6-2009/6	2024-07-20	(("Dengue virus"[Organism] OR dengue virus[All Fields]) AND COMPLETE[All Fields] AND genome[All Fields]) AND "dengue virus type 1"[porgn]
	AY145121.1	10735	1992/6-2009/6	2024-07-20	(("Dengue virus"[Organism] OR dengue virus[All Fields]) AND COMPLETE[All Fields] AND genome[All Fields]) AND "dengue virus type 1"[porgn]
	AY145122.1	10733	1992/6-2009/6	2024-07-20	(("Dengue virus"[Organism] OR dengue virus[All Fields]) AND COMPLETE[All Fields] AND genome[All Fields]) AND "dengue virus type 1"[porgn]
	AY145123.1	10705	1992/6-2009/6	2024-07-20	(("Dengue virus"[Organism] OR dengue virus[All Fields]) AND COMPLETE[All Fields] AND genome[All Fields]) AND "dengue virus type 1"[porgn]
	AY277659.2	10735	1992/6-2009/6	2024-07-20	(("Dengue virus"[Organism] OR dengue virus[All Fields]) AND COMPLETE[All Fields] AND genome[All Fields]) AND "dengue virus type 1"[porgn]
	AY277664.2	10735	1992/6-2009/6	2024-07-20	(("Dengue virus"[Organism] OR dengue virus[All Fields]) AND COMPLETE[All Fields] AND genome[All Fields]) AND "dengue virus type 1"[porgn]
	AY277665.2	10735	1992/6-2009/6	2024-07-20	(("Dengue virus"[Organism] OR dengue virus[All Fields]) AND COMPLETE[All Fields] AND genome[All Fields]) AND "dengue virus type 1"[porgn]
	AY277666.2	10735	1992/6-2009/6	2024-07-20	(("Dengue virus"[Organism] OR dengue virus[All Fields]) AND COMPLETE[All Fields] AND genome[All Fields]) AND "dengue virus type 1"[porgn]
	AY708047.1	10614	1992/6-2009/6	2024-07-20	(("Dengue virus"[Organism] OR dengue virus[All Fields]) AND COMPLETE[All Fields] AND genome[All Fields]) AND "dengue virus type 1"[porgn]
	AY713473.1	10614	1992/6-2009/6	2024-07-20	(("Dengue virus"[Organism] OR dengue virus[All Fields]) AND COMPLETE[All Fields] AND genome[All Fields]) AND "dengue virus type 1"[porgn]
	AY713474.1	10614	1992/6-2009/6	2024-07-20	(("Dengue virus"[Organism] OR dengue virus[All Fields]) AND COMPLETE[All Fields] AND genome[All Fields]) AND "dengue virus type 1"[porgn]
	AY713475.1	10614	1992/6-2009/6	2024-07-20	(("Dengue virus"[Organism] OR dengue virus[All Fields]) AND COMPLETE[All Fields] AND genome[All Fields]) AND "dengue virus type 1"[porgn]
	AY713476.1	10614	1992/6-2009/6	2024-07-20	(("Dengue virus"[Organism] OR dengue virus[All Fields]) AND COMPLETE[All Fields] AND genome[All Fields]) AND "dengue virus type 1"[porgn]
	AY722801.1	10614	1992/6-2009/6	2024-07-20	(("Dengue virus"[Organism] OR dengue virus[All Fields]) AND COMPLETE[All Fields] AND genome[All Fields]) AND "dengue virus type 1"[porgn]
	AY722802.1	10614	1992/6-2009/6	2024-07-20	(("Dengue virus"[Organism] OR dengue virus[All Fields]) AND COMPLETE[All Fields] AND genome[All Fields]) AND "dengue virus type 1"[porgn]
	AY722803.1	10614	1992/6-2009/6	2024-07-20	(("Dengue virus"[Organism] OR dengue virus[All Fields]) AND COMPLETE[All Fields] AND genome[All Fields]) AND "dengue virus type 1"[porgn]
	AY726549.1	10614	1992/6-2009/6	2024-07-20	(("Dengue virus"[Organism] OR dengue virus[All Fields]) AND COMPLETE[All Fields] AND genome[All Fields]) AND "dengue virus type 1"[porgn]
	AY726550.1	10614	1992/6-2009/6	2024-07-20	(("Dengue virus"[Organism] OR dengue virus[All Fields]) AND COMPLETE[All Fields] AND genome[All Fields]) AND "dengue virus type 1"[porgn]
	AY726551.1	10614	1992/6-2009/6	2024-07-20	(("Dengue virus"[Organism] OR dengue virus[All Fields]) AND COMPLETE[All Fields] AND genome[All Fields]) AND "dengue virus type 1"[porgn]
	AY726552.1	10614	1992/6-2009/6	2024-07-20	(("Dengue virus"[Organism] OR dengue virus[All Fields]) AND COMPLETE[All Fields] AND genome[All Fields]) AND "dengue virus type 1"[porgn]
	AY726553.1	10614	1992/6-2009/6	2024-07-20	(("Dengue virus"[Organism] OR dengue virus[All Fields]) AND COMPLETE[All Fields] AND genome[All Fields]) AND "dengue virus type 1"[porgn]
	AY726554.1	10735	1992/6-2009/6	2024-07-20	(("Dengue virus"[Organism] OR dengue virus[All Fields]) AND COMPLETE[All Fields] AND genome[All Fields]) AND "dengue virus type 1"[porgn]
	AY726555.1	10726	1992/6-2009/6	2024-07-20	(("Dengue virus"[Organism] OR dengue virus[All Fields]) AND COMPLETE[All Fields] AND genome[All Fields]) AND "dengue virus type 1"[porgn]
	AY732474.1	10735	1992/6-2009/6	2024-07-20	(("Dengue virus"[Organism] OR dengue virus[All Fields]) AND COMPLETE[All Fields] AND genome[All Fields]) AND "dengue virus type 1"[porgn]
	AY732475.1	10735	1992/6-2009/6	2024-07-20	(("Dengue virus"[Organism] OR dengue virus[All Fields]) AND COMPLETE[All Fields] AND genome[All Fields]) AND "dengue virus type 1"[porgn]
	AY732476.1	10735	1992/6-2009/6	2024-07-20	(("Dengue virus"[Organism] OR dengue virus[All Fields]) AND COMPLETE[All Fields] AND genome[All Fields]) AND "dengue virus type 1"[porgn]
	AY732477.1	10735	1992/6-2009/6	2024-07-20	(("Dengue virus"[Organism] OR dengue virus[All Fields]) AND COMPLETE[All Fields] AND genome[All Fields]) AND "dengue virus type 1"[porgn]
	AY732478.1	10735	1992/6-2009/6	2024-07-20	(("Dengue virus"[Organism] OR dengue virus[All Fields]) AND COMPLETE[All Fields] AND genome[All Fields]) AND "dengue virus type 1"[porgn]
	AY732479.1	10735	1992/6-2009/6	2024-07-20	(("Dengue virus"[Organism] OR dengue virus[All Fields]) AND COMPLETE[All Fields] AND genome[All Fields]) AND "dengue virus type 1"[porgn]
	AY732480.1	10735	1992/6-2009/6	2024-07-20	(("Dengue virus"[Organism] OR dengue virus[All Fields]) AND COMPLETE[All Fields] AND genome[All Fields]) AND "dengue virus type 1"[porgn]
	AY732481.1	10735	1992/6-2009/6	2024-07-20	(("Dengue virus"[Organism] OR dengue virus[All Fields]) AND COMPLETE[All Fields] AND genome[All Fields]) AND "dengue virus type 1"[porgn]
	AY732482.1	10735	1992/6-2009/6	2024-07-20	(("Dengue virus"[Organism] OR dengue virus[All Fields]) AND COMPLETE[All Fields] AND genome[All Fields]) AND "dengue virus type 1"[porgn]
	AY732483.1	10735	1992/6-2009/6	2024-07-20	(("Dengue virus"[Organism] OR dengue virus[All Fields]) AND COMPLETE[All Fields] AND genome[All Fields]) AND "dengue virus type 1"[porgn]
	AY762084.1	10733	1992/6-2009/6	2024-07-20	(("Dengue virus"[Organism] OR dengue virus[All Fields]) AND COMPLETE[All Fields] AND genome[All Fields]) AND "dengue virus type 1"[porgn]
	AY835999.4	10727	1992/6-2009/6	2024-07-20	(("Dengue virus"[Organism] OR dengue virus[All Fields]) AND COMPLETE[All Fields] AND genome[All Fields]) AND "dengue virus type 1"[porgn]
	DQ193572.1	10735	1992/6-2009/6	2024-07-20	(("Dengue virus"[Organism] OR dengue virus[All Fields]) AND COMPLETE[All Fields] AND genome[All Fields]) AND "dengue virus type 1"[porgn]
	DQ672556.1	10735	1992/6-2009/6	2024-07-20	(("Dengue virus"[Organism] OR dengue virus[All Fields]) AND COMPLETE[All Fields] AND genome[All Fields]) AND "dengue virus type 1"[porgn]
	DQ672557.1	10735	1992/6-2009/6	2024-07-20	(("Dengue virus"[Organism] OR dengue virus[All Fields]) AND COMPLETE[All Fields] AND genome[All Fields]) AND "dengue virus type 1"[porgn]
	DQ672558.1	10735	1992/6-2009/6	2024-07-20	(("Dengue virus"[Organism] OR dengue virus[All Fields]) AND COMPLETE[All Fields] AND genome[All Fields]) AND "dengue virus type 1"[porgn]
	DQ672559.1	10735	1992/6-2009/6	2024-07-20	(("Dengue virus"[Organism] OR dengue virus[All Fields]) AND COMPLETE[All Fields] AND genome[All Fields]) AND "dengue virus type 1"[porgn]
	DQ672560.1	10735	1992/6-2009/6	2024-07-20	(("Dengue virus"[Organism] OR dengue virus[All Fields]) AND COMPLETE[All Fields] AND genome[All Fields]) AND "dengue virus type 1"[porgn]
	DQ672561.1	10735	1992/6-2009/6	2024-07-20	(("Dengue virus"[Organism] OR dengue virus[All Fields]) AND COMPLETE[All Fields] AND genome[All Fields]) AND "dengue virus type 1"[porgn]
	DQ672562.1	10735	1992/6-2009/6	2024-07-20	(("Dengue virus"[Organism] OR dengue virus[All Fields]) AND COMPLETE[All Fields] AND genome[All Fields]) AND "dengue virus type 1"[porgn]
	DQ672563.1	10735	1992/6-2009/6	2024-07-20	(("Dengue virus"[Organism] OR dengue virus[All Fields]) AND COMPLETE[All Fields] AND genome[All Fields]) AND "dengue virus type 1"[porgn]
	DQ672564.1	10735	1992/6-2009/6	2024-07-20	(("Dengue virus"[Organism] OR dengue virus[All Fields]) AND COMPLETE[All Fields] AND genome[All Fields]) AND "dengue virus type 1"[porgn]
	EF025110.1	10735	1992/6-2009/6	2024-07-20	(("Dengue virus"[Organism] OR dengue virus[All Fields]) AND COMPLETE[All Fields] AND genome[All Fields]) AND "dengue virus type 1"[porgn]
	EF032590.1	10735	1992/6-2009/6	2024-07-20	(("Dengue virus"[Organism] OR dengue virus[All Fields]) AND COMPLETE[All Fields] AND genome[All Fields]) AND "dengue virus type 1"[porgn]
	EF122231.1	10735	1992/6-2009/6	2024-07-20	(("Dengue virus"[Organism] OR dengue virus[All Fields]) AND COMPLETE[All Fields] AND genome[All Fields]) AND "dengue virus type 1"[porgn]
	EF122232.1	10735	1992/6-2009/6	2024-07-20	(("Dengue virus"[Organism] OR dengue virus[All Fields]) AND COMPLETE[All Fields] AND genome[All Fields]) AND "dengue virus type 1"[porgn]
	EF457905.1	10735	1992/6-2009/6	2024-07-20	(("Dengue virus"[Organism] OR dengue virus[All Fields]) AND COMPLETE[All Fields] AND genome[All Fields]) AND "dengue virus type 1"[porgn]
	EU081226.1	10735	1992/6-2009/6	2024-07-20	(("Dengue virus"[Organism] OR dengue virus[All Fields]) AND COMPLETE[All Fields] AND genome[All Fields]) AND "dengue virus type 1"[porgn]
	EU081227.1	10735	1992/6-2009/6	2024-07-20	(("Dengue virus"[Organism] OR dengue virus[All Fields]) AND COMPLETE[All Fields] AND genome[All Fields]) AND "dengue virus type 1"[porgn]
	EU081228.1	10735	1992/6-2009/6	2024-07-20	(("Dengue virus"[Organism] OR dengue virus[All Fields]) AND COMPLETE[All Fields] AND genome[All Fields]) AND "dengue virus type 1"[porgn]
	EU081229.1	10735	1992/6-2009/6	2024-07-20	(("Dengue virus"[Organism] OR dengue virus[All Fields]) AND COMPLETE[All Fields] AND genome[All Fields]) AND "dengue virus type 1"[porgn]
	EU081230.1	10735	1992/6-2009/6	2024-07-20	(("Dengue virus"[Organism] OR dengue virus[All Fields]) AND COMPLETE[All Fields] AND genome[All Fields]) AND "dengue virus type 1"[porgn]
	EU081231.1	10735	1992/6-2009/6	2024-07-20	(("Dengue virus"[Organism] OR dengue virus[All Fields]) AND COMPLETE[All Fields] AND genome[All Fields]) AND "dengue virus type 1"[porgn]
	EU081232.1	10735	1992/6-2009/6	2024-07-20	(("Dengue virus"[Organism] OR dengue virus[All Fields]) AND COMPLETE[All Fields] AND genome[All Fields]) AND "dengue virus type 1"[porgn]
	EU081233.1	10735	1992/6-2009/6	2024-07-20	(("Dengue virus"[Organism] OR dengue virus[All Fields]) AND COMPLETE[All Fields] AND genome[All Fields]) AND "dengue virus type 1"[porgn]
	EU081234.1	10735	1992/6-2009/6	2024-07-20	(("Dengue virus"[Organism] OR dengue virus[All Fields]) AND COMPLETE[All Fields] AND genome[All Fields]) AND "dengue virus type 1"[porgn]
	EU081235.1	10735	1992/6-2009/6	2024-07-20	(("Dengue virus"[Organism] OR dengue virus[All Fields]) AND COMPLETE[All Fields] AND genome[All Fields]) AND "dengue virus type 1"[porgn]
	EU081236.1	10735	1992/6-2009/6	2024-07-20	(("Dengue virus"[Organism] OR dengue virus[All Fields]) AND COMPLETE[All Fields] AND genome[All Fields]) AND "dengue virus type 1"[porgn]
	EU081237.1	10722	1992/6-2009/6	2024-07-20	(("Dengue virus"[Organism] OR dengue virus[All Fields]) AND COMPLETE[All Fields] AND genome[All Fields]) AND "dengue virus type 1"[porgn]
	EU081238.1	10735	1992/6-2009/6	2024-07-20	(("Dengue virus"[Organism] OR dengue virus[All Fields]) AND COMPLETE[All Fields] AND genome[All Fields]) AND "dengue virus type 1"[porgn]
	EU081239.1	10735	1992/6-2009/6	2024-07-20	(("Dengue virus"[Organism] OR dengue virus[All Fields]) AND COMPLETE[All Fields] AND genome[All Fields]) AND "dengue virus type 1"[porgn]
	EU081240.1	10735	1992/6-2009/6	2024-07-20	(("Dengue virus"[Organism] OR dengue virus[All Fields]) AND COMPLETE[All Fields] AND genome[All Fields]) AND "dengue virus type 1"[porgn]
	EU081241.1	10722	1992/6-2009/6	2024-07-20	(("Dengue virus"[Organism] OR dengue virus[All Fields]) AND COMPLETE[All Fields] AND genome[All Fields]) AND "dengue virus type 1"[porgn]
	EU081242.1	10735	1992/6-2009/6	2024-07-20	(("Dengue virus"[Organism] OR dengue virus[All Fields]) AND COMPLETE[All Fields] AND genome[All Fields]) AND "dengue virus type 1"[porgn]
	EU081243.1	10735	1992/6-2009/6	2024-07-20	(("Dengue virus"[Organism] OR dengue virus[All Fields]) AND COMPLETE[All Fields] AND genome[All Fields]) AND "dengue virus type 1"[porgn]
	EU081244.1	10735	1992/6-2009/6	2024-07-20	(("Dengue virus"[Organism] OR dengue virus[All Fields]) AND COMPLETE[All Fields] AND genome[All Fields]) AND "dengue virus type 1"[porgn]
	EU081245.1	10735	1992/6-2009/6	2024-07-20	(("Dengue virus"[Organism] OR dengue virus[All Fields]) AND COMPLETE[All Fields] AND genome[All Fields]) AND "dengue virus type 1"[porgn]
	EU081246.1	10735	1992/6-2009/6	2024-07-20	(("Dengue virus"[Organism] OR dengue virus[All Fields]) AND COMPLETE[All Fields] AND genome[All Fields]) AND "dengue virus type 1"[porgn]
	EU081247.1	10735	1992/6-2009/6	2024-07-20	(("Dengue virus"[Organism] OR dengue virus[All Fields]) AND COMPLETE[All Fields] AND genome[All Fields]) AND "dengue virus type 1"[porgn]
	EU081248.1	10735	1992/6-2009/6	2024-07-20	(("Dengue virus"[Organism] OR dengue virus[All Fields]) AND COMPLETE[All Fields] AND genome[All Fields]) AND "dengue virus type 1"[porgn]
	EU081249.1	10735	1992/6-2009/6	2024-07-20	(("Dengue virus"[Organism] OR dengue virus[All Fields]) AND COMPLETE[All Fields] AND genome[All Fields]) AND "dengue virus type 1"[porgn]
	EU081250.1	10735	1992/6-2009/6	2024-07-20	(("Dengue virus"[Organism] OR dengue virus[All Fields]) AND COMPLETE[All Fields] AND genome[All Fields]) AND "dengue virus type 1"[porgn]
	EU081251.1	10735	1992/6-2009/6	2024-07-20	(("Dengue virus"[Organism] OR dengue virus[All Fields]) AND COMPLETE[All Fields] AND genome[All Fields]) AND "dengue virus type 1"[porgn]
	EU081252.1	10735	1992/6-2009/6	2024-07-20	(("Dengue virus"[Organism] OR dengue virus[All Fields]) AND COMPLETE[All Fields] AND genome[All Fields]) AND "dengue virus type 1"[porgn]
	EU081253.1	10735	1992/6-2009/6	2024-07-20	(("Dengue virus"[Organism] OR dengue virus[All Fields]) AND COMPLETE[All Fields] AND genome[All Fields]) AND "dengue virus type 1"[porgn]
	EU081254.2	10735	1992/6-2009/6	2024-07-20	(("Dengue virus"[Organism] OR dengue virus[All Fields]) AND COMPLETE[All Fields] AND genome[All Fields]) AND "dengue virus type 1"[porgn]
	EU081255.1	10735	1992/6-2009/6	2024-07-20	(("Dengue virus"[Organism] OR dengue virus[All Fields]) AND COMPLETE[All Fields] AND genome[All Fields]) AND "dengue virus type 1"[porgn]
	EU081256.1	10735	1992/6-2009/6	2024-07-20	(("Dengue virus"[Organism] OR dengue virus[All Fields]) AND COMPLETE[All Fields] AND genome[All Fields]) AND "dengue virus type 1"[porgn]
	EU081257.1	10735	1992/6-2009/6	2024-07-20	(("Dengue virus"[Organism] OR dengue virus[All Fields]) AND COMPLETE[All Fields] AND genome[All Fields]) AND "dengue virus type 1"[porgn]
	EU081258.1	10735	1992/6-2009/6	2024-07-20	(("Dengue virus"[Organism] OR dengue virus[All Fields]) AND COMPLETE[All Fields] AND genome[All Fields]) AND "dengue virus type 1"[porgn]
	EU081259.1	10735	1992/6-2009/6	2024-07-20	(("Dengue virus"[Organism] OR dengue virus[All Fields]) AND COMPLETE[All Fields] AND genome[All Fields]) AND "dengue virus type 1"[porgn]
	EU081260.1	10735	1992/6-2009/6	2024-07-20	(("Dengue virus"[Organism] OR dengue virus[All Fields]) AND COMPLETE[All Fields] AND genome[All Fields]) AND "dengue virus type 1"[porgn]
	EU081261.1	10735	1992/6-2009/6	2024-07-20	(("Dengue virus"[Organism] OR dengue virus[All Fields]) AND COMPLETE[All Fields] AND genome[All Fields]) AND "dengue virus type 1"[porgn]
	EU081262.2	10735	1992/6-2009/6	2024-07-20	(("Dengue virus"[Organism] OR dengue virus[All Fields]) AND COMPLETE[All Fields] AND genome[All Fields]) AND "dengue virus type 1"[porgn]
	EU081263.1	10735	1992/6-2009/6	2024-07-20	(("Dengue virus"[Organism] OR dengue virus[All Fields]) AND COMPLETE[All Fields] AND genome[All Fields]) AND "dengue virus type 1"[porgn]
	EU081264.1	10735	1992/6-2009/6	2024-07-20	(("Dengue virus"[Organism] OR dengue virus[All Fields]) AND COMPLETE[All Fields] AND genome[All Fields]) AND "dengue virus type 1"[porgn]
	EU081265.1	10735	1992/6-2009/6	2024-07-20	(("Dengue virus"[Organism] OR dengue virus[All Fields]) AND COMPLETE[All Fields] AND genome[All Fields]) AND "dengue virus type 1"[porgn]
	EU081266.1	10735	1992/6-2009/6	2024-07-20	(("Dengue virus"[Organism] OR dengue virus[All Fields]) AND COMPLETE[All Fields] AND genome[All Fields]) AND "dengue virus type 1"[porgn]
	EU081267.1	10735	1992/6-2009/6	2024-07-20	(("Dengue virus"[Organism] OR dengue virus[All Fields]) AND COMPLETE[All Fields] AND genome[All Fields]) AND "dengue virus type 1"[porgn]
	EU081268.1	10735	1992/6-2009/6	2024-07-20	(("Dengue virus"[Organism] OR dengue virus[All Fields]) AND COMPLETE[All Fields] AND genome[All Fields]) AND "dengue virus type 1"[porgn]
	EU081269.1	10735	1992/6-2009/6	2024-07-20	(("Dengue virus"[Organism] OR dengue virus[All Fields]) AND COMPLETE[All Fields] AND genome[All Fields]) AND "dengue virus type 1"[porgn]
	EU081270.1	10735	1992/6-2009/6	2024-07-20	(("Dengue virus"[Organism] OR dengue virus[All Fields]) AND COMPLETE[All Fields] AND genome[All Fields]) AND "dengue virus type 1"[porgn]
	EU081271.1	10735	1992/6-2009/6	2024-07-20	(("Dengue virus"[Organism] OR dengue virus[All Fields]) AND COMPLETE[All Fields] AND genome[All Fields]) AND "dengue virus type 1"[porgn]
	EU081272.1	10735	1992/6-2009/6	2024-07-20	(("Dengue virus"[Organism] OR dengue virus[All Fields]) AND COMPLETE[All Fields] AND genome[All Fields]) AND "dengue virus type 1"[porgn]
	EU081273.1	10735	1992/6-2009/6	2024-07-20	(("Dengue virus"[Organism] OR dengue virus[All Fields]) AND COMPLETE[All Fields] AND genome[All Fields]) AND "dengue virus type 1"[porgn]
	EU081274.1	10735	1992/6-2009/6	2024-07-20	(("Dengue virus"[Organism] OR dengue virus[All Fields]) AND COMPLETE[All Fields] AND genome[All Fields]) AND "dengue virus type 1"[porgn]
	EU081275.1	10735	1992/6-2009/6	2024-07-20	(("Dengue virus"[Organism] OR dengue virus[All Fields]) AND COMPLETE[All Fields] AND genome[All Fields]) AND "dengue virus type 1"[porgn]
	EU081276.1	10735	1992/6-2009/6	2024-07-20	(("Dengue virus"[Organism] OR dengue virus[All Fields]) AND COMPLETE[All Fields] AND genome[All Fields]) AND "dengue virus type 1"[porgn]
	EU081277.1	10735	1992/6-2009/6	2024-07-20	(("Dengue virus"[Organism] OR dengue virus[All Fields]) AND COMPLETE[All Fields] AND genome[All Fields]) AND "dengue virus type 1"[porgn]
	EU081278.1	10735	1992/6-2009/6	2024-07-20	(("Dengue virus"[Organism] OR dengue virus[All Fields]) AND COMPLETE[All Fields] AND genome[All Fields]) AND "dengue virus type 1"[porgn]
	EU081279.1	10735	1992/6-2009/6	2024-07-20	(("Dengue virus"[Organism] OR dengue virus[All Fields]) AND COMPLETE[All Fields] AND genome[All Fields]) AND "dengue virus type 1"[porgn]
	EU081280.1	10735	1992/6-2009/6	2024-07-20	(("Dengue virus"[Organism] OR dengue virus[All Fields]) AND COMPLETE[All Fields] AND genome[All Fields]) AND "dengue virus type 1"[porgn]
	EU081281.1	10735	1992/6-2009/6	2024-07-20	(("Dengue virus"[Organism] OR dengue virus[All Fields]) AND COMPLETE[All Fields] AND genome[All Fields]) AND "dengue virus type 1"[porgn]
	EU179860.1	10628	1992/6-2009/6	2024-07-20	(("Dengue virus"[Organism] OR dengue virus[All Fields]) AND COMPLETE[All Fields] AND genome[All Fields]) AND "dengue virus type 1"[porgn]
	EU179861.1	10671	1992/6-2009/6	2024-07-20	(("Dengue virus"[Organism] OR dengue virus[All Fields]) AND COMPLETE[All Fields] AND genome[All Fields]) AND "dengue virus type 1"[porgn]
	EU249490.1	10690	1992/6-2009/6	2024-07-20	(("Dengue virus"[Organism] OR dengue virus[All Fields]) AND COMPLETE[All Fields] AND genome[All Fields]) AND "dengue virus type 1"[porgn]
	EU249491.1	10690	1992/6-2009/6	2024-07-20	(("Dengue virus"[Organism] OR dengue virus[All Fields]) AND COMPLETE[All Fields] AND genome[All Fields]) AND "dengue virus type 1"[porgn]
	EU249492.1	10690	1992/6-2009/6	2024-07-20	(("Dengue virus"[Organism] OR dengue virus[All Fields]) AND COMPLETE[All Fields] AND genome[All Fields]) AND "dengue virus type 1"[porgn]
	EU249493.1	10690	1992/6-2009/6	2024-07-20	(("Dengue virus"[Organism] OR dengue virus[All Fields]) AND COMPLETE[All Fields] AND genome[All Fields]) AND "dengue virus type 1"[porgn]
	EU249494.1	10690	1992/6-2009/6	2024-07-20	(("Dengue virus"[Organism] OR dengue virus[All Fields]) AND COMPLETE[All Fields] AND genome[All Fields]) AND "dengue virus type 1"[porgn]
	EU249495.1	10690	1992/6-2009/6	2024-07-20	(("Dengue virus"[Organism] OR dengue virus[All Fields]) AND COMPLETE[All Fields] AND genome[All Fields]) AND "dengue virus type 1"[porgn]
	EU280167.1	10735	1992/6-2009/6	2024-07-20	(("Dengue virus"[Organism] OR dengue virus[All Fields]) AND COMPLETE[All Fields] AND genome[All Fields]) AND "dengue virus type 1"[porgn]
	EU359008.1	10735	1992/6-2009/6	2024-07-20	(("Dengue virus"[Organism] OR dengue virus[All Fields]) AND COMPLETE[All Fields] AND genome[All Fields]) AND "dengue virus type 1"[porgn]
	EU482476.1	10690	1992/6-2009/6	2024-07-20	(("Dengue virus"[Organism] OR dengue virus[All Fields]) AND COMPLETE[All Fields] AND genome[All Fields]) AND "dengue virus type 1"[porgn]
	EU482477.1	10690	1992/6-2009/6	2024-07-20	(("Dengue virus"[Organism] OR dengue virus[All Fields]) AND COMPLETE[All Fields] AND genome[All Fields]) AND "dengue virus type 1"[porgn]
	EU482478.1	10690	1992/6-2009/6	2024-07-20	(("Dengue virus"[Organism] OR dengue virus[All Fields]) AND COMPLETE[All Fields] AND genome[All Fields]) AND "dengue virus type 1"[porgn]
	EU482479.1	10690	1992/6-2009/6	2024-07-20	(("Dengue virus"[Organism] OR dengue virus[All Fields]) AND COMPLETE[All Fields] AND genome[All Fields]) AND "dengue virus type 1"[porgn]
	EU482480.1	10690	1992/6-2009/6	2024-07-20	(("Dengue virus"[Organism] OR dengue virus[All Fields]) AND COMPLETE[All Fields] AND genome[All Fields]) AND "dengue virus type 1"[porgn]
	EU482481.1	10690	1992/6-2009/6	2024-07-20	(("Dengue virus"[Organism] OR dengue virus[All Fields]) AND COMPLETE[All Fields] AND genome[All Fields]) AND "dengue virus type 1"[porgn]
	EU482482.1	10690	1992/6-2009/6	2024-07-20	(("Dengue virus"[Organism] OR dengue virus[All Fields]) AND COMPLETE[All Fields] AND genome[All Fields]) AND "dengue virus type 1"[porgn]
	EU482483.1	10690	1992/6-2009/6	2024-07-20	(("Dengue virus"[Organism] OR dengue virus[All Fields]) AND COMPLETE[All Fields] AND genome[All Fields]) AND "dengue virus type 1"[porgn]
	EU482484.1	10690	1992/6-2009/6	2024-07-20	(("Dengue virus"[Organism] OR dengue virus[All Fields]) AND COMPLETE[All Fields] AND genome[All Fields]) AND "dengue virus type 1"[porgn]
	EU482485.1	10690	1992/6-2009/6	2024-07-20	(("Dengue virus"[Organism] OR dengue virus[All Fields]) AND COMPLETE[All Fields] AND genome[All Fields]) AND "dengue virus type 1"[porgn]
	EU482486.1	10690	1992/6-2009/6	2024-07-20	(("Dengue virus"[Organism] OR dengue virus[All Fields]) AND COMPLETE[All Fields] AND genome[All Fields]) AND "dengue virus type 1"[porgn]
	EU482487.1	10690	1992/6-2009/6	2024-07-20	(("Dengue virus"[Organism] OR dengue virus[All Fields]) AND COMPLETE[All Fields] AND genome[All Fields]) AND "dengue virus type 1"[porgn]
	EU482488.1	10690	1992/6-2009/6	2024-07-20	(("Dengue virus"[Organism] OR dengue virus[All Fields]) AND COMPLETE[All Fields] AND genome[All Fields]) AND "dengue virus type 1"[porgn]
	EU482489.1	10690	1992/6-2009/6	2024-07-20	(("Dengue virus"[Organism] OR dengue virus[All Fields]) AND COMPLETE[All Fields] AND genome[All Fields]) AND "dengue virus type 1"[porgn]
	EU482490.1	10675	1992/6-2009/6	2024-07-20	(("Dengue virus"[Organism] OR dengue virus[All Fields]) AND COMPLETE[All Fields] AND genome[All Fields]) AND "dengue virus type 1"[porgn]
	EU482491.1	10684	1992/6-2009/6	2024-07-20	(("Dengue virus"[Organism] OR dengue virus[All Fields]) AND COMPLETE[All Fields] AND genome[All Fields]) AND "dengue virus type 1"[porgn]
	EU482492.1	10688	1992/6-2009/6	2024-07-20	(("Dengue virus"[Organism] OR dengue virus[All Fields]) AND COMPLETE[All Fields] AND genome[All Fields]) AND "dengue virus type 1"[porgn]
	EU482493.1	10690	1992/6-2009/6	2024-07-20	(("Dengue virus"[Organism] OR dengue virus[All Fields]) AND COMPLETE[All Fields] AND genome[All Fields]) AND "dengue virus type 1"[porgn]
	EU482494.1	10684	1992/6-2009/6	2024-07-20	(("Dengue virus"[Organism] OR dengue virus[All Fields]) AND COMPLETE[All Fields] AND genome[All Fields]) AND "dengue virus type 1"[porgn]
	EU482495.1	10690	1992/6-2009/6	2024-07-20	(("Dengue virus"[Organism] OR dengue virus[All Fields]) AND COMPLETE[All Fields] AND genome[All Fields]) AND "dengue virus type 1"[porgn]
	EU482496.1	10690	1992/6-2009/6	2024-07-20	(("Dengue virus"[Organism] OR dengue virus[All Fields]) AND COMPLETE[All Fields] AND genome[All Fields]) AND "dengue virus type 1"[porgn]
	EU482497.1	10690	1992/6-2009/6	2024-07-20	(("Dengue virus"[Organism] OR dengue virus[All Fields]) AND COMPLETE[All Fields] AND genome[All Fields]) AND "dengue virus type 1"[porgn]
	EU482498.1	10690	1992/6-2009/6	2024-07-20	(("Dengue virus"[Organism] OR dengue virus[All Fields]) AND COMPLETE[All Fields] AND genome[All Fields]) AND "dengue virus type 1"[porgn]
	EU482499.1	10690	1992/6-2009/6	2024-07-20	(("Dengue virus"[Organism] OR dengue virus[All Fields]) AND COMPLETE[All Fields] AND genome[All Fields]) AND "dengue virus type 1"[porgn]
	EU482500.1	10685	1992/6-2009/6	2024-07-20	(("Dengue virus"[Organism] OR dengue virus[All Fields]) AND COMPLETE[All Fields] AND genome[All Fields]) AND "dengue virus type 1"[porgn]
	EU482501.1	10690	1992/6-2009/6	2024-07-20	(("Dengue virus"[Organism] OR dengue virus[All Fields]) AND COMPLETE[All Fields] AND genome[All Fields]) AND "dengue virus type 1"[porgn]
	EU482502.1	10686	1992/6-2009/6	2024-07-20	(("Dengue virus"[Organism] OR dengue virus[All Fields]) AND COMPLETE[All Fields] AND genome[All Fields]) AND "dengue virus type 1"[porgn]
	EU482503.1	10690	1992/6-2009/6	2024-07-20	(("Dengue virus"[Organism] OR dengue virus[All Fields]) AND COMPLETE[All Fields] AND genome[All Fields]) AND "dengue virus type 1"[porgn]
	EU482504.1	10690	1992/6-2009/6	2024-07-20	(("Dengue virus"[Organism] OR dengue virus[All Fields]) AND COMPLETE[All Fields] AND genome[All Fields]) AND "dengue virus type 1"[porgn]
	EU482505.1	10690	1992/6-2009/6	2024-07-20	(("Dengue virus"[Organism] OR dengue virus[All Fields]) AND COMPLETE[All Fields] AND genome[All Fields]) AND "dengue virus type 1"[porgn]
	EU482506.1	10690	1992/6-2009/6	2024-07-20	(("Dengue virus"[Organism] OR dengue virus[All Fields]) AND COMPLETE[All Fields] AND genome[All Fields]) AND "dengue virus type 1"[porgn]
	EU482507.1	10690	1992/6-2009/6	2024-07-20	(("Dengue virus"[Organism] OR dengue virus[All Fields]) AND COMPLETE[All Fields] AND genome[All Fields]) AND "dengue virus type 1"[porgn]
	EU482508.1	10690	1992/6-2009/6	2024-07-20	(("Dengue virus"[Organism] OR dengue virus[All Fields]) AND COMPLETE[All Fields] AND genome[All Fields]) AND "dengue virus type 1"[porgn]
	EU482509.1	10690	1992/6-2009/6	2024-07-20	(("Dengue virus"[Organism] OR dengue virus[All Fields]) AND COMPLETE[All Fields] AND genome[All Fields]) AND "dengue virus type 1"[porgn]
	EU482510.1	10690	1992/6-2009/6	2024-07-20	(("Dengue virus"[Organism] OR dengue virus[All Fields]) AND COMPLETE[All Fields] AND genome[All Fields]) AND "dengue virus type 1"[porgn]
	EU482511.1	10690	1992/6-2009/6	2024-07-20	(("Dengue virus"[Organism] OR dengue virus[All Fields]) AND COMPLETE[All Fields] AND genome[All Fields]) AND "dengue virus type 1"[porgn]
	EU482512.1	10684	1992/6-2009/6	2024-07-20	(("Dengue virus"[Organism] OR dengue virus[All Fields]) AND COMPLETE[All Fields] AND genome[All Fields]) AND "dengue virus type 1"[porgn]
	EU482513.1	10690	1992/6-2009/6	2024-07-20	(("Dengue virus"[Organism] OR dengue virus[All Fields]) AND COMPLETE[All Fields] AND genome[All Fields]) AND "dengue virus type 1"[porgn]
	EU482514.1	10690	1992/6-2009/6	2024-07-20	(("Dengue virus"[Organism] OR dengue virus[All Fields]) AND COMPLETE[All Fields] AND genome[All Fields]) AND "dengue virus type 1"[porgn]
	EU482515.1	10690	1992/6-2009/6	2024-07-20	(("Dengue virus"[Organism] OR dengue virus[All Fields]) AND COMPLETE[All Fields] AND genome[All Fields]) AND "dengue virus type 1"[porgn]
	EU482516.1	10690	1992/6-2009/6	2024-07-20	(("Dengue virus"[Organism] OR dengue virus[All Fields]) AND COMPLETE[All Fields] AND genome[All Fields]) AND "dengue virus type 1"[porgn]
	EU482517.1	10690	1992/6-2009/6	2024-07-20	(("Dengue virus"[Organism] OR dengue virus[All Fields]) AND COMPLETE[All Fields] AND genome[All Fields]) AND "dengue virus type 1"[porgn]
	EU482518.1	10690	1992/6-2009/6	2024-07-20	(("Dengue virus"[Organism] OR dengue virus[All Fields]) AND COMPLETE[All Fields] AND genome[All Fields]) AND "dengue virus type 1"[porgn]
	EU482519.1	10690	1992/6-2009/6	2024-07-20	(("Dengue virus"[Organism] OR dengue virus[All Fields]) AND COMPLETE[All Fields] AND genome[All Fields]) AND "dengue virus type 1"[porgn]
	EU482520.1	10690	1992/6-2009/6	2024-07-20	(("Dengue virus"[Organism] OR dengue virus[All Fields]) AND COMPLETE[All Fields] AND genome[All Fields]) AND "dengue virus type 1"[porgn]
	EU482521.1	10688	1992/6-2009/6	2024-07-20	(("Dengue virus"[Organism] OR dengue virus[All Fields]) AND COMPLETE[All Fields] AND genome[All Fields]) AND "dengue virus type 1"[porgn]
	EU482522.1	10690	1992/6-2009/6	2024-07-20	(("Dengue virus"[Organism] OR dengue virus[All Fields]) AND COMPLETE[All Fields] AND genome[All Fields]) AND "dengue virus type 1"[porgn]
	EU482523.1	10690	1992/6-2009/6	2024-07-20	(("Dengue virus"[Organism] OR dengue virus[All Fields]) AND COMPLETE[All Fields] AND genome[All Fields]) AND "dengue virus type 1"[porgn]
	EU482524.1	10690	1992/6-2009/6	2024-07-20	(("Dengue virus"[Organism] OR dengue virus[All Fields]) AND COMPLETE[All Fields] AND genome[All Fields]) AND "dengue virus type 1"[porgn]
	EU482525.1	10690	1992/6-2009/6	2024-07-20	(("Dengue virus"[Organism] OR dengue virus[All Fields]) AND COMPLETE[All Fields] AND genome[All Fields]) AND "dengue virus type 1"[porgn]
	EU482526.1	10690	1992/6-2009/6	2024-07-20	(("Dengue virus"[Organism] OR dengue virus[All Fields]) AND COMPLETE[All Fields] AND genome[All Fields]) AND "dengue virus type 1"[porgn]
	EU482527.1	10688	1992/6-2009/6	2024-07-20	(("Dengue virus"[Organism] OR dengue virus[All Fields]) AND COMPLETE[All Fields] AND genome[All Fields]) AND "dengue virus type 1"[porgn]
	EU482528.1	10689	1992/6-2009/6	2024-07-20	(("Dengue virus"[Organism] OR dengue virus[All Fields]) AND COMPLETE[All Fields] AND genome[All Fields]) AND "dengue virus type 1"[porgn]
	EU482529.1	10690	1992/6-2009/6	2024-07-20	(("Dengue virus"[Organism] OR dengue virus[All Fields]) AND COMPLETE[All Fields] AND genome[All Fields]) AND "dengue virus type 1"[porgn]
	EU482530.1	10690	1992/6-2009/6	2024-07-20	(("Dengue virus"[Organism] OR dengue virus[All Fields]) AND COMPLETE[All Fields] AND genome[All Fields]) AND "dengue virus type 1"[porgn]
	EU482531.1	10690	1992/6-2009/6	2024-07-20	(("Dengue virus"[Organism] OR dengue virus[All Fields]) AND COMPLETE[All Fields] AND genome[All Fields]) AND "dengue virus type 1"[porgn]
	EU482532.1	10690	1992/6-2009/6	2024-07-20	(("Dengue virus"[Organism] OR dengue virus[All Fields]) AND COMPLETE[All Fields] AND genome[All Fields]) AND "dengue virus type 1"[porgn]
	EU482533.1	10690	1992/6-2009/6	2024-07-20	(("Dengue virus"[Organism] OR dengue virus[All Fields]) AND COMPLETE[All Fields] AND genome[All Fields]) AND "dengue virus type 1"[porgn]
	EU482534.1	10690	1992/6-2009/6	2024-07-20	(("Dengue virus"[Organism] OR dengue virus[All Fields]) AND COMPLETE[All Fields] AND genome[All Fields]) AND "dengue virus type 1"[porgn]
	EU482535.1	10690	1992/6-2009/6	2024-07-20	(("Dengue virus"[Organism] OR dengue virus[All Fields]) AND COMPLETE[All Fields] AND genome[All Fields]) AND "dengue virus type 1"[porgn]
	EU482536.1	10690	1992/6-2009/6	2024-07-20	(("Dengue virus"[Organism] OR dengue virus[All Fields]) AND COMPLETE[All Fields] AND genome[All Fields]) AND "dengue virus type 1"[porgn]
	EU482537.1	10690	1992/6-2009/6	2024-07-20	(("Dengue virus"[Organism] OR dengue virus[All Fields]) AND COMPLETE[All Fields] AND genome[All Fields]) AND "dengue virus type 1"[porgn]
	EU482538.1	10690	1992/6-2009/6	2024-07-20	(("Dengue virus"[Organism] OR dengue virus[All Fields]) AND COMPLETE[All Fields] AND genome[All Fields]) AND "dengue virus type 1"[porgn]
	EU482539.1	10690	1992/6-2009/6	2024-07-20	(("Dengue virus"[Organism] OR dengue virus[All Fields]) AND COMPLETE[All Fields] AND genome[All Fields]) AND "dengue virus type 1"[porgn]
	EU482540.1	10690	1992/6-2009/6	2024-07-20	(("Dengue virus"[Organism] OR dengue virus[All Fields]) AND COMPLETE[All Fields] AND genome[All Fields]) AND "dengue virus type 1"[porgn]
	EU482567.1	10690	1992/6-2009/6	2024-07-20	(("Dengue virus"[Organism] OR dengue virus[All Fields]) AND COMPLETE[All Fields] AND genome[All Fields]) AND "dengue virus type 1"[porgn]
	EU482591.1	10690	1992/6-2009/6	2024-07-20	(("Dengue virus"[Organism] OR dengue virus[All Fields]) AND COMPLETE[All Fields] AND genome[All Fields]) AND "dengue virus type 1"[porgn]
	EU482592.1	10690	1992/6-2009/6	2024-07-20	(("Dengue virus"[Organism] OR dengue virus[All Fields]) AND COMPLETE[All Fields] AND genome[All Fields]) AND "dengue virus type 1"[porgn]
	EU482609.1	10690	1992/6-2009/6	2024-07-20	(("Dengue virus"[Organism] OR dengue virus[All Fields]) AND COMPLETE[All Fields] AND genome[All Fields]) AND "dengue virus type 1"[porgn]
	EU482610.1	10690	1992/6-2009/6	2024-07-20	(("Dengue virus"[Organism] OR dengue virus[All Fields]) AND COMPLETE[All Fields] AND genome[All Fields]) AND "dengue virus type 1"[porgn]
	EU482611.1	10690	1992/6-2009/6	2024-07-20	(("Dengue virus"[Organism] OR dengue virus[All Fields]) AND COMPLETE[All Fields] AND genome[All Fields]) AND "dengue virus type 1"[porgn]
	EU482615.1	10690	1992/6-2009/6	2024-07-20	(("Dengue virus"[Organism] OR dengue virus[All Fields]) AND COMPLETE[All Fields] AND genome[All Fields]) AND "dengue virus type 1"[porgn]
	EU482616.1	10756	1992/6-2009/6	2024-07-20	(("Dengue virus"[Organism] OR dengue virus[All Fields]) AND COMPLETE[All Fields] AND genome[All Fields]) AND "dengue virus type 1"[porgn]
	EU482617.1	10690	1992/6-2009/6	2024-07-20	(("Dengue virus"[Organism] OR dengue virus[All Fields]) AND COMPLETE[All Fields] AND genome[All Fields]) AND "dengue virus type 1"[porgn]
	EU482618.1	10690	1992/6-2009/6	2024-07-20	(("Dengue virus"[Organism] OR dengue virus[All Fields]) AND COMPLETE[All Fields] AND genome[All Fields]) AND "dengue virus type 1"[porgn]
	EU482619.1	10690	1992/6-2009/6	2024-07-20	(("Dengue virus"[Organism] OR dengue virus[All Fields]) AND COMPLETE[All Fields] AND genome[All Fields]) AND "dengue virus type 1"[porgn]
	EU482706.1	10690	1992/6-2009/6	2024-07-20	(("Dengue virus"[Organism] OR dengue virus[All Fields]) AND COMPLETE[All Fields] AND genome[All Fields]) AND "dengue virus type 1"[porgn]
	EU482707.1	10690	1992/6-2009/6	2024-07-20	(("Dengue virus"[Organism] OR dengue virus[All Fields]) AND COMPLETE[All Fields] AND genome[All Fields]) AND "dengue virus type 1"[porgn]
	EU482708.1	10690	1992/6-2009/6	2024-07-20	(("Dengue virus"[Organism] OR dengue virus[All Fields]) AND COMPLETE[All Fields] AND genome[All Fields]) AND "dengue virus type 1"[porgn]
	EU482709.1	10690	1992/6-2009/6	2024-07-20	(("Dengue virus"[Organism] OR dengue virus[All Fields]) AND COMPLETE[All Fields] AND genome[All Fields]) AND "dengue virus type 1"[porgn]
	EU482710.1	10690	1992/6-2009/6	2024-07-20	(("Dengue virus"[Organism] OR dengue virus[All Fields]) AND COMPLETE[All Fields] AND genome[All Fields]) AND "dengue virus type 1"[porgn]
	EU482711.1	10690	1992/6-2009/6	2024-07-20	(("Dengue virus"[Organism] OR dengue virus[All Fields]) AND COMPLETE[All Fields] AND genome[All Fields]) AND "dengue virus type 1"[porgn]
	EU482712.1	10690	1992/6-2009/6	2024-07-20	(("Dengue virus"[Organism] OR dengue virus[All Fields]) AND COMPLETE[All Fields] AND genome[All Fields]) AND "dengue virus type 1"[porgn]
	EU482713.1	10690	1992/6-2009/6	2024-07-20	(("Dengue virus"[Organism] OR dengue virus[All Fields]) AND COMPLETE[All Fields] AND genome[All Fields]) AND "dengue virus type 1"[porgn]
	EU482714.1	10690	1992/6-2009/6	2024-07-20	(("Dengue virus"[Organism] OR dengue virus[All Fields]) AND COMPLETE[All Fields] AND genome[All Fields]) AND "dengue virus type 1"[porgn]
	EU482715.1	10690	1992/6-2009/6	2024-07-20	(("Dengue virus"[Organism] OR dengue virus[All Fields]) AND COMPLETE[All Fields] AND genome[All Fields]) AND "dengue virus type 1"[porgn]
	EU482716.1	10690	1992/6-2009/6	2024-07-20	(("Dengue virus"[Organism] OR dengue virus[All Fields]) AND COMPLETE[All Fields] AND genome[All Fields]) AND "dengue virus type 1"[porgn]
	EU482717.1	10690	1992/6-2009/6	2024-07-20	(("Dengue virus"[Organism] OR dengue virus[All Fields]) AND COMPLETE[All Fields] AND genome[All Fields]) AND "dengue virus type 1"[porgn]
	EU482718.1	10690	1992/6-2009/6	2024-07-20	(("Dengue virus"[Organism] OR dengue virus[All Fields]) AND COMPLETE[All Fields] AND genome[All Fields]) AND "dengue virus type 1"[porgn]
	EU482789.1	10690	1992/6-2009/6	2024-07-20	(("Dengue virus"[Organism] OR dengue virus[All Fields]) AND COMPLETE[All Fields] AND genome[All Fields]) AND "dengue virus type 1"[porgn]
	EU482790.1	10690	1992/6-2009/6	2024-07-20	(("Dengue virus"[Organism] OR dengue virus[All Fields]) AND COMPLETE[All Fields] AND genome[All Fields]) AND "dengue virus type 1"[porgn]
	EU482791.1	10690	1992/6-2009/6	2024-07-20	(("Dengue virus"[Organism] OR dengue virus[All Fields]) AND COMPLETE[All Fields] AND genome[All Fields]) AND "dengue virus type 1"[porgn]
	EU482792.1	10690	1992/6-2009/6	2024-07-20	(("Dengue virus"[Organism] OR dengue virus[All Fields]) AND COMPLETE[All Fields] AND genome[All Fields]) AND "dengue virus type 1"[porgn]
	EU482793.1	10690	1992/6-2009/6	2024-07-20	(("Dengue virus"[Organism] OR dengue virus[All Fields]) AND COMPLETE[All Fields] AND genome[All Fields]) AND "dengue virus type 1"[porgn]
	EU482794.1	10689	1992/6-2009/6	2024-07-20	(("Dengue virus"[Organism] OR dengue virus[All Fields]) AND COMPLETE[All Fields] AND genome[All Fields]) AND "dengue virus type 1"[porgn]
	EU482795.1	10690	1992/6-2009/6	2024-07-20	(("Dengue virus"[Organism] OR dengue virus[All Fields]) AND COMPLETE[All Fields] AND genome[All Fields]) AND "dengue virus type 1"[porgn]
	EU482796.1	10690	1992/6-2009/6	2024-07-20	(("Dengue virus"[Organism] OR dengue virus[All Fields]) AND COMPLETE[All Fields] AND genome[All Fields]) AND "dengue virus type 1"[porgn]
	EU482797.1	10690	1992/6-2009/6	2024-07-20	(("Dengue virus"[Organism] OR dengue virus[All Fields]) AND COMPLETE[All Fields] AND genome[All Fields]) AND "dengue virus type 1"[porgn]
	EU482798.1	10690	1992/6-2009/6	2024-07-20	(("Dengue virus"[Organism] OR dengue virus[All Fields]) AND COMPLETE[All Fields] AND genome[All Fields]) AND "dengue virus type 1"[porgn]
	EU482799.1	10690	1992/6-2009/6	2024-07-20	(("Dengue virus"[Organism] OR dengue virus[All Fields]) AND COMPLETE[All Fields] AND genome[All Fields]) AND "dengue virus type 1"[porgn]
	EU482800.1	10690	1992/6-2009/6	2024-07-20	(("Dengue virus"[Organism] OR dengue virus[All Fields]) AND COMPLETE[All Fields] AND genome[All Fields]) AND "dengue virus type 1"[porgn]
	EU482801.1	10690	1992/6-2009/6	2024-07-20	(("Dengue virus"[Organism] OR dengue virus[All Fields]) AND COMPLETE[All Fields] AND genome[All Fields]) AND "dengue virus type 1"[porgn]
	EU482802.1	10690	1992/6-2009/6	2024-07-20	(("Dengue virus"[Organism] OR dengue virus[All Fields]) AND COMPLETE[All Fields] AND genome[All Fields]) AND "dengue virus type 1"[porgn]
	EU482803.1	10690	1992/6-2009/6	2024-07-20	(("Dengue virus"[Organism] OR dengue virus[All Fields]) AND COMPLETE[All Fields] AND genome[All Fields]) AND "dengue virus type 1"[porgn]
	EU482804.1	10690	1992/6-2009/6	2024-07-20	(("Dengue virus"[Organism] OR dengue virus[All Fields]) AND COMPLETE[All Fields] AND genome[All Fields]) AND "dengue virus type 1"[porgn]
	EU482805.1	10690	1992/6-2009/6	2024-07-20	(("Dengue virus"[Organism] OR dengue virus[All Fields]) AND COMPLETE[All Fields] AND genome[All Fields]) AND "dengue virus type 1"[porgn]
	EU482806.1	10690	1992/6-2009/6	2024-07-20	(("Dengue virus"[Organism] OR dengue virus[All Fields]) AND COMPLETE[All Fields] AND genome[All Fields]) AND "dengue virus type 1"[porgn]
	EU482807.1	10690	1992/6-2009/6	2024-07-20	(("Dengue virus"[Organism] OR dengue virus[All Fields]) AND COMPLETE[All Fields] AND genome[All Fields]) AND "dengue virus type 1"[porgn]
	EU482808.1	10690	1992/6-2009/6	2024-07-20	(("Dengue virus"[Organism] OR dengue virus[All Fields]) AND COMPLETE[All Fields] AND genome[All Fields]) AND "dengue virus type 1"[porgn]
	EU482809.1	10690	1992/6-2009/6	2024-07-20	(("Dengue virus"[Organism] OR dengue virus[All Fields]) AND COMPLETE[All Fields] AND genome[All Fields]) AND "dengue virus type 1"[porgn]
	EU482810.1	10690	1992/6-2009/6	2024-07-20	(("Dengue virus"[Organism] OR dengue virus[All Fields]) AND COMPLETE[All Fields] AND genome[All Fields]) AND "dengue virus type 1"[porgn]
	EU482811.1	10690	1992/6-2009/6	2024-07-20	(("Dengue virus"[Organism] OR dengue virus[All Fields]) AND COMPLETE[All Fields] AND genome[All Fields]) AND "dengue virus type 1"[porgn]
	EU482812.1	10690	1992/6-2009/6	2024-07-20	(("Dengue virus"[Organism] OR dengue virus[All Fields]) AND COMPLETE[All Fields] AND genome[All Fields]) AND "dengue virus type 1"[porgn]
	EU482813.1	10690	1992/6-2009/6	2024-07-20	(("Dengue virus"[Organism] OR dengue virus[All Fields]) AND COMPLETE[All Fields] AND genome[All Fields]) AND "dengue virus type 1"[porgn]
	EU482814.1	10690	1992/6-2009/6	2024-07-20	(("Dengue virus"[Organism] OR dengue virus[All Fields]) AND COMPLETE[All Fields] AND genome[All Fields]) AND "dengue virus type 1"[porgn]
	EU482815.1	10690	1992/6-2009/6	2024-07-20	(("Dengue virus"[Organism] OR dengue virus[All Fields]) AND COMPLETE[All Fields] AND genome[All Fields]) AND "dengue virus type 1"[porgn]
	EU482816.1	10690	1992/6-2009/6	2024-07-20	(("Dengue virus"[Organism] OR dengue virus[All Fields]) AND COMPLETE[All Fields] AND genome[All Fields]) AND "dengue virus type 1"[porgn]
	EU482817.1	10690	1992/6-2009/6	2024-07-20	(("Dengue virus"[Organism] OR dengue virus[All Fields]) AND COMPLETE[All Fields] AND genome[All Fields]) AND "dengue virus type 1"[porgn]
	EU482818.1	10690	1992/6-2009/6	2024-07-20	(("Dengue virus"[Organism] OR dengue virus[All Fields]) AND COMPLETE[All Fields] AND genome[All Fields]) AND "dengue virus type 1"[porgn]
	EU482819.1	10688	1992/6-2009/6	2024-07-20	(("Dengue virus"[Organism] OR dengue virus[All Fields]) AND COMPLETE[All Fields] AND genome[All Fields]) AND "dengue virus type 1"[porgn]
	EU482820.1	10690	1992/6-2009/6	2024-07-20	(("Dengue virus"[Organism] OR dengue virus[All Fields]) AND COMPLETE[All Fields] AND genome[All Fields]) AND "dengue virus type 1"[porgn]
	EU482821.1	10690	1992/6-2009/6	2024-07-20	(("Dengue virus"[Organism] OR dengue virus[All Fields]) AND COMPLETE[All Fields] AND genome[All Fields]) AND "dengue virus type 1"[porgn]
	EU482822.1	10690	1992/6-2009/6	2024-07-20	(("Dengue virus"[Organism] OR dengue virus[All Fields]) AND COMPLETE[All Fields] AND genome[All Fields]) AND "dengue virus type 1"[porgn]
	EU482823.1	10690	1992/6-2009/6	2024-07-20	(("Dengue virus"[Organism] OR dengue virus[All Fields]) AND COMPLETE[All Fields] AND genome[All Fields]) AND "dengue virus type 1"[porgn]
	EU482824.1	10690	1992/6-2009/6	2024-07-20	(("Dengue virus"[Organism] OR dengue virus[All Fields]) AND COMPLETE[All Fields] AND genome[All Fields]) AND "dengue virus type 1"[porgn]
	EU482825.1	10690	1992/6-2009/6	2024-07-20	(("Dengue virus"[Organism] OR dengue virus[All Fields]) AND COMPLETE[All Fields] AND genome[All Fields]) AND "dengue virus type 1"[porgn]
	EU482826.1	10690	1992/6-2009/6	2024-07-20	(("Dengue virus"[Organism] OR dengue virus[All Fields]) AND COMPLETE[All Fields] AND genome[All Fields]) AND "dengue virus type 1"[porgn]
	EU482827.1	10690	1992/6-2009/6	2024-07-20	(("Dengue virus"[Organism] OR dengue virus[All Fields]) AND COMPLETE[All Fields] AND genome[All Fields]) AND "dengue virus type 1"[porgn]
	EU482828.1	10690	1992/6-2009/6	2024-07-20	(("Dengue virus"[Organism] OR dengue virus[All Fields]) AND COMPLETE[All Fields] AND genome[All Fields]) AND "dengue virus type 1"[porgn]
	EU596501.1	10690	1992/6-2009/6	2024-07-20	(("Dengue virus"[Organism] OR dengue virus[All Fields]) AND COMPLETE[All Fields] AND genome[All Fields]) AND "dengue virus type 1"[porgn]
	EU596502.1	10690	1992/6-2009/6	2024-07-20	(("Dengue virus"[Organism] OR dengue virus[All Fields]) AND COMPLETE[All Fields] AND genome[All Fields]) AND "dengue virus type 1"[porgn]
	EU596503.1	10690	1992/6-2009/6	2024-07-20	(("Dengue virus"[Organism] OR dengue virus[All Fields]) AND COMPLETE[All Fields] AND genome[All Fields]) AND "dengue virus type 1"[porgn]
	EU596504.1	10690	1992/6-2009/6	2024-07-20	(("Dengue virus"[Organism] OR dengue virus[All Fields]) AND COMPLETE[All Fields] AND genome[All Fields]) AND "dengue virus type 1"[porgn]
	EU660390.1	10690	1992/6-2009/6	2024-07-20	(("Dengue virus"[Organism] OR dengue virus[All Fields]) AND COMPLETE[All Fields] AND genome[All Fields]) AND "dengue virus type 1"[porgn]
	EU660391.1	10690	1992/6-2009/6	2024-07-20	(("Dengue virus"[Organism] OR dengue virus[All Fields]) AND COMPLETE[All Fields] AND genome[All Fields]) AND "dengue virus type 1"[porgn]
	EU660392.1	10690	1992/6-2009/6	2024-07-20	(("Dengue virus"[Organism] OR dengue virus[All Fields]) AND COMPLETE[All Fields] AND genome[All Fields]) AND "dengue virus type 1"[porgn]
	EU660393.1	10690	1992/6-2009/6	2024-07-20	(("Dengue virus"[Organism] OR dengue virus[All Fields]) AND COMPLETE[All Fields] AND genome[All Fields]) AND "dengue virus type 1"[porgn]
	EU660394.1	10690	1992/6-2009/6	2024-07-20	(("Dengue virus"[Organism] OR dengue virus[All Fields]) AND COMPLETE[All Fields] AND genome[All Fields]) AND "dengue virus type 1"[porgn]
	EU660395.1	10690	1992/6-2009/6	2024-07-20	(("Dengue virus"[Organism] OR dengue virus[All Fields]) AND COMPLETE[All Fields] AND genome[All Fields]) AND "dengue virus type 1"[porgn]
	EU660396.1	10690	1992/6-2009/6	2024-07-20	(("Dengue virus"[Organism] OR dengue virus[All Fields]) AND COMPLETE[All Fields] AND genome[All Fields]) AND "dengue virus type 1"[porgn]
	EU660397.1	10690	1992/6-2009/6	2024-07-20	(("Dengue virus"[Organism] OR dengue virus[All Fields]) AND COMPLETE[All Fields] AND genome[All Fields]) AND "dengue virus type 1"[porgn]
	EU660401.1	10690	1992/6-2009/6	2024-07-20	(("Dengue virus"[Organism] OR dengue virus[All Fields]) AND COMPLETE[All Fields] AND genome[All Fields]) AND "dengue virus type 1"[porgn]
	EU660402.1	10690	1992/6-2009/6	2024-07-20	(("Dengue virus"[Organism] OR dengue virus[All Fields]) AND COMPLETE[All Fields] AND genome[All Fields]) AND "dengue virus type 1"[porgn]
	EU660403.1	10679	1992/6-2009/6	2024-07-20	(("Dengue virus"[Organism] OR dengue virus[All Fields]) AND COMPLETE[All Fields] AND genome[All Fields]) AND "dengue virus type 1"[porgn]
	EU660412.1	10690	1992/6-2009/6	2024-07-20	(("Dengue virus"[Organism] OR dengue virus[All Fields]) AND COMPLETE[All Fields] AND genome[All Fields]) AND "dengue virus type 1"[porgn]
	EU660418.1	10690	1992/6-2009/6	2024-07-20	(("Dengue virus"[Organism] OR dengue virus[All Fields]) AND COMPLETE[All Fields] AND genome[All Fields]) AND "dengue virus type 1"[porgn]
	EU660419.1	10690	1992/6-2009/6	2024-07-20	(("Dengue virus"[Organism] OR dengue virus[All Fields]) AND COMPLETE[All Fields] AND genome[All Fields]) AND "dengue virus type 1"[porgn]
	EU677139.1	10690	1992/6-2009/6	2024-07-20	(("Dengue virus"[Organism] OR dengue virus[All Fields]) AND COMPLETE[All Fields] AND genome[All Fields]) AND "dengue virus type 1"[porgn]
	EU677140.1	10690	1992/6-2009/6	2024-07-20	(("Dengue virus"[Organism] OR dengue virus[All Fields]) AND COMPLETE[All Fields] AND genome[All Fields]) AND "dengue virus type 1"[porgn]
	EU677150.1	10691	1992/6-2009/6	2024-07-20	(("Dengue virus"[Organism] OR dengue virus[All Fields]) AND COMPLETE[All Fields] AND genome[All Fields]) AND "dengue virus type 1"[porgn]
	EU677151.1	10690	1992/6-2009/6	2024-07-20	(("Dengue virus"[Organism] OR dengue virus[All Fields]) AND COMPLETE[All Fields] AND genome[All Fields]) AND "dengue virus type 1"[porgn]
	EU677152.1	10690	1992/6-2009/6	2024-07-20	(("Dengue virus"[Organism] OR dengue virus[All Fields]) AND COMPLETE[All Fields] AND genome[All Fields]) AND "dengue virus type 1"[porgn]
	EU677153.1	10690	1992/6-2009/6	2024-07-20	(("Dengue virus"[Organism] OR dengue virus[All Fields]) AND COMPLETE[All Fields] AND genome[All Fields]) AND "dengue virus type 1"[porgn]
	EU677154.1	10690	1992/6-2009/6	2024-07-20	(("Dengue virus"[Organism] OR dengue virus[All Fields]) AND COMPLETE[All Fields] AND genome[All Fields]) AND "dengue virus type 1"[porgn]
	EU677155.1	10690	1992/6-2009/6	2024-07-20	(("Dengue virus"[Organism] OR dengue virus[All Fields]) AND COMPLETE[All Fields] AND genome[All Fields]) AND "dengue virus type 1"[porgn]
	EU677156.1	10690	1992/6-2009/6	2024-07-20	(("Dengue virus"[Organism] OR dengue virus[All Fields]) AND COMPLETE[All Fields] AND genome[All Fields]) AND "dengue virus type 1"[porgn]
	EU677157.1	10690	1992/6-2009/6	2024-07-20	(("Dengue virus"[Organism] OR dengue virus[All Fields]) AND COMPLETE[All Fields] AND genome[All Fields]) AND "dengue virus type 1"[porgn]
	EU677158.1	10690	1992/6-2009/6	2024-07-20	(("Dengue virus"[Organism] OR dengue virus[All Fields]) AND COMPLETE[All Fields] AND genome[All Fields]) AND "dengue virus type 1"[porgn]
	EU677159.1	10690	1992/6-2009/6	2024-07-20	(("Dengue virus"[Organism] OR dengue virus[All Fields]) AND COMPLETE[All Fields] AND genome[All Fields]) AND "dengue virus type 1"[porgn]
	EU677160.1	10690	1992/6-2009/6	2024-07-20	(("Dengue virus"[Organism] OR dengue virus[All Fields]) AND COMPLETE[All Fields] AND genome[All Fields]) AND "dengue virus type 1"[porgn]
	EU677161.1	10690	1992/6-2009/6	2024-07-20	(("Dengue virus"[Organism] OR dengue virus[All Fields]) AND COMPLETE[All Fields] AND genome[All Fields]) AND "dengue virus type 1"[porgn]
	EU677162.1	10691	1992/6-2009/6	2024-07-20	(("Dengue virus"[Organism] OR dengue virus[All Fields]) AND COMPLETE[All Fields] AND genome[All Fields]) AND "dengue virus type 1"[porgn]
	EU677163.1	10690	1992/6-2009/6	2024-07-20	(("Dengue virus"[Organism] OR dengue virus[All Fields]) AND COMPLETE[All Fields] AND genome[All Fields]) AND "dengue virus type 1"[porgn]
	EU677164.1	10690	1992/6-2009/6	2024-07-20	(("Dengue virus"[Organism] OR dengue virus[All Fields]) AND COMPLETE[All Fields] AND genome[All Fields]) AND "dengue virus type 1"[porgn]
	EU677165.1	10690	1992/6-2009/6	2024-07-20	(("Dengue virus"[Organism] OR dengue virus[All Fields]) AND COMPLETE[All Fields] AND genome[All Fields]) AND "dengue virus type 1"[porgn]
	EU677166.1	10690	1992/6-2009/6	2024-07-20	(("Dengue virus"[Organism] OR dengue virus[All Fields]) AND COMPLETE[All Fields] AND genome[All Fields]) AND "dengue virus type 1"[porgn]
	EU677167.1	10690	1992/6-2009/6	2024-07-20	(("Dengue virus"[Organism] OR dengue virus[All Fields]) AND COMPLETE[All Fields] AND genome[All Fields]) AND "dengue virus type 1"[porgn]
	EU677168.1	10690	1992/6-2009/6	2024-07-20	(("Dengue virus"[Organism] OR dengue virus[All Fields]) AND COMPLETE[All Fields] AND genome[All Fields]) AND "dengue virus type 1"[porgn]
	EU677169.1	10690	1992/6-2009/6	2024-07-20	(("Dengue virus"[Organism] OR dengue virus[All Fields]) AND COMPLETE[All Fields] AND genome[All Fields]) AND "dengue virus type 1"[porgn]
	EU677170.1	10690	1992/6-2009/6	2024-07-20	(("Dengue virus"[Organism] OR dengue virus[All Fields]) AND COMPLETE[All Fields] AND genome[All Fields]) AND "dengue virus type 1"[porgn]
	EU677171.1	10690	1992/6-2009/6	2024-07-20	(("Dengue virus"[Organism] OR dengue virus[All Fields]) AND COMPLETE[All Fields] AND genome[All Fields]) AND "dengue virus type 1"[porgn]
	EU677172.1	10690	1992/6-2009/6	2024-07-20	(("Dengue virus"[Organism] OR dengue virus[All Fields]) AND COMPLETE[All Fields] AND genome[All Fields]) AND "dengue virus type 1"[porgn]
	EU677173.1	10690	1992/6-2009/6	2024-07-20	(("Dengue virus"[Organism] OR dengue virus[All Fields]) AND COMPLETE[All Fields] AND genome[All Fields]) AND "dengue virus type 1"[porgn]
	EU677174.1	10690	1992/6-2009/6	2024-07-20	(("Dengue virus"[Organism] OR dengue virus[All Fields]) AND COMPLETE[All Fields] AND genome[All Fields]) AND "dengue virus type 1"[porgn]
	EU677175.1	10691	1992/6-2009/6	2024-07-20	(("Dengue virus"[Organism] OR dengue virus[All Fields]) AND COMPLETE[All Fields] AND genome[All Fields]) AND "dengue virus type 1"[porgn]
	EU677176.1	10690	1992/6-2009/6	2024-07-20	(("Dengue virus"[Organism] OR dengue virus[All Fields]) AND COMPLETE[All Fields] AND genome[All Fields]) AND "dengue virus type 1"[porgn]
	EU677177.1	10690	1992/6-2009/6	2024-07-20	(("Dengue virus"[Organism] OR dengue virus[All Fields]) AND COMPLETE[All Fields] AND genome[All Fields]) AND "dengue virus type 1"[porgn]
	EU677178.1	10690	1992/6-2009/6	2024-07-20	(("Dengue virus"[Organism] OR dengue virus[All Fields]) AND COMPLETE[All Fields] AND genome[All Fields]) AND "dengue virus type 1"[porgn]
	EU687247.1	10690	1992/6-2009/6	2024-07-20	(("Dengue virus"[Organism] OR dengue virus[All Fields]) AND COMPLETE[All Fields] AND genome[All Fields]) AND "dengue virus type 1"[porgn]
	EU687251.1	10690	1992/6-2009/6	2024-07-20	(("Dengue virus"[Organism] OR dengue virus[All Fields]) AND COMPLETE[All Fields] AND genome[All Fields]) AND "dengue virus type 1"[porgn]
	EU726777.1	10690	1992/6-2009/6	2024-07-20	(("Dengue virus"[Organism] OR dengue virus[All Fields]) AND COMPLETE[All Fields] AND genome[All Fields]) AND "dengue virus type 1"[porgn]
	EU726778.1	10690	1992/6-2009/6	2024-07-20	(("Dengue virus"[Organism] OR dengue virus[All Fields]) AND COMPLETE[All Fields] AND genome[All Fields]) AND "dengue virus type 1"[porgn]
	EU726779.1	10690	1992/6-2009/6	2024-07-20	(("Dengue virus"[Organism] OR dengue virus[All Fields]) AND COMPLETE[All Fields] AND genome[All Fields]) AND "dengue virus type 1"[porgn]
	EU726780.1	10690	1992/6-2009/6	2024-07-20	(("Dengue virus"[Organism] OR dengue virus[All Fields]) AND COMPLETE[All Fields] AND genome[All Fields]) AND "dengue virus type 1"[porgn]
	EU726781.1	10690	1992/6-2009/6	2024-07-20	(("Dengue virus"[Organism] OR dengue virus[All Fields]) AND COMPLETE[All Fields] AND genome[All Fields]) AND "dengue virus type 1"[porgn]
	EU726782.1	10690	1992/6-2009/6	2024-07-20	(("Dengue virus"[Organism] OR dengue virus[All Fields]) AND COMPLETE[All Fields] AND genome[All Fields]) AND "dengue virus type 1"[porgn]
	EU848545.1	10734	1992/6-2009/6	2024-07-20	(("Dengue virus"[Organism] OR dengue virus[All Fields]) AND COMPLETE[All Fields] AND genome[All Fields]) AND "dengue virus type 1"[porgn]
	EU863650.1	10735	1992/6-2009/6	2024-07-20	(("Dengue virus"[Organism] OR dengue virus[All Fields]) AND COMPLETE[All Fields] AND genome[All Fields]) AND "dengue virus type 1"[porgn]
	FJ024423.1	10690	1992/6-2009/6	2024-07-20	(("Dengue virus"[Organism] OR dengue virus[All Fields]) AND COMPLETE[All Fields] AND genome[All Fields]) AND "dengue virus type 1"[porgn]
	FJ024425.1	10690	1992/6-2009/6	2024-07-20	(("Dengue virus"[Organism] OR dengue virus[All Fields]) AND COMPLETE[All Fields] AND genome[All Fields]) AND "dengue virus type 1"[porgn]
	FJ024426.1	10690	1992/6-2009/6	2024-07-20	(("Dengue virus"[Organism] OR dengue virus[All Fields]) AND COMPLETE[All Fields] AND genome[All Fields]) AND "dengue virus type 1"[porgn]
	FJ024427.1	10690	1992/6-2009/6	2024-07-20	(("Dengue virus"[Organism] OR dengue virus[All Fields]) AND COMPLETE[All Fields] AND genome[All Fields]) AND "dengue virus type 1"[porgn]
	FJ024428.1	10690	1992/6-2009/6	2024-07-20	(("Dengue virus"[Organism] OR dengue virus[All Fields]) AND COMPLETE[All Fields] AND genome[All Fields]) AND "dengue virus type 1"[porgn]
	FJ024429.1	10690	1992/6-2009/6	2024-07-20	(("Dengue virus"[Organism] OR dengue virus[All Fields]) AND COMPLETE[All Fields] AND genome[All Fields]) AND "dengue virus type 1"[porgn]
	FJ024430.1	10690	1992/6-2009/6	2024-07-20	(("Dengue virus"[Organism] OR dengue virus[All Fields]) AND COMPLETE[All Fields] AND genome[All Fields]) AND "dengue virus type 1"[porgn]
	FJ024431.1	10690	1992/6-2009/6	2024-07-20	(("Dengue virus"[Organism] OR dengue virus[All Fields]) AND COMPLETE[All Fields] AND genome[All Fields]) AND "dengue virus type 1"[porgn]
	FJ024432.1	10689	1992/6-2009/6	2024-07-20	(("Dengue virus"[Organism] OR dengue virus[All Fields]) AND COMPLETE[All Fields] AND genome[All Fields]) AND "dengue virus type 1"[porgn]
	FJ024433.1	10690	1992/6-2009/6	2024-07-20	(("Dengue virus"[Organism] OR dengue virus[All Fields]) AND COMPLETE[All Fields] AND genome[All Fields]) AND "dengue virus type 1"[porgn]
	FJ024434.1	10690	1992/6-2009/6	2024-07-20	(("Dengue virus"[Organism] OR dengue virus[All Fields]) AND COMPLETE[All Fields] AND genome[All Fields]) AND "dengue virus type 1"[porgn]
	FJ024435.1	10690	1992/6-2009/6	2024-07-20	(("Dengue virus"[Organism] OR dengue virus[All Fields]) AND COMPLETE[All Fields] AND genome[All Fields]) AND "dengue virus type 1"[porgn]
	FJ024436.1	10690	1992/6-2009/6	2024-07-20	(("Dengue virus"[Organism] OR dengue virus[All Fields]) AND COMPLETE[All Fields] AND genome[All Fields]) AND "dengue virus type 1"[porgn]
	FJ024437.1	10690	1992/6-2009/6	2024-07-20	(("Dengue virus"[Organism] OR dengue virus[All Fields]) AND COMPLETE[All Fields] AND genome[All Fields]) AND "dengue virus type 1"[porgn]
	FJ024438.1	10690	1992/6-2009/6	2024-07-20	(("Dengue virus"[Organism] OR dengue virus[All Fields]) AND COMPLETE[All Fields] AND genome[All Fields]) AND "dengue virus type 1"[porgn]
	FJ024439.1	10690	1992/6-2009/6	2024-07-20	(("Dengue virus"[Organism] OR dengue virus[All Fields]) AND COMPLETE[All Fields] AND genome[All Fields]) AND "dengue virus type 1"[porgn]
	FJ024440.1	10690	1992/6-2009/6	2024-07-20	(("Dengue virus"[Organism] OR dengue virus[All Fields]) AND COMPLETE[All Fields] AND genome[All Fields]) AND "dengue virus type 1"[porgn]
	FJ024441.1	10690	1992/6-2009/6	2024-07-20	(("Dengue virus"[Organism] OR dengue virus[All Fields]) AND COMPLETE[All Fields] AND genome[All Fields]) AND "dengue virus type 1"[porgn]
	FJ024442.1	10690	1992/6-2009/6	2024-07-20	(("Dengue virus"[Organism] OR dengue virus[All Fields]) AND COMPLETE[All Fields] AND genome[All Fields]) AND "dengue virus type 1"[porgn]
	FJ024443.1	10690	1992/6-2009/6	2024-07-20	(("Dengue virus"[Organism] OR dengue virus[All Fields]) AND COMPLETE[All Fields] AND genome[All Fields]) AND "dengue virus type 1"[porgn]
	FJ024444.1	10690	1992/6-2009/6	2024-07-20	(("Dengue virus"[Organism] OR dengue virus[All Fields]) AND COMPLETE[All Fields] AND genome[All Fields]) AND "dengue virus type 1"[porgn]
	FJ024445.1	10690	1992/6-2009/6	2024-07-20	(("Dengue virus"[Organism] OR dengue virus[All Fields]) AND COMPLETE[All Fields] AND genome[All Fields]) AND "dengue virus type 1"[porgn]
	FJ024446.1	10690	1992/6-2009/6	2024-07-20	(("Dengue virus"[Organism] OR dengue virus[All Fields]) AND COMPLETE[All Fields] AND genome[All Fields]) AND "dengue virus type 1"[porgn]
	FJ024447.1	10690	1992/6-2009/6	2024-07-20	(("Dengue virus"[Organism] OR dengue virus[All Fields]) AND COMPLETE[All Fields] AND genome[All Fields]) AND "dengue virus type 1"[porgn]
	FJ024448.1	10690	1992/6-2009/6	2024-07-20	(("Dengue virus"[Organism] OR dengue virus[All Fields]) AND COMPLETE[All Fields] AND genome[All Fields]) AND "dengue virus type 1"[porgn]
	FJ024449.1	10690	1992/6-2009/6	2024-07-20	(("Dengue virus"[Organism] OR dengue virus[All Fields]) AND COMPLETE[All Fields] AND genome[All Fields]) AND "dengue virus type 1"[porgn]
	FJ024450.1	10690	1992/6-2009/6	2024-07-20	(("Dengue virus"[Organism] OR dengue virus[All Fields]) AND COMPLETE[All Fields] AND genome[All Fields]) AND "dengue virus type 1"[porgn]
	FJ024451.1	10690	1992/6-2009/6	2024-07-20	(("Dengue virus"[Organism] OR dengue virus[All Fields]) AND COMPLETE[All Fields] AND genome[All Fields]) AND "dengue virus type 1"[porgn]
	FJ024453.1	10684	1992/6-2009/6	2024-07-20	(("Dengue virus"[Organism] OR dengue virus[All Fields]) AND COMPLETE[All Fields] AND genome[All Fields]) AND "dengue virus type 1"[porgn]
	FJ024455.1	10690	1992/6-2009/6	2024-07-20	(("Dengue virus"[Organism] OR dengue virus[All Fields]) AND COMPLETE[All Fields] AND genome[All Fields]) AND "dengue virus type 1"[porgn]
	FJ024456.1	10690	1992/6-2009/6	2024-07-20	(("Dengue virus"[Organism] OR dengue virus[All Fields]) AND COMPLETE[All Fields] AND genome[All Fields]) AND "dengue virus type 1"[porgn]
	FJ024457.1	10690	1992/6-2009/6	2024-07-20	(("Dengue virus"[Organism] OR dengue virus[All Fields]) AND COMPLETE[All Fields] AND genome[All Fields]) AND "dengue virus type 1"[porgn]
	FJ024459.1	10691	1992/6-2009/6	2024-07-20	(("Dengue virus"[Organism] OR dengue virus[All Fields]) AND COMPLETE[All Fields] AND genome[All Fields]) AND "dengue virus type 1"[porgn]
	FJ024460.1	10690	1992/6-2009/6	2024-07-20	(("Dengue virus"[Organism] OR dengue virus[All Fields]) AND COMPLETE[All Fields] AND genome[All Fields]) AND "dengue virus type 1"[porgn]
	FJ024462.1	10690	1992/6-2009/6	2024-07-20	(("Dengue virus"[Organism] OR dengue virus[All Fields]) AND COMPLETE[All Fields] AND genome[All Fields]) AND "dengue virus type 1"[porgn]
	FJ024463.1	10690	1992/6-2009/6	2024-07-20	(("Dengue virus"[Organism] OR dengue virus[All Fields]) AND COMPLETE[All Fields] AND genome[All Fields]) AND "dengue virus type 1"[porgn]
	FJ024464.1	10684	1992/6-2009/6	2024-07-20	(("Dengue virus"[Organism] OR dengue virus[All Fields]) AND COMPLETE[All Fields] AND genome[All Fields]) AND "dengue virus type 1"[porgn]
	FJ024472.1	10690	1992/6-2009/6	2024-07-20	(("Dengue virus"[Organism] OR dengue virus[All Fields]) AND COMPLETE[All Fields] AND genome[All Fields]) AND "dengue virus type 1"[porgn]
	FJ024478.1	10690	1992/6-2009/6	2024-07-20	(("Dengue virus"[Organism] OR dengue virus[All Fields]) AND COMPLETE[All Fields] AND genome[All Fields]) AND "dengue virus type 1"[porgn]
	FJ024479.1	10690	1992/6-2009/6	2024-07-20	(("Dengue virus"[Organism] OR dengue virus[All Fields]) AND COMPLETE[All Fields] AND genome[All Fields]) AND "dengue virus type 1"[porgn]
	FJ024480.1	10690	1992/6-2009/6	2024-07-20	(("Dengue virus"[Organism] OR dengue virus[All Fields]) AND COMPLETE[All Fields] AND genome[All Fields]) AND "dengue virus type 1"[porgn]
	FJ024481.1	10690	1992/6-2009/6	2024-07-20	(("Dengue virus"[Organism] OR dengue virus[All Fields]) AND COMPLETE[All Fields] AND genome[All Fields]) AND "dengue virus type 1"[porgn]
	FJ024482.1	10690	1992/6-2009/6	2024-07-20	(("Dengue virus"[Organism] OR dengue virus[All Fields]) AND COMPLETE[All Fields] AND genome[All Fields]) AND "dengue virus type 1"[porgn]
	FJ024483.1	10690	1992/6-2009/6	2024-07-20	(("Dengue virus"[Organism] OR dengue virus[All Fields]) AND COMPLETE[All Fields] AND genome[All Fields]) AND "dengue virus type 1"[porgn]
	FJ024484.1	10690	1992/6-2009/6	2024-07-20	(("Dengue virus"[Organism] OR dengue virus[All Fields]) AND COMPLETE[All Fields] AND genome[All Fields]) AND "dengue virus type 1"[porgn]
	FJ024485.1	10690	1992/6-2009/6	2024-07-20	(("Dengue virus"[Organism] OR dengue virus[All Fields]) AND COMPLETE[All Fields] AND genome[All Fields]) AND "dengue virus type 1"[porgn]
	FJ182002.1	10690	1992/6-2009/6	2024-07-20	(("Dengue virus"[Organism] OR dengue virus[All Fields]) AND COMPLETE[All Fields] AND genome[All Fields]) AND "dengue virus type 1"[porgn]
	FJ182003.1	10690	1992/6-2009/6	2024-07-20	(("Dengue virus"[Organism] OR dengue virus[All Fields]) AND COMPLETE[All Fields] AND genome[All Fields]) AND "dengue virus type 1"[porgn]
	FJ182018.1	10690	1992/6-2009/6	2024-07-20	(("Dengue virus"[Organism] OR dengue virus[All Fields]) AND COMPLETE[All Fields] AND genome[All Fields]) AND "dengue virus type 1"[porgn]
	FJ182019.1	10690	1992/6-2009/6	2024-07-20	(("Dengue virus"[Organism] OR dengue virus[All Fields]) AND COMPLETE[All Fields] AND genome[All Fields]) AND "dengue virus type 1"[porgn]
	FJ182020.1	10675	1992/6-2009/6	2024-07-20	(("Dengue virus"[Organism] OR dengue virus[All Fields]) AND COMPLETE[All Fields] AND genome[All Fields]) AND "dengue virus type 1"[porgn]
	FJ182021.1	10690	1992/6-2009/6	2024-07-20	(("Dengue virus"[Organism] OR dengue virus[All Fields]) AND COMPLETE[All Fields] AND genome[All Fields]) AND "dengue virus type 1"[porgn]
	FJ182022.1	10690	1992/6-2009/6	2024-07-20	(("Dengue virus"[Organism] OR dengue virus[All Fields]) AND COMPLETE[All Fields] AND genome[All Fields]) AND "dengue virus type 1"[porgn]
	FJ182023.1	10690	1992/6-2009/6	2024-07-20	(("Dengue virus"[Organism] OR dengue virus[All Fields]) AND COMPLETE[All Fields] AND genome[All Fields]) AND "dengue virus type 1"[porgn]
	FJ182024.1	10675	1992/6-2009/6	2024-07-20	(("Dengue virus"[Organism] OR dengue virus[All Fields]) AND COMPLETE[All Fields] AND genome[All Fields]) AND "dengue virus type 1"[porgn]
	FJ182025.1	10690	1992/6-2009/6	2024-07-20	(("Dengue virus"[Organism] OR dengue virus[All Fields]) AND COMPLETE[All Fields] AND genome[All Fields]) AND "dengue virus type 1"[porgn]
	FJ182026.1	10690	1992/6-2009/6	2024-07-20	(("Dengue virus"[Organism] OR dengue virus[All Fields]) AND COMPLETE[All Fields] AND genome[All Fields]) AND "dengue virus type 1"[porgn]
	FJ182027.1	10690	1992/6-2009/6	2024-07-20	(("Dengue virus"[Organism] OR dengue virus[All Fields]) AND COMPLETE[All Fields] AND genome[All Fields]) AND "dengue virus type 1"[porgn]
	FJ182028.1	10690	1992/6-2009/6	2024-07-20	(("Dengue virus"[Organism] OR dengue virus[All Fields]) AND COMPLETE[All Fields] AND genome[All Fields]) AND "dengue virus type 1"[porgn]
	FJ182029.1	10690	1992/6-2009/6	2024-07-20	(("Dengue virus"[Organism] OR dengue virus[All Fields]) AND COMPLETE[All Fields] AND genome[All Fields]) AND "dengue virus type 1"[porgn]
	FJ182030.1	10690	1992/6-2009/6	2024-07-20	(("Dengue virus"[Organism] OR dengue virus[All Fields]) AND COMPLETE[All Fields] AND genome[All Fields]) AND "dengue virus type 1"[porgn]
	FJ182031.1	10690	1992/6-2009/6	2024-07-20	(("Dengue virus"[Organism] OR dengue virus[All Fields]) AND COMPLETE[All Fields] AND genome[All Fields]) AND "dengue virus type 1"[porgn]
	FJ182032.1	10691	1992/6-2009/6	2024-07-20	(("Dengue virus"[Organism] OR dengue virus[All Fields]) AND COMPLETE[All Fields] AND genome[All Fields]) AND "dengue virus type 1"[porgn]
	FJ182033.1	10690	1992/6-2009/6	2024-07-20	(("Dengue virus"[Organism] OR dengue virus[All Fields]) AND COMPLETE[All Fields] AND genome[All Fields]) AND "dengue virus type 1"[porgn]
	FJ182034.1	10676	1992/6-2009/6	2024-07-20	(("Dengue virus"[Organism] OR dengue virus[All Fields]) AND COMPLETE[All Fields] AND genome[All Fields]) AND "dengue virus type 1"[porgn]
	FJ182035.1	10691	1992/6-2009/6	2024-07-20	(("Dengue virus"[Organism] OR dengue virus[All Fields]) AND COMPLETE[All Fields] AND genome[All Fields]) AND "dengue virus type 1"[porgn]
	FJ182036.1	10690	1992/6-2009/6	2024-07-20	(("Dengue virus"[Organism] OR dengue virus[All Fields]) AND COMPLETE[All Fields] AND genome[All Fields]) AND "dengue virus type 1"[porgn]
	FJ205872.1	10690	1992/6-2009/6	2024-07-20	(("Dengue virus"[Organism] OR dengue virus[All Fields]) AND COMPLETE[All Fields] AND genome[All Fields]) AND "dengue virus type 1"[porgn]
	FJ205873.1	10690	1992/6-2009/6	2024-07-20	(("Dengue virus"[Organism] OR dengue virus[All Fields]) AND COMPLETE[All Fields] AND genome[All Fields]) AND "dengue virus type 1"[porgn]
	FJ205874.1	10690	1992/6-2009/6	2024-07-20	(("Dengue virus"[Organism] OR dengue virus[All Fields]) AND COMPLETE[All Fields] AND genome[All Fields]) AND "dengue virus type 1"[porgn]
	FJ205875.1	10690	1992/6-2009/6	2024-07-20	(("Dengue virus"[Organism] OR dengue virus[All Fields]) AND COMPLETE[All Fields] AND genome[All Fields]) AND "dengue virus type 1"[porgn]
	FJ205876.1	10690	1992/6-2009/6	2024-07-20	(("Dengue virus"[Organism] OR dengue virus[All Fields]) AND COMPLETE[All Fields] AND genome[All Fields]) AND "dengue virus type 1"[porgn]
	FJ205881.1	10690	1992/6-2009/6	2024-07-20	(("Dengue virus"[Organism] OR dengue virus[All Fields]) AND COMPLETE[All Fields] AND genome[All Fields]) AND "dengue virus type 1"[porgn]
	FJ205882.1	10684	1992/6-2009/6	2024-07-20	(("Dengue virus"[Organism] OR dengue virus[All Fields]) AND COMPLETE[All Fields] AND genome[All Fields]) AND "dengue virus type 1"[porgn]
	FJ205883.1	10690	1992/6-2009/6	2024-07-20	(("Dengue virus"[Organism] OR dengue virus[All Fields]) AND COMPLETE[All Fields] AND genome[All Fields]) AND "dengue virus type 1"[porgn]
	FJ205884.1	10690	1992/6-2009/6	2024-07-20	(("Dengue virus"[Organism] OR dengue virus[All Fields]) AND COMPLETE[All Fields] AND genome[All Fields]) AND "dengue virus type 1"[porgn]
	FJ373296.1	10690	1992/6-2009/6	2024-07-20	(("Dengue virus"[Organism] OR dengue virus[All Fields]) AND COMPLETE[All Fields] AND genome[All Fields]) AND "dengue virus type 1"[porgn]
	FJ373297.1	10690	1992/6-2009/6	2024-07-20	(("Dengue virus"[Organism] OR dengue virus[All Fields]) AND COMPLETE[All Fields] AND genome[All Fields]) AND "dengue virus type 1"[porgn]
	FJ373298.1	10690	1992/6-2009/6	2024-07-20	(("Dengue virus"[Organism] OR dengue virus[All Fields]) AND COMPLETE[All Fields] AND genome[All Fields]) AND "dengue virus type 1"[porgn]
	FJ373305.1	10690	1992/6-2009/6	2024-07-20	(("Dengue virus"[Organism] OR dengue virus[All Fields]) AND COMPLETE[All Fields] AND genome[All Fields]) AND "dengue virus type 1"[porgn]
	FJ384655.1	10735	1992/6-2009/6	2024-07-20	(("Dengue virus"[Organism] OR dengue virus[All Fields]) AND COMPLETE[All Fields] AND genome[All Fields]) AND "dengue virus type 1"[porgn]
	FJ390374.1	10690	1992/6-2009/6	2024-07-20	(("Dengue virus"[Organism] OR dengue virus[All Fields]) AND COMPLETE[All Fields] AND genome[All Fields]) AND "dengue virus type 1"[porgn]
	FJ390378.1	10690	1992/6-2009/6	2024-07-20	(("Dengue virus"[Organism] OR dengue virus[All Fields]) AND COMPLETE[All Fields] AND genome[All Fields]) AND "dengue virus type 1"[porgn]
	FJ390379.1	10690	1992/6-2009/6	2024-07-20	(("Dengue virus"[Organism] OR dengue virus[All Fields]) AND COMPLETE[All Fields] AND genome[All Fields]) AND "dengue virus type 1"[porgn]
	FJ390380.1	10690	1992/6-2009/6	2024-07-20	(("Dengue virus"[Organism] OR dengue virus[All Fields]) AND COMPLETE[All Fields] AND genome[All Fields]) AND "dengue virus type 1"[porgn]
	FJ390381.1	10690	1992/6-2009/6	2024-07-20	(("Dengue virus"[Organism] OR dengue virus[All Fields]) AND COMPLETE[All Fields] AND genome[All Fields]) AND "dengue virus type 1"[porgn]
	FJ390382.1	10690	1992/6-2009/6	2024-07-20	(("Dengue virus"[Organism] OR dengue virus[All Fields]) AND COMPLETE[All Fields] AND genome[All Fields]) AND "dengue virus type 1"[porgn]
	FJ390383.1	10713	1992/6-2009/6	2024-07-20	(("Dengue virus"[Organism] OR dengue virus[All Fields]) AND COMPLETE[All Fields] AND genome[All Fields]) AND "dengue virus type 1"[porgn]
	FJ390386.1	10690	1992/6-2009/6	2024-07-20	(("Dengue virus"[Organism] OR dengue virus[All Fields]) AND COMPLETE[All Fields] AND genome[All Fields]) AND "dengue virus type 1"[porgn]
	FJ390388.1	10690	1992/6-2009/6	2024-07-20	(("Dengue virus"[Organism] OR dengue virus[All Fields]) AND COMPLETE[All Fields] AND genome[All Fields]) AND "dengue virus type 1"[porgn]
	FJ410173.1	10690	1992/6-2009/6	2024-07-20	(("Dengue virus"[Organism] OR dengue virus[All Fields]) AND COMPLETE[All Fields] AND genome[All Fields]) AND "dengue virus type 1"[porgn]
	FJ410174.1	10690	1992/6-2009/6	2024-07-20	(("Dengue virus"[Organism] OR dengue virus[All Fields]) AND COMPLETE[All Fields] AND genome[All Fields]) AND "dengue virus type 1"[porgn]
	FJ410175.1	10690	1992/6-2009/6	2024-07-20	(("Dengue virus"[Organism] OR dengue virus[All Fields]) AND COMPLETE[All Fields] AND genome[All Fields]) AND "dengue virus type 1"[porgn]
	FJ410179.1	10690	1992/6-2009/6	2024-07-20	(("Dengue virus"[Organism] OR dengue virus[All Fields]) AND COMPLETE[All Fields] AND genome[All Fields]) AND "dengue virus type 1"[porgn]
	FJ410180.1	10690	1992/6-2009/6	2024-07-20	(("Dengue virus"[Organism] OR dengue virus[All Fields]) AND COMPLETE[All Fields] AND genome[All Fields]) AND "dengue virus type 1"[porgn]
	FJ410181.1	10671	1992/6-2009/6	2024-07-20	(("Dengue virus"[Organism] OR dengue virus[All Fields]) AND COMPLETE[All Fields] AND genome[All Fields]) AND "dengue virus type 1"[porgn]
	FJ410182.1	10690	1992/6-2009/6	2024-07-20	(("Dengue virus"[Organism] OR dengue virus[All Fields]) AND COMPLETE[All Fields] AND genome[All Fields]) AND "dengue virus type 1"[porgn]
	FJ410183.1	10690	1992/6-2009/6	2024-07-20	(("Dengue virus"[Organism] OR dengue virus[All Fields]) AND COMPLETE[All Fields] AND genome[All Fields]) AND "dengue virus type 1"[porgn]
	FJ410184.1	10744	1992/6-2009/6	2024-07-20	(("Dengue virus"[Organism] OR dengue virus[All Fields]) AND COMPLETE[All Fields] AND genome[All Fields]) AND "dengue virus type 1"[porgn]
	FJ410185.1	10690	1992/6-2009/6	2024-07-20	(("Dengue virus"[Organism] OR dengue virus[All Fields]) AND COMPLETE[All Fields] AND genome[All Fields]) AND "dengue virus type 1"[porgn]
	FJ410186.1	10690	1992/6-2009/6	2024-07-20	(("Dengue virus"[Organism] OR dengue virus[All Fields]) AND COMPLETE[All Fields] AND genome[All Fields]) AND "dengue virus type 1"[porgn]
	FJ410187.1	10690	1992/6-2009/6	2024-07-20	(("Dengue virus"[Organism] OR dengue virus[All Fields]) AND COMPLETE[All Fields] AND genome[All Fields]) AND "dengue virus type 1"[porgn]
	FJ410188.1	10690	1992/6-2009/6	2024-07-20	(("Dengue virus"[Organism] OR dengue virus[All Fields]) AND COMPLETE[All Fields] AND genome[All Fields]) AND "dengue virus type 1"[porgn]
	FJ410189.1	10690	1992/6-2009/6	2024-07-20	(("Dengue virus"[Organism] OR dengue virus[All Fields]) AND COMPLETE[All Fields] AND genome[All Fields]) AND "dengue virus type 1"[porgn]
	FJ410190.1	10684	1992/6-2009/6	2024-07-20	(("Dengue virus"[Organism] OR dengue virus[All Fields]) AND COMPLETE[All Fields] AND genome[All Fields]) AND "dengue virus type 1"[porgn]
	FJ410191.1	10674	1992/6-2009/6	2024-07-20	(("Dengue virus"[Organism] OR dengue virus[All Fields]) AND COMPLETE[All Fields] AND genome[All Fields]) AND "dengue virus type 1"[porgn]
	FJ410192.1	10658	1992/6-2009/6	2024-07-20	(("Dengue virus"[Organism] OR dengue virus[All Fields]) AND COMPLETE[All Fields] AND genome[All Fields]) AND "dengue virus type 1"[porgn]
	FJ410194.1	10681	1992/6-2009/6	2024-07-20	(("Dengue virus"[Organism] OR dengue virus[All Fields]) AND COMPLETE[All Fields] AND genome[All Fields]) AND "dengue virus type 1"[porgn]
	FJ410196.1	10689	1992/6-2009/6	2024-07-20	(("Dengue virus"[Organism] OR dengue virus[All Fields]) AND COMPLETE[All Fields] AND genome[All Fields]) AND "dengue virus type 1"[porgn]
	FJ410197.1	10683	1992/6-2009/6	2024-07-20	(("Dengue virus"[Organism] OR dengue virus[All Fields]) AND COMPLETE[All Fields] AND genome[All Fields]) AND "dengue virus type 1"[porgn]
	FJ410198.1	10675	1992/6-2009/6	2024-07-20	(("Dengue virus"[Organism] OR dengue virus[All Fields]) AND COMPLETE[All Fields] AND genome[All Fields]) AND "dengue virus type 1"[porgn]
	FJ410199.1	10676	1992/6-2009/6	2024-07-20	(("Dengue virus"[Organism] OR dengue virus[All Fields]) AND COMPLETE[All Fields] AND genome[All Fields]) AND "dengue virus type 1"[porgn]
	FJ410201.1	10674	1992/6-2009/6	2024-07-20	(("Dengue virus"[Organism] OR dengue virus[All Fields]) AND COMPLETE[All Fields] AND genome[All Fields]) AND "dengue virus type 1"[porgn]
	FJ410203.1	10686	1992/6-2009/6	2024-07-20	(("Dengue virus"[Organism] OR dengue virus[All Fields]) AND COMPLETE[All Fields] AND genome[All Fields]) AND "dengue virus type 1"[porgn]
	FJ410204.1	10671	1992/6-2009/6	2024-07-20	(("Dengue virus"[Organism] OR dengue virus[All Fields]) AND COMPLETE[All Fields] AND genome[All Fields]) AND "dengue virus type 1"[porgn]
	FJ410205.1	10676	1992/6-2009/6	2024-07-20	(("Dengue virus"[Organism] OR dengue virus[All Fields]) AND COMPLETE[All Fields] AND genome[All Fields]) AND "dengue virus type 1"[porgn]
	FJ410206.1	10694	1992/6-2009/6	2024-07-20	(("Dengue virus"[Organism] OR dengue virus[All Fields]) AND COMPLETE[All Fields] AND genome[All Fields]) AND "dengue virus type 1"[porgn]
	FJ410207.1	10683	1992/6-2009/6	2024-07-20	(("Dengue virus"[Organism] OR dengue virus[All Fields]) AND COMPLETE[All Fields] AND genome[All Fields]) AND "dengue virus type 1"[porgn]
	FJ410209.1	10678	1992/6-2009/6	2024-07-20	(("Dengue virus"[Organism] OR dengue virus[All Fields]) AND COMPLETE[All Fields] AND genome[All Fields]) AND "dengue virus type 1"[porgn]
	FJ410210.1	10672	1992/6-2009/6	2024-07-20	(("Dengue virus"[Organism] OR dengue virus[All Fields]) AND COMPLETE[All Fields] AND genome[All Fields]) AND "dengue virus type 1"[porgn]
	FJ410211.1	10672	1992/6-2009/6	2024-07-20	(("Dengue virus"[Organism] OR dengue virus[All Fields]) AND COMPLETE[All Fields] AND genome[All Fields]) AND "dengue virus type 1"[porgn]
	FJ410212.1	10672	1992/6-2009/6	2024-07-20	(("Dengue virus"[Organism] OR dengue virus[All Fields]) AND COMPLETE[All Fields] AND genome[All Fields]) AND "dengue virus type 1"[porgn]
	FJ410213.1	10670	1992/6-2009/6	2024-07-20	(("Dengue virus"[Organism] OR dengue virus[All Fields]) AND COMPLETE[All Fields] AND genome[All Fields]) AND "dengue virus type 1"[porgn]
	FJ410214.1	10672	1992/6-2009/6	2024-07-20	(("Dengue virus"[Organism] OR dengue virus[All Fields]) AND COMPLETE[All Fields] AND genome[All Fields]) AND "dengue virus type 1"[porgn]
	FJ410216.1	10653	1992/6-2009/6	2024-07-20	(("Dengue virus"[Organism] OR dengue virus[All Fields]) AND COMPLETE[All Fields] AND genome[All Fields]) AND "dengue virus type 1"[porgn]
	FJ410218.1	10676	1992/6-2009/6	2024-07-20	(("Dengue virus"[Organism] OR dengue virus[All Fields]) AND COMPLETE[All Fields] AND genome[All Fields]) AND "dengue virus type 1"[porgn]
	FJ410220.1	10672	1992/6-2009/6	2024-07-20	(("Dengue virus"[Organism] OR dengue virus[All Fields]) AND COMPLETE[All Fields] AND genome[All Fields]) AND "dengue virus type 1"[porgn]
	FJ410222.1	10669	1992/6-2009/6	2024-07-20	(("Dengue virus"[Organism] OR dengue virus[All Fields]) AND COMPLETE[All Fields] AND genome[All Fields]) AND "dengue virus type 1"[porgn]
	FJ410225.1	10674	1992/6-2009/6	2024-07-20	(("Dengue virus"[Organism] OR dengue virus[All Fields]) AND COMPLETE[All Fields] AND genome[All Fields]) AND "dengue virus type 1"[porgn]
	FJ410226.1	10690	1992/6-2009/6	2024-07-20	(("Dengue virus"[Organism] OR dengue virus[All Fields]) AND COMPLETE[All Fields] AND genome[All Fields]) AND "dengue virus type 1"[porgn]
	FJ410227.1	10680	1992/6-2009/6	2024-07-20	(("Dengue virus"[Organism] OR dengue virus[All Fields]) AND COMPLETE[All Fields] AND genome[All Fields]) AND "dengue virus type 1"[porgn]
	FJ410230.1	10676	1992/6-2009/6	2024-07-20	(("Dengue virus"[Organism] OR dengue virus[All Fields]) AND COMPLETE[All Fields] AND genome[All Fields]) AND "dengue virus type 1"[porgn]
	FJ410231.1	10671	1992/6-2009/6	2024-07-20	(("Dengue virus"[Organism] OR dengue virus[All Fields]) AND COMPLETE[All Fields] AND genome[All Fields]) AND "dengue virus type 1"[porgn]
	FJ410232.1	10679	1992/6-2009/6	2024-07-20	(("Dengue virus"[Organism] OR dengue virus[All Fields]) AND COMPLETE[All Fields] AND genome[All Fields]) AND "dengue virus type 1"[porgn]
	FJ410234.1	10690	1992/6-2009/6	2024-07-20	(("Dengue virus"[Organism] OR dengue virus[All Fields]) AND COMPLETE[All Fields] AND genome[All Fields]) AND "dengue virus type 1"[porgn]
	FJ410235.1	10679	1992/6-2009/6	2024-07-20	(("Dengue virus"[Organism] OR dengue virus[All Fields]) AND COMPLETE[All Fields] AND genome[All Fields]) AND "dengue virus type 1"[porgn]
	FJ410236.1	10690	1992/6-2009/6	2024-07-20	(("Dengue virus"[Organism] OR dengue virus[All Fields]) AND COMPLETE[All Fields] AND genome[All Fields]) AND "dengue virus type 1"[porgn]
	FJ410238.1	10690	1992/6-2009/6	2024-07-20	(("Dengue virus"[Organism] OR dengue virus[All Fields]) AND COMPLETE[All Fields] AND genome[All Fields]) AND "dengue virus type 1"[porgn]
	FJ410239.1	10690	1992/6-2009/6	2024-07-20	(("Dengue virus"[Organism] OR dengue virus[All Fields]) AND COMPLETE[All Fields] AND genome[All Fields]) AND "dengue virus type 1"[porgn]
	FJ410240.1	10690	1992/6-2009/6	2024-07-20	(("Dengue virus"[Organism] OR dengue virus[All Fields]) AND COMPLETE[All Fields] AND genome[All Fields]) AND "dengue virus type 1"[porgn]
	FJ410242.1	10690	1992/6-2009/6	2024-07-20	(("Dengue virus"[Organism] OR dengue virus[All Fields]) AND COMPLETE[All Fields] AND genome[All Fields]) AND "dengue virus type 1"[porgn]
	FJ410243.1	10690	1992/6-2009/6	2024-07-20	(("Dengue virus"[Organism] OR dengue virus[All Fields]) AND COMPLETE[All Fields] AND genome[All Fields]) AND "dengue virus type 1"[porgn]
	FJ410244.1	10690	1992/6-2009/6	2024-07-20	(("Dengue virus"[Organism] OR dengue virus[All Fields]) AND COMPLETE[All Fields] AND genome[All Fields]) AND "dengue virus type 1"[porgn]
	FJ410245.1	10684	1992/6-2009/6	2024-07-20	(("Dengue virus"[Organism] OR dengue virus[All Fields]) AND COMPLETE[All Fields] AND genome[All Fields]) AND "dengue virus type 1"[porgn]
	FJ410246.1	10688	1992/6-2009/6	2024-07-20	(("Dengue virus"[Organism] OR dengue virus[All Fields]) AND COMPLETE[All Fields] AND genome[All Fields]) AND "dengue virus type 1"[porgn]
	FJ410247.1	10690	1992/6-2009/6	2024-07-20	(("Dengue virus"[Organism] OR dengue virus[All Fields]) AND COMPLETE[All Fields] AND genome[All Fields]) AND "dengue virus type 1"[porgn]
	FJ410248.1	10690	1992/6-2009/6	2024-07-20	(("Dengue virus"[Organism] OR dengue virus[All Fields]) AND COMPLETE[All Fields] AND genome[All Fields]) AND "dengue virus type 1"[porgn]
	FJ410249.1	10690	1992/6-2009/6	2024-07-20	(("Dengue virus"[Organism] OR dengue virus[All Fields]) AND COMPLETE[All Fields] AND genome[All Fields]) AND "dengue virus type 1"[porgn]
	FJ410250.1	10688	1992/6-2009/6	2024-07-20	(("Dengue virus"[Organism] OR dengue virus[All Fields]) AND COMPLETE[All Fields] AND genome[All Fields]) AND "dengue virus type 1"[porgn]
	FJ410251.1	10690	1992/6-2009/6	2024-07-20	(("Dengue virus"[Organism] OR dengue virus[All Fields]) AND COMPLETE[All Fields] AND genome[All Fields]) AND "dengue virus type 1"[porgn]
	FJ410252.1	10684	1992/6-2009/6	2024-07-20	(("Dengue virus"[Organism] OR dengue virus[All Fields]) AND COMPLETE[All Fields] AND genome[All Fields]) AND "dengue virus type 1"[porgn]
	FJ410253.1	10690	1992/6-2009/6	2024-07-20	(("Dengue virus"[Organism] OR dengue virus[All Fields]) AND COMPLETE[All Fields] AND genome[All Fields]) AND "dengue virus type 1"[porgn]
	FJ410254.1	10690	1992/6-2009/6	2024-07-20	(("Dengue virus"[Organism] OR dengue virus[All Fields]) AND COMPLETE[All Fields] AND genome[All Fields]) AND "dengue virus type 1"[porgn]
	FJ410255.1	10690	1992/6-2009/6	2024-07-20	(("Dengue virus"[Organism] OR dengue virus[All Fields]) AND COMPLETE[All Fields] AND genome[All Fields]) AND "dengue virus type 1"[porgn]
	FJ410256.1	10690	1992/6-2009/6	2024-07-20	(("Dengue virus"[Organism] OR dengue virus[All Fields]) AND COMPLETE[All Fields] AND genome[All Fields]) AND "dengue virus type 1"[porgn]
	FJ410257.1	10690	1992/6-2009/6	2024-07-20	(("Dengue virus"[Organism] OR dengue virus[All Fields]) AND COMPLETE[All Fields] AND genome[All Fields]) AND "dengue virus type 1"[porgn]
	FJ410258.1	10690	1992/6-2009/6	2024-07-20	(("Dengue virus"[Organism] OR dengue virus[All Fields]) AND COMPLETE[All Fields] AND genome[All Fields]) AND "dengue virus type 1"[porgn]
	FJ410260.1	10690	1992/6-2009/6	2024-07-20	(("Dengue virus"[Organism] OR dengue virus[All Fields]) AND COMPLETE[All Fields] AND genome[All Fields]) AND "dengue virus type 1"[porgn]
	FJ410261.1	10690	1992/6-2009/6	2024-07-20	(("Dengue virus"[Organism] OR dengue virus[All Fields]) AND COMPLETE[All Fields] AND genome[All Fields]) AND "dengue virus type 1"[porgn]
	FJ410262.1	10690	1992/6-2009/6	2024-07-20	(("Dengue virus"[Organism] OR dengue virus[All Fields]) AND COMPLETE[All Fields] AND genome[All Fields]) AND "dengue virus type 1"[porgn]
	FJ410263.1	10684	1992/6-2009/6	2024-07-20	(("Dengue virus"[Organism] OR dengue virus[All Fields]) AND COMPLETE[All Fields] AND genome[All Fields]) AND "dengue virus type 1"[porgn]
	FJ410264.1	10685	1992/6-2009/6	2024-07-20	(("Dengue virus"[Organism] OR dengue virus[All Fields]) AND COMPLETE[All Fields] AND genome[All Fields]) AND "dengue virus type 1"[porgn]
	FJ410265.1	10690	1992/6-2009/6	2024-07-20	(("Dengue virus"[Organism] OR dengue virus[All Fields]) AND COMPLETE[All Fields] AND genome[All Fields]) AND "dengue virus type 1"[porgn]
	FJ410266.1	10688	1992/6-2009/6	2024-07-20	(("Dengue virus"[Organism] OR dengue virus[All Fields]) AND COMPLETE[All Fields] AND genome[All Fields]) AND "dengue virus type 1"[porgn]
	FJ410267.1	10690	1992/6-2009/6	2024-07-20	(("Dengue virus"[Organism] OR dengue virus[All Fields]) AND COMPLETE[All Fields] AND genome[All Fields]) AND "dengue virus type 1"[porgn]
	FJ410268.1	10690	1992/6-2009/6	2024-07-20	(("Dengue virus"[Organism] OR dengue virus[All Fields]) AND COMPLETE[All Fields] AND genome[All Fields]) AND "dengue virus type 1"[porgn]
	FJ410269.1	10688	1992/6-2009/6	2024-07-20	(("Dengue virus"[Organism] OR dengue virus[All Fields]) AND COMPLETE[All Fields] AND genome[All Fields]) AND "dengue virus type 1"[porgn]
	FJ410270.1	10688	1992/6-2009/6	2024-07-20	(("Dengue virus"[Organism] OR dengue virus[All Fields]) AND COMPLETE[All Fields] AND genome[All Fields]) AND "dengue virus type 1"[porgn]
	FJ410272.1	10690	1992/6-2009/6	2024-07-20	(("Dengue virus"[Organism] OR dengue virus[All Fields]) AND COMPLETE[All Fields] AND genome[All Fields]) AND "dengue virus type 1"[porgn]
	FJ410273.1	10690	1992/6-2009/6	2024-07-20	(("Dengue virus"[Organism] OR dengue virus[All Fields]) AND COMPLETE[All Fields] AND genome[All Fields]) AND "dengue virus type 1"[porgn]
	FJ410274.1	10685	1992/6-2009/6	2024-07-20	(("Dengue virus"[Organism] OR dengue virus[All Fields]) AND COMPLETE[All Fields] AND genome[All Fields]) AND "dengue virus type 1"[porgn]
	FJ410275.1	10721	1992/6-2009/6	2024-07-20	(("Dengue virus"[Organism] OR dengue virus[All Fields]) AND COMPLETE[All Fields] AND genome[All Fields]) AND "dengue virus type 1"[porgn]
	FJ410276.1	10690	1992/6-2009/6	2024-07-20	(("Dengue virus"[Organism] OR dengue virus[All Fields]) AND COMPLETE[All Fields] AND genome[All Fields]) AND "dengue virus type 1"[porgn]
	FJ410277.1	10690	1992/6-2009/6	2024-07-20	(("Dengue virus"[Organism] OR dengue virus[All Fields]) AND COMPLETE[All Fields] AND genome[All Fields]) AND "dengue virus type 1"[porgn]
	FJ410278.1	10690	1992/6-2009/6	2024-07-20	(("Dengue virus"[Organism] OR dengue virus[All Fields]) AND COMPLETE[All Fields] AND genome[All Fields]) AND "dengue virus type 1"[porgn]
	FJ410279.1	10690	1992/6-2009/6	2024-07-20	(("Dengue virus"[Organism] OR dengue virus[All Fields]) AND COMPLETE[All Fields] AND genome[All Fields]) AND "dengue virus type 1"[porgn]
	FJ410280.1	10690	1992/6-2009/6	2024-07-20	(("Dengue virus"[Organism] OR dengue virus[All Fields]) AND COMPLETE[All Fields] AND genome[All Fields]) AND "dengue virus type 1"[porgn]
	FJ410281.1	10690	1992/6-2009/6	2024-07-20	(("Dengue virus"[Organism] OR dengue virus[All Fields]) AND COMPLETE[All Fields] AND genome[All Fields]) AND "dengue virus type 1"[porgn]
	FJ410282.1	10690	1992/6-2009/6	2024-07-20	(("Dengue virus"[Organism] OR dengue virus[All Fields]) AND COMPLETE[All Fields] AND genome[All Fields]) AND "dengue virus type 1"[porgn]
	FJ410283.1	10688	1992/6-2009/6	2024-07-20	(("Dengue virus"[Organism] OR dengue virus[All Fields]) AND COMPLETE[All Fields] AND genome[All Fields]) AND "dengue virus type 1"[porgn]
	FJ410284.1	10690	1992/6-2009/6	2024-07-20	(("Dengue virus"[Organism] OR dengue virus[All Fields]) AND COMPLETE[All Fields] AND genome[All Fields]) AND "dengue virus type 1"[porgn]
	FJ410285.1	10690	1992/6-2009/6	2024-07-20	(("Dengue virus"[Organism] OR dengue virus[All Fields]) AND COMPLETE[All Fields] AND genome[All Fields]) AND "dengue virus type 1"[porgn]
	FJ410286.1	10690	1992/6-2009/6	2024-07-20	(("Dengue virus"[Organism] OR dengue virus[All Fields]) AND COMPLETE[All Fields] AND genome[All Fields]) AND "dengue virus type 1"[porgn]
	FJ410287.1	10690	1992/6-2009/6	2024-07-20	(("Dengue virus"[Organism] OR dengue virus[All Fields]) AND COMPLETE[All Fields] AND genome[All Fields]) AND "dengue virus type 1"[porgn]
	FJ410289.1	10679	1992/6-2009/6	2024-07-20	(("Dengue virus"[Organism] OR dengue virus[All Fields]) AND COMPLETE[All Fields] AND genome[All Fields]) AND "dengue virus type 1"[porgn]
	FJ410290.1	10690	1992/6-2009/6	2024-07-20	(("Dengue virus"[Organism] OR dengue virus[All Fields]) AND COMPLETE[All Fields] AND genome[All Fields]) AND "dengue virus type 1"[porgn]
	FJ432719.1	10690	1992/6-2009/6	2024-07-20	(("Dengue virus"[Organism] OR dengue virus[All Fields]) AND COMPLETE[All Fields] AND genome[All Fields]) AND "dengue virus type 1"[porgn]
	FJ432720.1	10690	1992/6-2009/6	2024-07-20	(("Dengue virus"[Organism] OR dengue virus[All Fields]) AND COMPLETE[All Fields] AND genome[All Fields]) AND "dengue virus type 1"[porgn]
	FJ432721.1	10690	1992/6-2009/6	2024-07-20	(("Dengue virus"[Organism] OR dengue virus[All Fields]) AND COMPLETE[All Fields] AND genome[All Fields]) AND "dengue virus type 1"[porgn]
	FJ432723.1	10690	1992/6-2009/6	2024-07-20	(("Dengue virus"[Organism] OR dengue virus[All Fields]) AND COMPLETE[All Fields] AND genome[All Fields]) AND "dengue virus type 1"[porgn]
	FJ432725.1	10676	1992/6-2009/6	2024-07-20	(("Dengue virus"[Organism] OR dengue virus[All Fields]) AND COMPLETE[All Fields] AND genome[All Fields]) AND "dengue virus type 1"[porgn]
	FJ432727.1	10688	1992/6-2009/6	2024-07-20	(("Dengue virus"[Organism] OR dengue virus[All Fields]) AND COMPLETE[All Fields] AND genome[All Fields]) AND "dengue virus type 1"[porgn]
	FJ432729.1	10689	1992/6-2009/6	2024-07-20	(("Dengue virus"[Organism] OR dengue virus[All Fields]) AND COMPLETE[All Fields] AND genome[All Fields]) AND "dengue virus type 1"[porgn]
	FJ432730.1	10688	1992/6-2009/6	2024-07-20	(("Dengue virus"[Organism] OR dengue virus[All Fields]) AND COMPLETE[All Fields] AND genome[All Fields]) AND "dengue virus type 1"[porgn]
	FJ432732.1	10713	1992/6-2009/6	2024-07-20	(("Dengue virus"[Organism] OR dengue virus[All Fields]) AND COMPLETE[All Fields] AND genome[All Fields]) AND "dengue virus type 1"[porgn]
	FJ432733.1	10689	1992/6-2009/6	2024-07-20	(("Dengue virus"[Organism] OR dengue virus[All Fields]) AND COMPLETE[All Fields] AND genome[All Fields]) AND "dengue virus type 1"[porgn]
	FJ432734.1	10689	1992/6-2009/6	2024-07-20	(("Dengue virus"[Organism] OR dengue virus[All Fields]) AND COMPLETE[All Fields] AND genome[All Fields]) AND "dengue virus type 1"[porgn]
	FJ432735.1	10690	1992/6-2009/6	2024-07-20	(("Dengue virus"[Organism] OR dengue virus[All Fields]) AND COMPLETE[All Fields] AND genome[All Fields]) AND "dengue virus type 1"[porgn]
	FJ432736.1	10690	1992/6-2009/6	2024-07-20	(("Dengue virus"[Organism] OR dengue virus[All Fields]) AND COMPLETE[All Fields] AND genome[All Fields]) AND "dengue virus type 1"[porgn]
	FJ432737.1	10690	1992/6-2009/6	2024-07-20	(("Dengue virus"[Organism] OR dengue virus[All Fields]) AND COMPLETE[All Fields] AND genome[All Fields]) AND "dengue virus type 1"[porgn]
	FJ432738.1	10689	1992/6-2009/6	2024-07-20	(("Dengue virus"[Organism] OR dengue virus[All Fields]) AND COMPLETE[All Fields] AND genome[All Fields]) AND "dengue virus type 1"[porgn]
	FJ432739.1	10690	1992/6-2009/6	2024-07-20	(("Dengue virus"[Organism] OR dengue virus[All Fields]) AND COMPLETE[All Fields] AND genome[All Fields]) AND "dengue virus type 1"[porgn]
	FJ432740.1	10682	1992/6-2009/6	2024-07-20	(("Dengue virus"[Organism] OR dengue virus[All Fields]) AND COMPLETE[All Fields] AND genome[All Fields]) AND "dengue virus type 1"[porgn]
	FJ432742.1	10671	1992/6-2009/6	2024-07-20	(("Dengue virus"[Organism] OR dengue virus[All Fields]) AND COMPLETE[All Fields] AND genome[All Fields]) AND "dengue virus type 1"[porgn]
	FJ432744.1	10690	1992/6-2009/6	2024-07-20	(("Dengue virus"[Organism] OR dengue virus[All Fields]) AND COMPLETE[All Fields] AND genome[All Fields]) AND "dengue virus type 1"[porgn]
	FJ432745.1	10680	1992/6-2009/6	2024-07-20	(("Dengue virus"[Organism] OR dengue virus[All Fields]) AND COMPLETE[All Fields] AND genome[All Fields]) AND "dengue virus type 1"[porgn]
	FJ432746.1	10684	1992/6-2009/6	2024-07-20	(("Dengue virus"[Organism] OR dengue virus[All Fields]) AND COMPLETE[All Fields] AND genome[All Fields]) AND "dengue virus type 1"[porgn]
	FJ432747.1	10690	1992/6-2009/6	2024-07-20	(("Dengue virus"[Organism] OR dengue virus[All Fields]) AND COMPLETE[All Fields] AND genome[All Fields]) AND "dengue virus type 1"[porgn]
	FJ432748.1	10675	1992/6-2009/6	2024-07-20	(("Dengue virus"[Organism] OR dengue virus[All Fields]) AND COMPLETE[All Fields] AND genome[All Fields]) AND "dengue virus type 1"[porgn]
	FJ432749.1	10690	1992/6-2009/6	2024-07-20	(("Dengue virus"[Organism] OR dengue virus[All Fields]) AND COMPLETE[All Fields] AND genome[All Fields]) AND "dengue virus type 1"[porgn]
	FJ461303.1	10691	1992/6-2009/6	2024-07-20	(("Dengue virus"[Organism] OR dengue virus[All Fields]) AND COMPLETE[All Fields] AND genome[All Fields]) AND "dengue virus type 1"[porgn]
	FJ461306.1	10690	1992/6-2009/6	2024-07-20	(("Dengue virus"[Organism] OR dengue virus[All Fields]) AND COMPLETE[All Fields] AND genome[All Fields]) AND "dengue virus type 1"[porgn]
	FJ461307.1	10689	1992/6-2009/6	2024-07-20	(("Dengue virus"[Organism] OR dengue virus[All Fields]) AND COMPLETE[All Fields] AND genome[All Fields]) AND "dengue virus type 1"[porgn]
	FJ461308.1	10674	1992/6-2009/6	2024-07-20	(("Dengue virus"[Organism] OR dengue virus[All Fields]) AND COMPLETE[All Fields] AND genome[All Fields]) AND "dengue virus type 1"[porgn]
	FJ461310.1	10676	1992/6-2009/6	2024-07-20	(("Dengue virus"[Organism] OR dengue virus[All Fields]) AND COMPLETE[All Fields] AND genome[All Fields]) AND "dengue virus type 1"[porgn]
	FJ461312.1	10690	1992/6-2009/6	2024-07-20	(("Dengue virus"[Organism] OR dengue virus[All Fields]) AND COMPLETE[All Fields] AND genome[All Fields]) AND "dengue virus type 1"[porgn]
	FJ461313.1	10690	1992/6-2009/6	2024-07-20	(("Dengue virus"[Organism] OR dengue virus[All Fields]) AND COMPLETE[All Fields] AND genome[All Fields]) AND "dengue virus type 1"[porgn]
	FJ461315.1	10690	1992/6-2009/6	2024-07-20	(("Dengue virus"[Organism] OR dengue virus[All Fields]) AND COMPLETE[All Fields] AND genome[All Fields]) AND "dengue virus type 1"[porgn]
	FJ461316.1	10690	1992/6-2009/6	2024-07-20	(("Dengue virus"[Organism] OR dengue virus[All Fields]) AND COMPLETE[All Fields] AND genome[All Fields]) AND "dengue virus type 1"[porgn]
	FJ461317.1	10690	1992/6-2009/6	2024-07-20	(("Dengue virus"[Organism] OR dengue virus[All Fields]) AND COMPLETE[All Fields] AND genome[All Fields]) AND "dengue virus type 1"[porgn]
	FJ461318.1	10690	1992/6-2009/6	2024-07-20	(("Dengue virus"[Organism] OR dengue virus[All Fields]) AND COMPLETE[All Fields] AND genome[All Fields]) AND "dengue virus type 1"[porgn]
	FJ461319.1	10690	1992/6-2009/6	2024-07-20	(("Dengue virus"[Organism] OR dengue virus[All Fields]) AND COMPLETE[All Fields] AND genome[All Fields]) AND "dengue virus type 1"[porgn]
	FJ461320.1	10690	1992/6-2009/6	2024-07-20	(("Dengue virus"[Organism] OR dengue virus[All Fields]) AND COMPLETE[All Fields] AND genome[All Fields]) AND "dengue virus type 1"[porgn]
	FJ461323.1	10676	1992/6-2009/6	2024-07-20	(("Dengue virus"[Organism] OR dengue virus[All Fields]) AND COMPLETE[All Fields] AND genome[All Fields]) AND "dengue virus type 1"[porgn]
	FJ461324.1	10690	1992/6-2009/6	2024-07-20	(("Dengue virus"[Organism] OR dengue virus[All Fields]) AND COMPLETE[All Fields] AND genome[All Fields]) AND "dengue virus type 1"[porgn]
	FJ461325.1	10677	1992/6-2009/6	2024-07-20	(("Dengue virus"[Organism] OR dengue virus[All Fields]) AND COMPLETE[All Fields] AND genome[All Fields]) AND "dengue virus type 1"[porgn]
	FJ461327.1	10676	1992/6-2009/6	2024-07-20	(("Dengue virus"[Organism] OR dengue virus[All Fields]) AND COMPLETE[All Fields] AND genome[All Fields]) AND "dengue virus type 1"[porgn]
	FJ461328.1	10690	1992/6-2009/6	2024-07-20	(("Dengue virus"[Organism] OR dengue virus[All Fields]) AND COMPLETE[All Fields] AND genome[All Fields]) AND "dengue virus type 1"[porgn]
	FJ461330.1	10635	1992/6-2009/6	2024-07-20	(("Dengue virus"[Organism] OR dengue virus[All Fields]) AND COMPLETE[All Fields] AND genome[All Fields]) AND "dengue virus type 1"[porgn]
	FJ461331.1	10690	1992/6-2009/6	2024-07-20	(("Dengue virus"[Organism] OR dengue virus[All Fields]) AND COMPLETE[All Fields] AND genome[All Fields]) AND "dengue virus type 1"[porgn]
	FJ461332.1	10690	1992/6-2009/6	2024-07-20	(("Dengue virus"[Organism] OR dengue virus[All Fields]) AND COMPLETE[All Fields] AND genome[All Fields]) AND "dengue virus type 1"[porgn]
	FJ461333.1	10690	1992/6-2009/6	2024-07-20	(("Dengue virus"[Organism] OR dengue virus[All Fields]) AND COMPLETE[All Fields] AND genome[All Fields]) AND "dengue virus type 1"[porgn]
	FJ461335.1	10690	1992/6-2009/6	2024-07-20	(("Dengue virus"[Organism] OR dengue virus[All Fields]) AND COMPLETE[All Fields] AND genome[All Fields]) AND "dengue virus type 1"[porgn]
	FJ461336.1	10690	1992/6-2009/6	2024-07-20	(("Dengue virus"[Organism] OR dengue virus[All Fields]) AND COMPLETE[All Fields] AND genome[All Fields]) AND "dengue virus type 1"[porgn]
	FJ461339.1	10690	1992/6-2009/6	2024-07-20	(("Dengue virus"[Organism] OR dengue virus[All Fields]) AND COMPLETE[All Fields] AND genome[All Fields]) AND "dengue virus type 1"[porgn]
	FJ461340.1	10690	1992/6-2009/6	2024-07-20	(("Dengue virus"[Organism] OR dengue virus[All Fields]) AND COMPLETE[All Fields] AND genome[All Fields]) AND "dengue virus type 1"[porgn]
	FJ461341.1	10690	1992/6-2009/6	2024-07-20	(("Dengue virus"[Organism] OR dengue virus[All Fields]) AND COMPLETE[All Fields] AND genome[All Fields]) AND "dengue virus type 1"[porgn]
	FJ469907.1	10642	1992/6-2009/6	2024-07-20	(("Dengue virus"[Organism] OR dengue virus[All Fields]) AND COMPLETE[All Fields] AND genome[All Fields]) AND "dengue virus type 1"[porgn]
	FJ469908.1	10642	1992/6-2009/6	2024-07-20	(("Dengue virus"[Organism] OR dengue virus[All Fields]) AND COMPLETE[All Fields] AND genome[All Fields]) AND "dengue virus type 1"[porgn]
	FJ469909.1	10642	1992/6-2009/6	2024-07-20	(("Dengue virus"[Organism] OR dengue virus[All Fields]) AND COMPLETE[All Fields] AND genome[All Fields]) AND "dengue virus type 1"[porgn]
	FJ478457.1	10676	1992/6-2009/6	2024-07-20	(("Dengue virus"[Organism] OR dengue virus[All Fields]) AND COMPLETE[All Fields] AND genome[All Fields]) AND "dengue virus type 1"[porgn]
	FJ478458.1	10680	1992/6-2009/6	2024-07-20	(("Dengue virus"[Organism] OR dengue virus[All Fields]) AND COMPLETE[All Fields] AND genome[All Fields]) AND "dengue virus type 1"[porgn]
	FJ547060.1	10684	1992/6-2009/6	2024-07-20	(("Dengue virus"[Organism] OR dengue virus[All Fields]) AND COMPLETE[All Fields] AND genome[All Fields]) AND "dengue virus type 1"[porgn]
	FJ547063.1	10672	1992/6-2009/6	2024-07-20	(("Dengue virus"[Organism] OR dengue virus[All Fields]) AND COMPLETE[All Fields] AND genome[All Fields]) AND "dengue virus type 1"[porgn]
	FJ547065.1	10674	1992/6-2009/6	2024-07-20	(("Dengue virus"[Organism] OR dengue virus[All Fields]) AND COMPLETE[All Fields] AND genome[All Fields]) AND "dengue virus type 1"[porgn]
	FJ547068.1	10675	1992/6-2009/6	2024-07-20	(("Dengue virus"[Organism] OR dengue virus[All Fields]) AND COMPLETE[All Fields] AND genome[All Fields]) AND "dengue virus type 1"[porgn]
	FJ547086.1	10690	1992/6-2009/6	2024-07-20	(("Dengue virus"[Organism] OR dengue virus[All Fields]) AND COMPLETE[All Fields] AND genome[All Fields]) AND "dengue virus type 1"[porgn]
	FJ547087.1	10690	1992/6-2009/6	2024-07-20	(("Dengue virus"[Organism] OR dengue virus[All Fields]) AND COMPLETE[All Fields] AND genome[All Fields]) AND "dengue virus type 1"[porgn]
	FJ547088.1	10690	1992/6-2009/6	2024-07-20	(("Dengue virus"[Organism] OR dengue virus[All Fields]) AND COMPLETE[All Fields] AND genome[All Fields]) AND "dengue virus type 1"[porgn]
	FJ547089.1	10690	1992/6-2009/6	2024-07-20	(("Dengue virus"[Organism] OR dengue virus[All Fields]) AND COMPLETE[All Fields] AND genome[All Fields]) AND "dengue virus type 1"[porgn]
	FJ562101.1	10690	1992/6-2009/6	2024-07-20	(("Dengue virus"[Organism] OR dengue virus[All Fields]) AND COMPLETE[All Fields] AND genome[All Fields]) AND "dengue virus type 1"[porgn]
	FJ562104.1	10688	1992/6-2009/6	2024-07-20	(("Dengue virus"[Organism] OR dengue virus[All Fields]) AND COMPLETE[All Fields] AND genome[All Fields]) AND "dengue virus type 1"[porgn]
	FJ562105.1	10690	1992/6-2009/6	2024-07-20	(("Dengue virus"[Organism] OR dengue virus[All Fields]) AND COMPLETE[All Fields] AND genome[All Fields]) AND "dengue virus type 1"[porgn]
	FJ562106.1	10690	1992/6-2009/6	2024-07-20	(("Dengue virus"[Organism] OR dengue virus[All Fields]) AND COMPLETE[All Fields] AND genome[All Fields]) AND "dengue virus type 1"[porgn]
	FJ639669.1	10690	1992/6-2009/6	2024-07-20	(("Dengue virus"[Organism] OR dengue virus[All Fields]) AND COMPLETE[All Fields] AND genome[All Fields]) AND "dengue virus type 1"[porgn]
	FJ639670.1	10693	1992/6-2009/6	2024-07-20	(("Dengue virus"[Organism] OR dengue virus[All Fields]) AND COMPLETE[All Fields] AND genome[All Fields]) AND "dengue virus type 1"[porgn]
	FJ639671.1	10690	1992/6-2009/6	2024-07-20	(("Dengue virus"[Organism] OR dengue virus[All Fields]) AND COMPLETE[All Fields] AND genome[All Fields]) AND "dengue virus type 1"[porgn]
	FJ639672.1	10682	1992/6-2009/6	2024-07-20	(("Dengue virus"[Organism] OR dengue virus[All Fields]) AND COMPLETE[All Fields] AND genome[All Fields]) AND "dengue virus type 1"[porgn]
	FJ639673.1	10690	1992/6-2009/6	2024-07-20	(("Dengue virus"[Organism] OR dengue virus[All Fields]) AND COMPLETE[All Fields] AND genome[All Fields]) AND "dengue virus type 1"[porgn]
	FJ639674.1	10673	1992/6-2009/6	2024-07-20	(("Dengue virus"[Organism] OR dengue virus[All Fields]) AND COMPLETE[All Fields] AND genome[All Fields]) AND "dengue virus type 1"[porgn]
	FJ639675.1	10684	1992/6-2009/6	2024-07-20	(("Dengue virus"[Organism] OR dengue virus[All Fields]) AND COMPLETE[All Fields] AND genome[All Fields]) AND "dengue virus type 1"[porgn]
	FJ639676.1	10690	1992/6-2009/6	2024-07-20	(("Dengue virus"[Organism] OR dengue virus[All Fields]) AND COMPLETE[All Fields] AND genome[All Fields]) AND "dengue virus type 1"[porgn]
	FJ639677.1	10690	1992/6-2009/6	2024-07-20	(("Dengue virus"[Organism] OR dengue virus[All Fields]) AND COMPLETE[All Fields] AND genome[All Fields]) AND "dengue virus type 1"[porgn]
	FJ639678.1	10690	1992/6-2009/6	2024-07-20	(("Dengue virus"[Organism] OR dengue virus[All Fields]) AND COMPLETE[All Fields] AND genome[All Fields]) AND "dengue virus type 1"[porgn]
	FJ639679.1	10690	1992/6-2009/6	2024-07-20	(("Dengue virus"[Organism] OR dengue virus[All Fields]) AND COMPLETE[All Fields] AND genome[All Fields]) AND "dengue virus type 1"[porgn]
	FJ639680.1	10690	1992/6-2009/6	2024-07-20	(("Dengue virus"[Organism] OR dengue virus[All Fields]) AND COMPLETE[All Fields] AND genome[All Fields]) AND "dengue virus type 1"[porgn]
	FJ639681.1	10676	1992/6-2009/6	2024-07-20	(("Dengue virus"[Organism] OR dengue virus[All Fields]) AND COMPLETE[All Fields] AND genome[All Fields]) AND "dengue virus type 1"[porgn]
	FJ639682.1	10690	1992/6-2009/6	2024-07-20	(("Dengue virus"[Organism] OR dengue virus[All Fields]) AND COMPLETE[All Fields] AND genome[All Fields]) AND "dengue virus type 1"[porgn]
	FJ639683.1	10674	1992/6-2009/6	2024-07-20	(("Dengue virus"[Organism] OR dengue virus[All Fields]) AND COMPLETE[All Fields] AND genome[All Fields]) AND "dengue virus type 1"[porgn]
	FJ639684.1	10676	1992/6-2009/6	2024-07-20	(("Dengue virus"[Organism] OR dengue virus[All Fields]) AND COMPLETE[All Fields] AND genome[All Fields]) AND "dengue virus type 1"[porgn]
	FJ639685.1	10690	1992/6-2009/6	2024-07-20	(("Dengue virus"[Organism] OR dengue virus[All Fields]) AND COMPLETE[All Fields] AND genome[All Fields]) AND "dengue virus type 1"[porgn]
	FJ639686.1	10690	1992/6-2009/6	2024-07-20	(("Dengue virus"[Organism] OR dengue virus[All Fields]) AND COMPLETE[All Fields] AND genome[All Fields]) AND "dengue virus type 1"[porgn]
	FJ639687.1	10690	1992/6-2009/6	2024-07-20	(("Dengue virus"[Organism] OR dengue virus[All Fields]) AND COMPLETE[All Fields] AND genome[All Fields]) AND "dengue virus type 1"[porgn]
	FJ639688.1	10690	1992/6-2009/6	2024-07-20	(("Dengue virus"[Organism] OR dengue virus[All Fields]) AND COMPLETE[All Fields] AND genome[All Fields]) AND "dengue virus type 1"[porgn]
	FJ639689.1	10684	1992/6-2009/6	2024-07-20	(("Dengue virus"[Organism] OR dengue virus[All Fields]) AND COMPLETE[All Fields] AND genome[All Fields]) AND "dengue virus type 1"[porgn]
	FJ639690.1	10690	1992/6-2009/6	2024-07-20	(("Dengue virus"[Organism] OR dengue virus[All Fields]) AND COMPLETE[All Fields] AND genome[All Fields]) AND "dengue virus type 1"[porgn]
	FJ639691.1	10690	1992/6-2009/6	2024-07-20	(("Dengue virus"[Organism] OR dengue virus[All Fields]) AND COMPLETE[All Fields] AND genome[All Fields]) AND "dengue virus type 1"[porgn]
	FJ639692.1	10690	1992/6-2009/6	2024-07-20	(("Dengue virus"[Organism] OR dengue virus[All Fields]) AND COMPLETE[All Fields] AND genome[All Fields]) AND "dengue virus type 1"[porgn]
	FJ639693.1	10684	1992/6-2009/6	2024-07-20	(("Dengue virus"[Organism] OR dengue virus[All Fields]) AND COMPLETE[All Fields] AND genome[All Fields]) AND "dengue virus type 1"[porgn]
	FJ639694.1	10684	1992/6-2009/6	2024-07-20	(("Dengue virus"[Organism] OR dengue virus[All Fields]) AND COMPLETE[All Fields] AND genome[All Fields]) AND "dengue virus type 1"[porgn]
	FJ639695.1	10636	1992/6-2009/6	2024-07-20	(("Dengue virus"[Organism] OR dengue virus[All Fields]) AND COMPLETE[All Fields] AND genome[All Fields]) AND "dengue virus type 1"[porgn]
	FJ639696.1	10684	1992/6-2009/6	2024-07-20	(("Dengue virus"[Organism] OR dengue virus[All Fields]) AND COMPLETE[All Fields] AND genome[All Fields]) AND "dengue virus type 1"[porgn]
	FJ639735.1	10675	1992/6-2009/6	2024-07-20	(("Dengue virus"[Organism] OR dengue virus[All Fields]) AND COMPLETE[All Fields] AND genome[All Fields]) AND "dengue virus type 1"[porgn]
	FJ639740.1	10684	1992/6-2009/6	2024-07-20	(("Dengue virus"[Organism] OR dengue virus[All Fields]) AND COMPLETE[All Fields] AND genome[All Fields]) AND "dengue virus type 1"[porgn]
	FJ639741.1	10690	1992/6-2009/6	2024-07-20	(("Dengue virus"[Organism] OR dengue virus[All Fields]) AND COMPLETE[All Fields] AND genome[All Fields]) AND "dengue virus type 1"[porgn]
	FJ639743.1	10674	1992/6-2009/6	2024-07-20	(("Dengue virus"[Organism] OR dengue virus[All Fields]) AND COMPLETE[All Fields] AND genome[All Fields]) AND "dengue virus type 1"[porgn]
	FJ639794.1	10676	1992/6-2009/6	2024-07-20	(("Dengue virus"[Organism] OR dengue virus[All Fields]) AND COMPLETE[All Fields] AND genome[All Fields]) AND "dengue virus type 1"[porgn]
	FJ639796.1	10676	1992/6-2009/6	2024-07-20	(("Dengue virus"[Organism] OR dengue virus[All Fields]) AND COMPLETE[All Fields] AND genome[All Fields]) AND "dengue virus type 1"[porgn]
	FJ639797.1	10676	1992/6-2009/6	2024-07-20	(("Dengue virus"[Organism] OR dengue virus[All Fields]) AND COMPLETE[All Fields] AND genome[All Fields]) AND "dengue virus type 1"[porgn]
	FJ639802.1	10691	1992/6-2009/6	2024-07-20	(("Dengue virus"[Organism] OR dengue virus[All Fields]) AND COMPLETE[All Fields] AND genome[All Fields]) AND "dengue virus type 1"[porgn]
	FJ639806.1	10685	1992/6-2009/6	2024-07-20	(("Dengue virus"[Organism] OR dengue virus[All Fields]) AND COMPLETE[All Fields] AND genome[All Fields]) AND "dengue virus type 1"[porgn]
	FJ639808.1	10691	1992/6-2009/6	2024-07-20	(("Dengue virus"[Organism] OR dengue virus[All Fields]) AND COMPLETE[All Fields] AND genome[All Fields]) AND "dengue virus type 1"[porgn]
	FJ639811.1	10684	1992/6-2009/6	2024-07-20	(("Dengue virus"[Organism] OR dengue virus[All Fields]) AND COMPLETE[All Fields] AND genome[All Fields]) AND "dengue virus type 1"[porgn]
	FJ639812.1	10640	1992/6-2009/6	2024-07-20	(("Dengue virus"[Organism] OR dengue virus[All Fields]) AND COMPLETE[All Fields] AND genome[All Fields]) AND "dengue virus type 1"[porgn]
	FJ639813.1	10691	1992/6-2009/6	2024-07-20	(("Dengue virus"[Organism] OR dengue virus[All Fields]) AND COMPLETE[All Fields] AND genome[All Fields]) AND "dengue virus type 1"[porgn]
	FJ639814.1	10677	1992/6-2009/6	2024-07-20	(("Dengue virus"[Organism] OR dengue virus[All Fields]) AND COMPLETE[All Fields] AND genome[All Fields]) AND "dengue virus type 1"[porgn]
	FJ639815.1	10673	1992/6-2009/6	2024-07-20	(("Dengue virus"[Organism] OR dengue virus[All Fields]) AND COMPLETE[All Fields] AND genome[All Fields]) AND "dengue virus type 1"[porgn]
	FJ639818.1	10690	1992/6-2009/6	2024-07-20	(("Dengue virus"[Organism] OR dengue virus[All Fields]) AND COMPLETE[All Fields] AND genome[All Fields]) AND "dengue virus type 1"[porgn]
	FJ639819.1	10684	1992/6-2009/6	2024-07-20	(("Dengue virus"[Organism] OR dengue virus[All Fields]) AND COMPLETE[All Fields] AND genome[All Fields]) AND "dengue virus type 1"[porgn]
	FJ639820.1	10650	1992/6-2009/6	2024-07-20	(("Dengue virus"[Organism] OR dengue virus[All Fields]) AND COMPLETE[All Fields] AND genome[All Fields]) AND "dengue virus type 1"[porgn]
	FJ639821.1	10684	1992/6-2009/6	2024-07-20	(("Dengue virus"[Organism] OR dengue virus[All Fields]) AND COMPLETE[All Fields] AND genome[All Fields]) AND "dengue virus type 1"[porgn]
	FJ639823.1	10675	1992/6-2009/6	2024-07-20	(("Dengue virus"[Organism] OR dengue virus[All Fields]) AND COMPLETE[All Fields] AND genome[All Fields]) AND "dengue virus type 1"[porgn]
	FJ639824.1	10691	1992/6-2009/6	2024-07-20	(("Dengue virus"[Organism] OR dengue virus[All Fields]) AND COMPLETE[All Fields] AND genome[All Fields]) AND "dengue virus type 1"[porgn]
	FJ687426.1	10676	1992/6-2009/6	2024-07-20	(("Dengue virus"[Organism] OR dengue virus[All Fields]) AND COMPLETE[All Fields] AND genome[All Fields]) AND "dengue virus type 1"[porgn]
	FJ687427.1	10672	1992/6-2009/6	2024-07-20	(("Dengue virus"[Organism] OR dengue virus[All Fields]) AND COMPLETE[All Fields] AND genome[All Fields]) AND "dengue virus type 1"[porgn]
	FJ687428.1	10677	1992/6-2009/6	2024-07-20	(("Dengue virus"[Organism] OR dengue virus[All Fields]) AND COMPLETE[All Fields] AND genome[All Fields]) AND "dengue virus type 1"[porgn]
	FJ687429.1	10676	1992/6-2009/6	2024-07-20	(("Dengue virus"[Organism] OR dengue virus[All Fields]) AND COMPLETE[All Fields] AND genome[All Fields]) AND "dengue virus type 1"[porgn]
	FJ687430.1	10676	1992/6-2009/6	2024-07-20	(("Dengue virus"[Organism] OR dengue virus[All Fields]) AND COMPLETE[All Fields] AND genome[All Fields]) AND "dengue virus type 1"[porgn]
	FJ687431.1	10676	1992/6-2009/6	2024-07-20	(("Dengue virus"[Organism] OR dengue virus[All Fields]) AND COMPLETE[All Fields] AND genome[All Fields]) AND "dengue virus type 1"[porgn]
	FJ687432.1	10690	1992/6-2009/6	2024-07-20	(("Dengue virus"[Organism] OR dengue virus[All Fields]) AND COMPLETE[All Fields] AND genome[All Fields]) AND "dengue virus type 1"[porgn]
	FJ687433.1	10673	1992/6-2009/6	2024-07-20	(("Dengue virus"[Organism] OR dengue virus[All Fields]) AND COMPLETE[All Fields] AND genome[All Fields]) AND "dengue virus type 1"[porgn]
	FJ744701.1	10641	1992/6-2009/6	2024-07-20	(("Dengue virus"[Organism] OR dengue virus[All Fields]) AND COMPLETE[All Fields] AND genome[All Fields]) AND "dengue virus type 1"[porgn]
	FJ744702.1	10690	1992/6-2009/6	2024-07-20	(("Dengue virus"[Organism] OR dengue virus[All Fields]) AND COMPLETE[All Fields] AND genome[All Fields]) AND "dengue virus type 1"[porgn]
	FJ810415.1	10685	1992/6-2009/6	2024-07-20	(("Dengue virus"[Organism] OR dengue virus[All Fields]) AND COMPLETE[All Fields] AND genome[All Fields]) AND "dengue virus type 1"[porgn]
	FJ810419.1	10690	1992/6-2009/6	2024-07-20	(("Dengue virus"[Organism] OR dengue virus[All Fields]) AND COMPLETE[All Fields] AND genome[All Fields]) AND "dengue virus type 1"[porgn]
	FJ850068.1	10676	1992/6-2009/6	2024-07-20	(("Dengue virus"[Organism] OR dengue virus[All Fields]) AND COMPLETE[All Fields] AND genome[All Fields]) AND "dengue virus type 1"[porgn]
	FJ850069.1	10646	1992/6-2009/6	2024-07-20	(("Dengue virus"[Organism] OR dengue virus[All Fields]) AND COMPLETE[All Fields] AND genome[All Fields]) AND "dengue virus type 1"[porgn]
	FJ850070.1	10677	1992/6-2009/6	2024-07-20	(("Dengue virus"[Organism] OR dengue virus[All Fields]) AND COMPLETE[All Fields] AND genome[All Fields]) AND "dengue virus type 1"[porgn]
	FJ850071.1	10685	1992/6-2009/6	2024-07-20	(("Dengue virus"[Organism] OR dengue virus[All Fields]) AND COMPLETE[All Fields] AND genome[All Fields]) AND "dengue virus type 1"[porgn]
	FJ850073.1	10692	1992/6-2009/6	2024-07-20	(("Dengue virus"[Organism] OR dengue virus[All Fields]) AND COMPLETE[All Fields] AND genome[All Fields]) AND "dengue virus type 1"[porgn]
	FJ850075.1	10683	1992/6-2009/6	2024-07-20	(("Dengue virus"[Organism] OR dengue virus[All Fields]) AND COMPLETE[All Fields] AND genome[All Fields]) AND "dengue virus type 1"[porgn]
	FJ850077.1	10684	1992/6-2009/6	2024-07-20	(("Dengue virus"[Organism] OR dengue virus[All Fields]) AND COMPLETE[All Fields] AND genome[All Fields]) AND "dengue virus type 1"[porgn]
	FJ850081.1	10688	1992/6-2009/6	2024-07-20	(("Dengue virus"[Organism] OR dengue virus[All Fields]) AND COMPLETE[All Fields] AND genome[All Fields]) AND "dengue virus type 1"[porgn]
	FJ850084.1	10686	1992/6-2009/6	2024-07-20	(("Dengue virus"[Organism] OR dengue virus[All Fields]) AND COMPLETE[All Fields] AND genome[All Fields]) AND "dengue virus type 1"[porgn]
	FJ850087.1	10690	1992/6-2009/6	2024-07-20	(("Dengue virus"[Organism] OR dengue virus[All Fields]) AND COMPLETE[All Fields] AND genome[All Fields]) AND "dengue virus type 1"[porgn]
	FJ850090.1	10673	1992/6-2009/6	2024-07-20	(("Dengue virus"[Organism] OR dengue virus[All Fields]) AND COMPLETE[All Fields] AND genome[All Fields]) AND "dengue virus type 1"[porgn]
	FJ850093.1	10690	1992/6-2009/6	2024-07-20	(("Dengue virus"[Organism] OR dengue virus[All Fields]) AND COMPLETE[All Fields] AND genome[All Fields]) AND "dengue virus type 1"[porgn]
	FJ850099.1	10685	1992/6-2009/6	2024-07-20	(("Dengue virus"[Organism] OR dengue virus[All Fields]) AND COMPLETE[All Fields] AND genome[All Fields]) AND "dengue virus type 1"[porgn]
	FJ850100.1	10690	1992/6-2009/6	2024-07-20	(("Dengue virus"[Organism] OR dengue virus[All Fields]) AND COMPLETE[All Fields] AND genome[All Fields]) AND "dengue virus type 1"[porgn]
	FJ850101.1	10690	1992/6-2009/6	2024-07-20	(("Dengue virus"[Organism] OR dengue virus[All Fields]) AND COMPLETE[All Fields] AND genome[All Fields]) AND "dengue virus type 1"[porgn]
	FJ850102.1	10690	1992/6-2009/6	2024-07-20	(("Dengue virus"[Organism] OR dengue virus[All Fields]) AND COMPLETE[All Fields] AND genome[All Fields]) AND "dengue virus type 1"[porgn]
	FJ850103.1	10678	1992/6-2009/6	2024-07-20	(("Dengue virus"[Organism] OR dengue virus[All Fields]) AND COMPLETE[All Fields] AND genome[All Fields]) AND "dengue virus type 1"[porgn]
	FJ850104.1	10690	1992/6-2009/6	2024-07-20	(("Dengue virus"[Organism] OR dengue virus[All Fields]) AND COMPLETE[All Fields] AND genome[All Fields]) AND "dengue virus type 1"[porgn]
	FJ850113.1	10690	1992/6-2009/6	2024-07-20	(("Dengue virus"[Organism] OR dengue virus[All Fields]) AND COMPLETE[All Fields] AND genome[All Fields]) AND "dengue virus type 1"[porgn]
	FJ850114.1	10714	1992/6-2009/6	2024-07-20	(("Dengue virus"[Organism] OR dengue virus[All Fields]) AND COMPLETE[All Fields] AND genome[All Fields]) AND "dengue virus type 1"[porgn]
	FJ859029.1	10676	1992/6-2009/6	2024-07-20	(("Dengue virus"[Organism] OR dengue virus[All Fields]) AND COMPLETE[All Fields] AND genome[All Fields]) AND "dengue virus type 1"[porgn]
	FJ873809.1	10684	1992/6-2009/6	2024-07-20	(("Dengue virus"[Organism] OR dengue virus[All Fields]) AND COMPLETE[All Fields] AND genome[All Fields]) AND "dengue virus type 1"[porgn]
	FJ873810.1	10690	1992/6-2009/6	2024-07-20	(("Dengue virus"[Organism] OR dengue virus[All Fields]) AND COMPLETE[All Fields] AND genome[All Fields]) AND "dengue virus type 1"[porgn]
	FJ873814.1	10672	1992/6-2009/6	2024-07-20	(("Dengue virus"[Organism] OR dengue virus[All Fields]) AND COMPLETE[All Fields] AND genome[All Fields]) AND "dengue virus type 1"[porgn]
	FJ882515.1	10688	1992/6-2009/6	2024-07-20	(("Dengue virus"[Organism] OR dengue virus[All Fields]) AND COMPLETE[All Fields] AND genome[All Fields]) AND "dengue virus type 1"[porgn]
	FJ882516.1	10690	1992/6-2009/6	2024-07-20	(("Dengue virus"[Organism] OR dengue virus[All Fields]) AND COMPLETE[All Fields] AND genome[All Fields]) AND "dengue virus type 1"[porgn]
	FJ882517.1	10688	1992/6-2009/6	2024-07-20	(("Dengue virus"[Organism] OR dengue virus[All Fields]) AND COMPLETE[All Fields] AND genome[All Fields]) AND "dengue virus type 1"[porgn]
	FJ882518.1	10684	1992/6-2009/6	2024-07-20	(("Dengue virus"[Organism] OR dengue virus[All Fields]) AND COMPLETE[All Fields] AND genome[All Fields]) AND "dengue virus type 1"[porgn]
	FJ882519.1	10690	1992/6-2009/6	2024-07-20	(("Dengue virus"[Organism] OR dengue virus[All Fields]) AND COMPLETE[All Fields] AND genome[All Fields]) AND "dengue virus type 1"[porgn]
	FJ882520.1	10690	1992/6-2009/6	2024-07-20	(("Dengue virus"[Organism] OR dengue virus[All Fields]) AND COMPLETE[All Fields] AND genome[All Fields]) AND "dengue virus type 1"[porgn]
	FJ882521.1	10690	1992/6-2009/6	2024-07-20	(("Dengue virus"[Organism] OR dengue virus[All Fields]) AND COMPLETE[All Fields] AND genome[All Fields]) AND "dengue virus type 1"[porgn]
	FJ882522.1	10690	1992/6-2009/6	2024-07-20	(("Dengue virus"[Organism] OR dengue virus[All Fields]) AND COMPLETE[All Fields] AND genome[All Fields]) AND "dengue virus type 1"[porgn]
	FJ882523.1	10690	1992/6-2009/6	2024-07-20	(("Dengue virus"[Organism] OR dengue virus[All Fields]) AND COMPLETE[All Fields] AND genome[All Fields]) AND "dengue virus type 1"[porgn]
	FJ882524.1	10690	1992/6-2009/6	2024-07-20	(("Dengue virus"[Organism] OR dengue virus[All Fields]) AND COMPLETE[All Fields] AND genome[All Fields]) AND "dengue virus type 1"[porgn]
	FJ882525.1	10690	1992/6-2009/6	2024-07-20	(("Dengue virus"[Organism] OR dengue virus[All Fields]) AND COMPLETE[All Fields] AND genome[All Fields]) AND "dengue virus type 1"[porgn]
	FJ882526.1	10690	1992/6-2009/6	2024-07-20	(("Dengue virus"[Organism] OR dengue virus[All Fields]) AND COMPLETE[All Fields] AND genome[All Fields]) AND "dengue virus type 1"[porgn]
	FJ882527.1	10690	1992/6-2009/6	2024-07-20	(("Dengue virus"[Organism] OR dengue virus[All Fields]) AND COMPLETE[All Fields] AND genome[All Fields]) AND "dengue virus type 1"[porgn]
	FJ882528.1	10690	1992/6-2009/6	2024-07-20	(("Dengue virus"[Organism] OR dengue virus[All Fields]) AND COMPLETE[All Fields] AND genome[All Fields]) AND "dengue virus type 1"[porgn]
	FJ882529.1	10690	1992/6-2009/6	2024-07-20	(("Dengue virus"[Organism] OR dengue virus[All Fields]) AND COMPLETE[All Fields] AND genome[All Fields]) AND "dengue virus type 1"[porgn]
	FJ882530.1	10690	1992/6-2009/6	2024-07-20	(("Dengue virus"[Organism] OR dengue virus[All Fields]) AND COMPLETE[All Fields] AND genome[All Fields]) AND "dengue virus type 1"[porgn]
	FJ882531.1	10690	1992/6-2009/6	2024-07-20	(("Dengue virus"[Organism] OR dengue virus[All Fields]) AND COMPLETE[All Fields] AND genome[All Fields]) AND "dengue virus type 1"[porgn]
	FJ882532.1	10690	1992/6-2009/6	2024-07-20	(("Dengue virus"[Organism] OR dengue virus[All Fields]) AND COMPLETE[All Fields] AND genome[All Fields]) AND "dengue virus type 1"[porgn]
	FJ882533.1	10690	1992/6-2009/6	2024-07-20	(("Dengue virus"[Organism] OR dengue virus[All Fields]) AND COMPLETE[All Fields] AND genome[All Fields]) AND "dengue virus type 1"[porgn]
	FJ882534.1	10690	1992/6-2009/6	2024-07-20	(("Dengue virus"[Organism] OR dengue virus[All Fields]) AND COMPLETE[All Fields] AND genome[All Fields]) AND "dengue virus type 1"[porgn]
	FJ882535.1	10690	1992/6-2009/6	2024-07-20	(("Dengue virus"[Organism] OR dengue virus[All Fields]) AND COMPLETE[All Fields] AND genome[All Fields]) AND "dengue virus type 1"[porgn]
	FJ882536.1	10690	1992/6-2009/6	2024-07-20	(("Dengue virus"[Organism] OR dengue virus[All Fields]) AND COMPLETE[All Fields] AND genome[All Fields]) AND "dengue virus type 1"[porgn]
	FJ882537.1	10690	1992/6-2009/6	2024-07-20	(("Dengue virus"[Organism] OR dengue virus[All Fields]) AND COMPLETE[All Fields] AND genome[All Fields]) AND "dengue virus type 1"[porgn]
	FJ882538.1	10690	1992/6-2009/6	2024-07-20	(("Dengue virus"[Organism] OR dengue virus[All Fields]) AND COMPLETE[All Fields] AND genome[All Fields]) AND "dengue virus type 1"[porgn]
	FJ882539.1	10690	1992/6-2009/6	2024-07-20	(("Dengue virus"[Organism] OR dengue virus[All Fields]) AND COMPLETE[All Fields] AND genome[All Fields]) AND "dengue virus type 1"[porgn]
	FJ882540.1	10690	1992/6-2009/6	2024-07-20	(("Dengue virus"[Organism] OR dengue virus[All Fields]) AND COMPLETE[All Fields] AND genome[All Fields]) AND "dengue virus type 1"[porgn]
	FJ882541.1	10690	1992/6-2009/6	2024-07-20	(("Dengue virus"[Organism] OR dengue virus[All Fields]) AND COMPLETE[All Fields] AND genome[All Fields]) AND "dengue virus type 1"[porgn]
	FJ882542.1	10684	1992/6-2009/6	2024-07-20	(("Dengue virus"[Organism] OR dengue virus[All Fields]) AND COMPLETE[All Fields] AND genome[All Fields]) AND "dengue virus type 1"[porgn]
	FJ882543.1	10690	1992/6-2009/6	2024-07-20	(("Dengue virus"[Organism] OR dengue virus[All Fields]) AND COMPLETE[All Fields] AND genome[All Fields]) AND "dengue virus type 1"[porgn]
	FJ882544.1	10673	1992/6-2009/6	2024-07-20	(("Dengue virus"[Organism] OR dengue virus[All Fields]) AND COMPLETE[All Fields] AND genome[All Fields]) AND "dengue virus type 1"[porgn]
	FJ882545.1	10690	1992/6-2009/6	2024-07-20	(("Dengue virus"[Organism] OR dengue virus[All Fields]) AND COMPLETE[All Fields] AND genome[All Fields]) AND "dengue virus type 1"[porgn]
	FJ882546.1	10681	1992/6-2009/6	2024-07-20	(("Dengue virus"[Organism] OR dengue virus[All Fields]) AND COMPLETE[All Fields] AND genome[All Fields]) AND "dengue virus type 1"[porgn]
	FJ882547.1	10664	1992/6-2009/6	2024-07-20	(("Dengue virus"[Organism] OR dengue virus[All Fields]) AND COMPLETE[All Fields] AND genome[All Fields]) AND "dengue virus type 1"[porgn]
	FJ882548.1	10684	1992/6-2009/6	2024-07-20	(("Dengue virus"[Organism] OR dengue virus[All Fields]) AND COMPLETE[All Fields] AND genome[All Fields]) AND "dengue virus type 1"[porgn]
	FJ882549.1	10665	1992/6-2009/6	2024-07-20	(("Dengue virus"[Organism] OR dengue virus[All Fields]) AND COMPLETE[All Fields] AND genome[All Fields]) AND "dengue virus type 1"[porgn]
	FJ882550.1	10690	1992/6-2009/6	2024-07-20	(("Dengue virus"[Organism] OR dengue virus[All Fields]) AND COMPLETE[All Fields] AND genome[All Fields]) AND "dengue virus type 1"[porgn]
	FJ882551.1	10690	1992/6-2009/6	2024-07-20	(("Dengue virus"[Organism] OR dengue virus[All Fields]) AND COMPLETE[All Fields] AND genome[All Fields]) AND "dengue virus type 1"[porgn]
	FJ882552.1	10690	1992/6-2009/6	2024-07-20	(("Dengue virus"[Organism] OR dengue virus[All Fields]) AND COMPLETE[All Fields] AND genome[All Fields]) AND "dengue virus type 1"[porgn]
	FJ882553.1	10680	1992/6-2009/6	2024-07-20	(("Dengue virus"[Organism] OR dengue virus[All Fields]) AND COMPLETE[All Fields] AND genome[All Fields]) AND "dengue virus type 1"[porgn]
	FJ882554.1	10676	1992/6-2009/6	2024-07-20	(("Dengue virus"[Organism] OR dengue virus[All Fields]) AND COMPLETE[All Fields] AND genome[All Fields]) AND "dengue virus type 1"[porgn]
	FJ882555.1	10678	1992/6-2009/6	2024-07-20	(("Dengue virus"[Organism] OR dengue virus[All Fields]) AND COMPLETE[All Fields] AND genome[All Fields]) AND "dengue virus type 1"[porgn]
	FJ882556.1	10690	1992/6-2009/6	2024-07-20	(("Dengue virus"[Organism] OR dengue virus[All Fields]) AND COMPLETE[All Fields] AND genome[All Fields]) AND "dengue virus type 1"[porgn]
	FJ882557.1	10688	1992/6-2009/6	2024-07-20	(("Dengue virus"[Organism] OR dengue virus[All Fields]) AND COMPLETE[All Fields] AND genome[All Fields]) AND "dengue virus type 1"[porgn]
	FJ882558.1	10690	1992/6-2009/6	2024-07-20	(("Dengue virus"[Organism] OR dengue virus[All Fields]) AND COMPLETE[All Fields] AND genome[All Fields]) AND "dengue virus type 1"[porgn]
	FJ882559.1	10690	1992/6-2009/6	2024-07-20	(("Dengue virus"[Organism] OR dengue virus[All Fields]) AND COMPLETE[All Fields] AND genome[All Fields]) AND "dengue virus type 1"[porgn]
	FJ882560.1	10690	1992/6-2009/6	2024-07-20	(("Dengue virus"[Organism] OR dengue virus[All Fields]) AND COMPLETE[All Fields] AND genome[All Fields]) AND "dengue virus type 1"[porgn]
	FJ882561.1	10676	1992/6-2009/6	2024-07-20	(("Dengue virus"[Organism] OR dengue virus[All Fields]) AND COMPLETE[All Fields] AND genome[All Fields]) AND "dengue virus type 1"[porgn]
	FJ882562.1	10676	1992/6-2009/6	2024-07-20	(("Dengue virus"[Organism] OR dengue virus[All Fields]) AND COMPLETE[All Fields] AND genome[All Fields]) AND "dengue virus type 1"[porgn]
	FJ882563.1	10674	1992/6-2009/6	2024-07-20	(("Dengue virus"[Organism] OR dengue virus[All Fields]) AND COMPLETE[All Fields] AND genome[All Fields]) AND "dengue virus type 1"[porgn]
	FJ882564.1	10681	1992/6-2009/6	2024-07-20	(("Dengue virus"[Organism] OR dengue virus[All Fields]) AND COMPLETE[All Fields] AND genome[All Fields]) AND "dengue virus type 1"[porgn]
	FJ882565.1	10674	1992/6-2009/6	2024-07-20	(("Dengue virus"[Organism] OR dengue virus[All Fields]) AND COMPLETE[All Fields] AND genome[All Fields]) AND "dengue virus type 1"[porgn]
	FJ882566.1	10688	1992/6-2009/6	2024-07-20	(("Dengue virus"[Organism] OR dengue virus[All Fields]) AND COMPLETE[All Fields] AND genome[All Fields]) AND "dengue virus type 1"[porgn]
	FJ882567.1	10690	1992/6-2009/6	2024-07-20	(("Dengue virus"[Organism] OR dengue virus[All Fields]) AND COMPLETE[All Fields] AND genome[All Fields]) AND "dengue virus type 1"[porgn]
	FJ882568.1	10676	1992/6-2009/6	2024-07-20	(("Dengue virus"[Organism] OR dengue virus[All Fields]) AND COMPLETE[All Fields] AND genome[All Fields]) AND "dengue virus type 1"[porgn]
	FJ882569.1	10690	1992/6-2009/6	2024-07-20	(("Dengue virus"[Organism] OR dengue virus[All Fields]) AND COMPLETE[All Fields] AND genome[All Fields]) AND "dengue virus type 1"[porgn]
	FJ882570.1	10690	1992/6-2009/6	2024-07-20	(("Dengue virus"[Organism] OR dengue virus[All Fields]) AND COMPLETE[All Fields] AND genome[All Fields]) AND "dengue virus type 1"[porgn]
	FJ882579.1	10674	1992/6-2009/6	2024-07-20	(("Dengue virus"[Organism] OR dengue virus[All Fields]) AND COMPLETE[All Fields] AND genome[All Fields]) AND "dengue virus type 1"[porgn]
	FJ898371.1	10674	1992/6-2009/6	2024-07-20	(("Dengue virus"[Organism] OR dengue virus[All Fields]) AND COMPLETE[All Fields] AND genome[All Fields]) AND "dengue virus type 1"[porgn]
	FJ898372.1	10690	1992/6-2009/6	2024-07-20	(("Dengue virus"[Organism] OR dengue virus[All Fields]) AND COMPLETE[All Fields] AND genome[All Fields]) AND "dengue virus type 1"[porgn]
	FJ898373.1	10680	1992/6-2009/6	2024-07-20	(("Dengue virus"[Organism] OR dengue virus[All Fields]) AND COMPLETE[All Fields] AND genome[All Fields]) AND "dengue virus type 1"[porgn]
	FJ898374.1	10674	1992/6-2009/6	2024-07-20	(("Dengue virus"[Organism] OR dengue virus[All Fields]) AND COMPLETE[All Fields] AND genome[All Fields]) AND "dengue virus type 1"[porgn]
	FJ898375.1	10690	1992/6-2009/6	2024-07-20	(("Dengue virus"[Organism] OR dengue virus[All Fields]) AND COMPLETE[All Fields] AND genome[All Fields]) AND "dengue virus type 1"[porgn]
	FJ898376.1	10689	1992/6-2009/6	2024-07-20	(("Dengue virus"[Organism] OR dengue virus[All Fields]) AND COMPLETE[All Fields] AND genome[All Fields]) AND "dengue virus type 1"[porgn]
	FJ898377.1	10690	1992/6-2009/6	2024-07-20	(("Dengue virus"[Organism] OR dengue virus[All Fields]) AND COMPLETE[All Fields] AND genome[All Fields]) AND "dengue virus type 1"[porgn]
	FJ898378.1	10677	1992/6-2009/6	2024-07-20	(("Dengue virus"[Organism] OR dengue virus[All Fields]) AND COMPLETE[All Fields] AND genome[All Fields]) AND "dengue virus type 1"[porgn]
	FJ898379.1	10674	1992/6-2009/6	2024-07-20	(("Dengue virus"[Organism] OR dengue virus[All Fields]) AND COMPLETE[All Fields] AND genome[All Fields]) AND "dengue virus type 1"[porgn]
	FJ898380.1	10676	1992/6-2009/6	2024-07-20	(("Dengue virus"[Organism] OR dengue virus[All Fields]) AND COMPLETE[All Fields] AND genome[All Fields]) AND "dengue virus type 1"[porgn]
	FJ898381.1	10680	1992/6-2009/6	2024-07-20	(("Dengue virus"[Organism] OR dengue virus[All Fields]) AND COMPLETE[All Fields] AND genome[All Fields]) AND "dengue virus type 1"[porgn]
	FJ898382.1	10690	1992/6-2009/6	2024-07-20	(("Dengue virus"[Organism] OR dengue virus[All Fields]) AND COMPLETE[All Fields] AND genome[All Fields]) AND "dengue virus type 1"[porgn]
	FJ898383.1	10690	1992/6-2009/6	2024-07-20	(("Dengue virus"[Organism] OR dengue virus[All Fields]) AND COMPLETE[All Fields] AND genome[All Fields]) AND "dengue virus type 1"[porgn]
	FJ898384.1	10690	1992/6-2009/6	2024-07-20	(("Dengue virus"[Organism] OR dengue virus[All Fields]) AND COMPLETE[All Fields] AND genome[All Fields]) AND "dengue virus type 1"[porgn]
	FJ898385.1	10690	1992/6-2009/6	2024-07-20	(("Dengue virus"[Organism] OR dengue virus[All Fields]) AND COMPLETE[All Fields] AND genome[All Fields]) AND "dengue virus type 1"[porgn]
	FJ898386.1	10690	1992/6-2009/6	2024-07-20	(("Dengue virus"[Organism] OR dengue virus[All Fields]) AND COMPLETE[All Fields] AND genome[All Fields]) AND "dengue virus type 1"[porgn]
	FJ898387.1	10654	1992/6-2009/6	2024-07-20	(("Dengue virus"[Organism] OR dengue virus[All Fields]) AND COMPLETE[All Fields] AND genome[All Fields]) AND "dengue virus type 1"[porgn]
	FJ898388.1	10690	1992/6-2009/6	2024-07-20	(("Dengue virus"[Organism] OR dengue virus[All Fields]) AND COMPLETE[All Fields] AND genome[All Fields]) AND "dengue virus type 1"[porgn]
	FJ898389.1	10690	1992/6-2009/6	2024-07-20	(("Dengue virus"[Organism] OR dengue virus[All Fields]) AND COMPLETE[All Fields] AND genome[All Fields]) AND "dengue virus type 1"[porgn]
	FJ898390.1	10676	1992/6-2009/6	2024-07-20	(("Dengue virus"[Organism] OR dengue virus[All Fields]) AND COMPLETE[All Fields] AND genome[All Fields]) AND "dengue virus type 1"[porgn]
	FJ898391.1	10690	1992/6-2009/6	2024-07-20	(("Dengue virus"[Organism] OR dengue virus[All Fields]) AND COMPLETE[All Fields] AND genome[All Fields]) AND "dengue virus type 1"[porgn]
	FJ898392.1	10690	1992/6-2009/6	2024-07-20	(("Dengue virus"[Organism] OR dengue virus[All Fields]) AND COMPLETE[All Fields] AND genome[All Fields]) AND "dengue virus type 1"[porgn]
	FJ898393.1	10687	1992/6-2009/6	2024-07-20	(("Dengue virus"[Organism] OR dengue virus[All Fields]) AND COMPLETE[All Fields] AND genome[All Fields]) AND "dengue virus type 1"[porgn]
	FJ898394.1	10677	1992/6-2009/6	2024-07-20	(("Dengue virus"[Organism] OR dengue virus[All Fields]) AND COMPLETE[All Fields] AND genome[All Fields]) AND "dengue virus type 1"[porgn]
	FJ898395.1	10681	1992/6-2009/6	2024-07-20	(("Dengue virus"[Organism] OR dengue virus[All Fields]) AND COMPLETE[All Fields] AND genome[All Fields]) AND "dengue virus type 1"[porgn]
	FJ898396.1	10719	1992/6-2009/6	2024-07-20	(("Dengue virus"[Organism] OR dengue virus[All Fields]) AND COMPLETE[All Fields] AND genome[All Fields]) AND "dengue virus type 1"[porgn]
	FJ898397.1	10680	1992/6-2009/6	2024-07-20	(("Dengue virus"[Organism] OR dengue virus[All Fields]) AND COMPLETE[All Fields] AND genome[All Fields]) AND "dengue virus type 1"[porgn]
	FJ898398.1	10688	1992/6-2009/6	2024-07-20	(("Dengue virus"[Organism] OR dengue virus[All Fields]) AND COMPLETE[All Fields] AND genome[All Fields]) AND "dengue virus type 1"[porgn]
	FJ898399.1	10690	1992/6-2009/6	2024-07-20	(("Dengue virus"[Organism] OR dengue virus[All Fields]) AND COMPLETE[All Fields] AND genome[All Fields]) AND "dengue virus type 1"[porgn]
	FJ898400.1	10688	1992/6-2009/6	2024-07-20	(("Dengue virus"[Organism] OR dengue virus[All Fields]) AND COMPLETE[All Fields] AND genome[All Fields]) AND "dengue virus type 1"[porgn]
	FJ898401.1	10690	1992/6-2009/6	2024-07-20	(("Dengue virus"[Organism] OR dengue virus[All Fields]) AND COMPLETE[All Fields] AND genome[All Fields]) AND "dengue virus type 1"[porgn]
	FJ898402.1	10690	1992/6-2009/6	2024-07-20	(("Dengue virus"[Organism] OR dengue virus[All Fields]) AND COMPLETE[All Fields] AND genome[All Fields]) AND "dengue virus type 1"[porgn]
	FJ898403.1	10690	1992/6-2009/6	2024-07-20	(("Dengue virus"[Organism] OR dengue virus[All Fields]) AND COMPLETE[All Fields] AND genome[All Fields]) AND "dengue virus type 1"[porgn]
	FJ898404.1	10689	1992/6-2009/6	2024-07-20	(("Dengue virus"[Organism] OR dengue virus[All Fields]) AND COMPLETE[All Fields] AND genome[All Fields]) AND "dengue virus type 1"[porgn]
	FJ898405.1	10679	1992/6-2009/6	2024-07-20	(("Dengue virus"[Organism] OR dengue virus[All Fields]) AND COMPLETE[All Fields] AND genome[All Fields]) AND "dengue virus type 1"[porgn]
	FJ898406.1	10690	1992/6-2009/6	2024-07-20	(("Dengue virus"[Organism] OR dengue virus[All Fields]) AND COMPLETE[All Fields] AND genome[All Fields]) AND "dengue virus type 1"[porgn]
	FJ898407.1	10672	1992/6-2009/6	2024-07-20	(("Dengue virus"[Organism] OR dengue virus[All Fields]) AND COMPLETE[All Fields] AND genome[All Fields]) AND "dengue virus type 1"[porgn]
	FJ898408.1	10690	1992/6-2009/6	2024-07-20	(("Dengue virus"[Organism] OR dengue virus[All Fields]) AND COMPLETE[All Fields] AND genome[All Fields]) AND "dengue virus type 1"[porgn]
	FJ898409.1	10684	1992/6-2009/6	2024-07-20	(("Dengue virus"[Organism] OR dengue virus[All Fields]) AND COMPLETE[All Fields] AND genome[All Fields]) AND "dengue virus type 1"[porgn]
	FJ898410.1	10690	1992/6-2009/6	2024-07-20	(("Dengue virus"[Organism] OR dengue virus[All Fields]) AND COMPLETE[All Fields] AND genome[All Fields]) AND "dengue virus type 1"[porgn]
	FJ898411.1	10690	1992/6-2009/6	2024-07-20	(("Dengue virus"[Organism] OR dengue virus[All Fields]) AND COMPLETE[All Fields] AND genome[All Fields]) AND "dengue virus type 1"[porgn]
	FJ898412.1	10672	1992/6-2009/6	2024-07-20	(("Dengue virus"[Organism] OR dengue virus[All Fields]) AND COMPLETE[All Fields] AND genome[All Fields]) AND "dengue virus type 1"[porgn]
	FJ898413.1	10684	1992/6-2009/6	2024-07-20	(("Dengue virus"[Organism] OR dengue virus[All Fields]) AND COMPLETE[All Fields] AND genome[All Fields]) AND "dengue virus type 1"[porgn]
	FJ898414.1	10679	1992/6-2009/6	2024-07-20	(("Dengue virus"[Organism] OR dengue virus[All Fields]) AND COMPLETE[All Fields] AND genome[All Fields]) AND "dengue virus type 1"[porgn]
	FJ898415.1	10672	1992/6-2009/6	2024-07-20	(("Dengue virus"[Organism] OR dengue virus[All Fields]) AND COMPLETE[All Fields] AND genome[All Fields]) AND "dengue virus type 1"[porgn]
	FJ898416.1	10689	1992/6-2009/6	2024-07-20	(("Dengue virus"[Organism] OR dengue virus[All Fields]) AND COMPLETE[All Fields] AND genome[All Fields]) AND "dengue virus type 1"[porgn]
	FJ898417.1	10690	1992/6-2009/6	2024-07-20	(("Dengue virus"[Organism] OR dengue virus[All Fields]) AND COMPLETE[All Fields] AND genome[All Fields]) AND "dengue virus type 1"[porgn]
	FJ898418.1	10683	1992/6-2009/6	2024-07-20	(("Dengue virus"[Organism] OR dengue virus[All Fields]) AND COMPLETE[All Fields] AND genome[All Fields]) AND "dengue virus type 1"[porgn]
	FJ898419.1	10676	1992/6-2009/6	2024-07-20	(("Dengue virus"[Organism] OR dengue virus[All Fields]) AND COMPLETE[All Fields] AND genome[All Fields]) AND "dengue virus type 1"[porgn]
	FJ898420.1	10676	1992/6-2009/6	2024-07-20	(("Dengue virus"[Organism] OR dengue virus[All Fields]) AND COMPLETE[All Fields] AND genome[All Fields]) AND "dengue virus type 1"[porgn]
	FJ898421.1	10690	1992/6-2009/6	2024-07-20	(("Dengue virus"[Organism] OR dengue virus[All Fields]) AND COMPLETE[All Fields] AND genome[All Fields]) AND "dengue virus type 1"[porgn]
	FJ898422.1	10690	1992/6-2009/6	2024-07-20	(("Dengue virus"[Organism] OR dengue virus[All Fields]) AND COMPLETE[All Fields] AND genome[All Fields]) AND "dengue virus type 1"[porgn]
	FJ898423.1	10679	1992/6-2009/6	2024-07-20	(("Dengue virus"[Organism] OR dengue virus[All Fields]) AND COMPLETE[All Fields] AND genome[All Fields]) AND "dengue virus type 1"[porgn]
	FJ898424.1	10690	1992/6-2009/6	2024-07-20	(("Dengue virus"[Organism] OR dengue virus[All Fields]) AND COMPLETE[All Fields] AND genome[All Fields]) AND "dengue virus type 1"[porgn]
	FJ898425.1	10691	1992/6-2009/6	2024-07-20	(("Dengue virus"[Organism] OR dengue virus[All Fields]) AND COMPLETE[All Fields] AND genome[All Fields]) AND "dengue virus type 1"[porgn]
	FJ898426.1	10688	1992/6-2009/6	2024-07-20	(("Dengue virus"[Organism] OR dengue virus[All Fields]) AND COMPLETE[All Fields] AND genome[All Fields]) AND "dengue virus type 1"[porgn]
	FJ898427.1	10689	1992/6-2009/6	2024-07-20	(("Dengue virus"[Organism] OR dengue virus[All Fields]) AND COMPLETE[All Fields] AND genome[All Fields]) AND "dengue virus type 1"[porgn]
	FJ898428.1	10691	1992/6-2009/6	2024-07-20	(("Dengue virus"[Organism] OR dengue virus[All Fields]) AND COMPLETE[All Fields] AND genome[All Fields]) AND "dengue virus type 1"[porgn]
	FJ898429.1	10688	1992/6-2009/6	2024-07-20	(("Dengue virus"[Organism] OR dengue virus[All Fields]) AND COMPLETE[All Fields] AND genome[All Fields]) AND "dengue virus type 1"[porgn]
	FJ898430.1	10673	1992/6-2009/6	2024-07-20	(("Dengue virus"[Organism] OR dengue virus[All Fields]) AND COMPLETE[All Fields] AND genome[All Fields]) AND "dengue virus type 1"[porgn]
	FJ898431.1	10690	1992/6-2009/6	2024-07-20	(("Dengue virus"[Organism] OR dengue virus[All Fields]) AND COMPLETE[All Fields] AND genome[All Fields]) AND "dengue virus type 1"[porgn]
	FJ898433.1	10684	1992/6-2009/6	2024-07-20	(("Dengue virus"[Organism] OR dengue virus[All Fields]) AND COMPLETE[All Fields] AND genome[All Fields]) AND "dengue virus type 1"[porgn]
	FJ898437.1	10678	1992/6-2009/6	2024-07-20	(("Dengue virus"[Organism] OR dengue virus[All Fields]) AND COMPLETE[All Fields] AND genome[All Fields]) AND "dengue virus type 1"[porgn]
	FJ898448.1	10676	1992/6-2009/6	2024-07-20	(("Dengue virus"[Organism] OR dengue virus[All Fields]) AND COMPLETE[All Fields] AND genome[All Fields]) AND "dengue virus type 1"[porgn]
	FJ906728.1	10676	1992/6-2009/6	2024-07-20	(("Dengue virus"[Organism] OR dengue virus[All Fields]) AND COMPLETE[All Fields] AND genome[All Fields]) AND "dengue virus type 1"[porgn]
	FJ906963.1	10675	1992/6-2009/6	2024-07-20	(("Dengue virus"[Organism] OR dengue virus[All Fields]) AND COMPLETE[All Fields] AND genome[All Fields]) AND "dengue virus type 1"[porgn]
	FJ906964.1	10672	1992/6-2009/6	2024-07-20	(("Dengue virus"[Organism] OR dengue virus[All Fields]) AND COMPLETE[All Fields] AND genome[All Fields]) AND "dengue virus type 1"[porgn]
	FJ906965.1	10676	1992/6-2009/6	2024-07-20	(("Dengue virus"[Organism] OR dengue virus[All Fields]) AND COMPLETE[All Fields] AND genome[All Fields]) AND "dengue virus type 1"[porgn]
	GQ199771.1	10684	1992/6-2009/6	2024-07-20	(("Dengue virus"[Organism] OR dengue virus[All Fields]) AND COMPLETE[All Fields] AND genome[All Fields]) AND "dengue virus type 1"[porgn]
	GQ199772.1	10690	1992/6-2009/6	2024-07-20	(("Dengue virus"[Organism] OR dengue virus[All Fields]) AND COMPLETE[All Fields] AND genome[All Fields]) AND "dengue virus type 1"[porgn]
	GQ199773.1	10676	1992/6-2009/6	2024-07-20	(("Dengue virus"[Organism] OR dengue virus[All Fields]) AND COMPLETE[All Fields] AND genome[All Fields]) AND "dengue virus type 1"[porgn]
	GQ199774.1	10684	1992/6-2009/6	2024-07-20	(("Dengue virus"[Organism] OR dengue virus[All Fields]) AND COMPLETE[All Fields] AND genome[All Fields]) AND "dengue virus type 1"[porgn]
	GQ199775.1	10690	1992/6-2009/6	2024-07-20	(("Dengue virus"[Organism] OR dengue virus[All Fields]) AND COMPLETE[All Fields] AND genome[All Fields]) AND "dengue virus type 1"[porgn]
	GQ199776.1	10676	1992/6-2009/6	2024-07-20	(("Dengue virus"[Organism] OR dengue virus[All Fields]) AND COMPLETE[All Fields] AND genome[All Fields]) AND "dengue virus type 1"[porgn]
	GQ199777.1	10690	1992/6-2009/6	2024-07-20	(("Dengue virus"[Organism] OR dengue virus[All Fields]) AND COMPLETE[All Fields] AND genome[All Fields]) AND "dengue virus type 1"[porgn]
	GQ199778.1	10690	1992/6-2009/6	2024-07-20	(("Dengue virus"[Organism] OR dengue virus[All Fields]) AND COMPLETE[All Fields] AND genome[All Fields]) AND "dengue virus type 1"[porgn]
	GQ199779.1	10690	1992/6-2009/6	2024-07-20	(("Dengue virus"[Organism] OR dengue virus[All Fields]) AND COMPLETE[All Fields] AND genome[All Fields]) AND "dengue virus type 1"[porgn]
	GQ199780.1	10690	1992/6-2009/6	2024-07-20	(("Dengue virus"[Organism] OR dengue virus[All Fields]) AND COMPLETE[All Fields] AND genome[All Fields]) AND "dengue virus type 1"[porgn]
	GQ199781.1	10690	1992/6-2009/6	2024-07-20	(("Dengue virus"[Organism] OR dengue virus[All Fields]) AND COMPLETE[All Fields] AND genome[All Fields]) AND "dengue virus type 1"[porgn]
	GQ199782.1	10690	1992/6-2009/6	2024-07-20	(("Dengue virus"[Organism] OR dengue virus[All Fields]) AND COMPLETE[All Fields] AND genome[All Fields]) AND "dengue virus type 1"[porgn]
	GQ199783.1	10690	1992/6-2009/6	2024-07-20	(("Dengue virus"[Organism] OR dengue virus[All Fields]) AND COMPLETE[All Fields] AND genome[All Fields]) AND "dengue virus type 1"[porgn]
	GQ199784.1	10689	1992/6-2009/6	2024-07-20	(("Dengue virus"[Organism] OR dengue virus[All Fields]) AND COMPLETE[All Fields] AND genome[All Fields]) AND "dengue virus type 1"[porgn]
	GQ199785.1	10690	1992/6-2009/6	2024-07-20	(("Dengue virus"[Organism] OR dengue virus[All Fields]) AND COMPLETE[All Fields] AND genome[All Fields]) AND "dengue virus type 1"[porgn]
	GQ199786.1	10690	1992/6-2009/6	2024-07-20	(("Dengue virus"[Organism] OR dengue virus[All Fields]) AND COMPLETE[All Fields] AND genome[All Fields]) AND "dengue virus type 1"[porgn]
	GQ199787.1	10690	1992/6-2009/6	2024-07-20	(("Dengue virus"[Organism] OR dengue virus[All Fields]) AND COMPLETE[All Fields] AND genome[All Fields]) AND "dengue virus type 1"[porgn]
	GQ199788.1	10690	1992/6-2009/6	2024-07-20	(("Dengue virus"[Organism] OR dengue virus[All Fields]) AND COMPLETE[All Fields] AND genome[All Fields]) AND "dengue virus type 1"[porgn]
	GQ199789.1	10690	1992/6-2009/6	2024-07-20	(("Dengue virus"[Organism] OR dengue virus[All Fields]) AND COMPLETE[All Fields] AND genome[All Fields]) AND "dengue virus type 1"[porgn]
	GQ199790.1	10689	1992/6-2009/6	2024-07-20	(("Dengue virus"[Organism] OR dengue virus[All Fields]) AND COMPLETE[All Fields] AND genome[All Fields]) AND "dengue virus type 1"[porgn]
	GQ199791.1	10690	1992/6-2009/6	2024-07-20	(("Dengue virus"[Organism] OR dengue virus[All Fields]) AND COMPLETE[All Fields] AND genome[All Fields]) AND "dengue virus type 1"[porgn]
	GQ199792.1	10685	1992/6-2009/6	2024-07-20	(("Dengue virus"[Organism] OR dengue virus[All Fields]) AND COMPLETE[All Fields] AND genome[All Fields]) AND "dengue virus type 1"[porgn]
	GQ199793.1	10684	1992/6-2009/6	2024-07-20	(("Dengue virus"[Organism] OR dengue virus[All Fields]) AND COMPLETE[All Fields] AND genome[All Fields]) AND "dengue virus type 1"[porgn]
	GQ199794.1	10684	1992/6-2009/6	2024-07-20	(("Dengue virus"[Organism] OR dengue virus[All Fields]) AND COMPLETE[All Fields] AND genome[All Fields]) AND "dengue virus type 1"[porgn]
	GQ199795.1	10690	1992/6-2009/6	2024-07-20	(("Dengue virus"[Organism] OR dengue virus[All Fields]) AND COMPLETE[All Fields] AND genome[All Fields]) AND "dengue virus type 1"[porgn]
	GQ199796.1	10690	1992/6-2009/6	2024-07-20	(("Dengue virus"[Organism] OR dengue virus[All Fields]) AND COMPLETE[All Fields] AND genome[All Fields]) AND "dengue virus type 1"[porgn]
	GQ199797.1	10690	1992/6-2009/6	2024-07-20	(("Dengue virus"[Organism] OR dengue virus[All Fields]) AND COMPLETE[All Fields] AND genome[All Fields]) AND "dengue virus type 1"[porgn]
	GQ199798.1	10690	1992/6-2009/6	2024-07-20	(("Dengue virus"[Organism] OR dengue virus[All Fields]) AND COMPLETE[All Fields] AND genome[All Fields]) AND "dengue virus type 1"[porgn]
	GQ199799.1	10690	1992/6-2009/6	2024-07-20	(("Dengue virus"[Organism] OR dengue virus[All Fields]) AND COMPLETE[All Fields] AND genome[All Fields]) AND "dengue virus type 1"[porgn]
	GQ199800.1	10690	1992/6-2009/6	2024-07-20	(("Dengue virus"[Organism] OR dengue virus[All Fields]) AND COMPLETE[All Fields] AND genome[All Fields]) AND "dengue virus type 1"[porgn]
	GQ199801.1	10690	1992/6-2009/6	2024-07-20	(("Dengue virus"[Organism] OR dengue virus[All Fields]) AND COMPLETE[All Fields] AND genome[All Fields]) AND "dengue virus type 1"[porgn]
	GQ199802.1	10690	1992/6-2009/6	2024-07-20	(("Dengue virus"[Organism] OR dengue virus[All Fields]) AND COMPLETE[All Fields] AND genome[All Fields]) AND "dengue virus type 1"[porgn]
	GQ199803.1	10690	1992/6-2009/6	2024-07-20	(("Dengue virus"[Organism] OR dengue virus[All Fields]) AND COMPLETE[All Fields] AND genome[All Fields]) AND "dengue virus type 1"[porgn]
	GQ199804.1	10679	1992/6-2009/6	2024-07-20	(("Dengue virus"[Organism] OR dengue virus[All Fields]) AND COMPLETE[All Fields] AND genome[All Fields]) AND "dengue virus type 1"[porgn]
	GQ199805.1	10689	1992/6-2009/6	2024-07-20	(("Dengue virus"[Organism] OR dengue virus[All Fields]) AND COMPLETE[All Fields] AND genome[All Fields]) AND "dengue virus type 1"[porgn]
	GQ199806.1	10689	1992/6-2009/6	2024-07-20	(("Dengue virus"[Organism] OR dengue virus[All Fields]) AND COMPLETE[All Fields] AND genome[All Fields]) AND "dengue virus type 1"[porgn]
	GQ199807.1	10690	1992/6-2009/6	2024-07-20	(("Dengue virus"[Organism] OR dengue virus[All Fields]) AND COMPLETE[All Fields] AND genome[All Fields]) AND "dengue virus type 1"[porgn]
	GQ199808.1	10690	1992/6-2009/6	2024-07-20	(("Dengue virus"[Organism] OR dengue virus[All Fields]) AND COMPLETE[All Fields] AND genome[All Fields]) AND "dengue virus type 1"[porgn]
	GQ199809.1	10690	1992/6-2009/6	2024-07-20	(("Dengue virus"[Organism] OR dengue virus[All Fields]) AND COMPLETE[All Fields] AND genome[All Fields]) AND "dengue virus type 1"[porgn]
	GQ199810.1	10690	1992/6-2009/6	2024-07-20	(("Dengue virus"[Organism] OR dengue virus[All Fields]) AND COMPLETE[All Fields] AND genome[All Fields]) AND "dengue virus type 1"[porgn]
	GQ199811.1	10690	1992/6-2009/6	2024-07-20	(("Dengue virus"[Organism] OR dengue virus[All Fields]) AND COMPLETE[All Fields] AND genome[All Fields]) AND "dengue virus type 1"[porgn]
	GQ199812.1	10690	1992/6-2009/6	2024-07-20	(("Dengue virus"[Organism] OR dengue virus[All Fields]) AND COMPLETE[All Fields] AND genome[All Fields]) AND "dengue virus type 1"[porgn]
	GQ199813.1	10690	1992/6-2009/6	2024-07-20	(("Dengue virus"[Organism] OR dengue virus[All Fields]) AND COMPLETE[All Fields] AND genome[All Fields]) AND "dengue virus type 1"[porgn]
	GQ199814.1	10690	1992/6-2009/6	2024-07-20	(("Dengue virus"[Organism] OR dengue virus[All Fields]) AND COMPLETE[All Fields] AND genome[All Fields]) AND "dengue virus type 1"[porgn]
	GQ199815.1	10690	1992/6-2009/6	2024-07-20	(("Dengue virus"[Organism] OR dengue virus[All Fields]) AND COMPLETE[All Fields] AND genome[All Fields]) AND "dengue virus type 1"[porgn]
	GQ199816.1	10690	1992/6-2009/6	2024-07-20	(("Dengue virus"[Organism] OR dengue virus[All Fields]) AND COMPLETE[All Fields] AND genome[All Fields]) AND "dengue virus type 1"[porgn]
	GQ199817.1	10690	1992/6-2009/6	2024-07-20	(("Dengue virus"[Organism] OR dengue virus[All Fields]) AND COMPLETE[All Fields] AND genome[All Fields]) AND "dengue virus type 1"[porgn]
	GQ199818.1	10690	1992/6-2009/6	2024-07-20	(("Dengue virus"[Organism] OR dengue virus[All Fields]) AND COMPLETE[All Fields] AND genome[All Fields]) AND "dengue virus type 1"[porgn]
	GQ199819.1	10690	1992/6-2009/6	2024-07-20	(("Dengue virus"[Organism] OR dengue virus[All Fields]) AND COMPLETE[All Fields] AND genome[All Fields]) AND "dengue virus type 1"[porgn]
	GQ199820.1	10690	1992/6-2009/6	2024-07-20	(("Dengue virus"[Organism] OR dengue virus[All Fields]) AND COMPLETE[All Fields] AND genome[All Fields]) AND "dengue virus type 1"[porgn]
	GQ199821.1	10690	1992/6-2009/6	2024-07-20	(("Dengue virus"[Organism] OR dengue virus[All Fields]) AND COMPLETE[All Fields] AND genome[All Fields]) AND "dengue virus type 1"[porgn]
	GQ199822.1	10690	1992/6-2009/6	2024-07-20	(("Dengue virus"[Organism] OR dengue virus[All Fields]) AND COMPLETE[All Fields] AND genome[All Fields]) AND "dengue virus type 1"[porgn]
	GQ199823.1	10675	1992/6-2009/6	2024-07-20	(("Dengue virus"[Organism] OR dengue virus[All Fields]) AND COMPLETE[All Fields] AND genome[All Fields]) AND "dengue virus type 1"[porgn]
	GQ199824.1	10690	1992/6-2009/6	2024-07-20	(("Dengue virus"[Organism] OR dengue virus[All Fields]) AND COMPLETE[All Fields] AND genome[All Fields]) AND "dengue virus type 1"[porgn]
	GQ199825.1	10690	1992/6-2009/6	2024-07-20	(("Dengue virus"[Organism] OR dengue virus[All Fields]) AND COMPLETE[All Fields] AND genome[All Fields]) AND "dengue virus type 1"[porgn]
	GQ199826.1	10690	1992/6-2009/6	2024-07-20	(("Dengue virus"[Organism] OR dengue virus[All Fields]) AND COMPLETE[All Fields] AND genome[All Fields]) AND "dengue virus type 1"[porgn]
	GQ199827.1	10676	1992/6-2009/6	2024-07-20	(("Dengue virus"[Organism] OR dengue virus[All Fields]) AND COMPLETE[All Fields] AND genome[All Fields]) AND "dengue virus type 1"[porgn]
	GQ199828.1	10690	1992/6-2009/6	2024-07-20	(("Dengue virus"[Organism] OR dengue virus[All Fields]) AND COMPLETE[All Fields] AND genome[All Fields]) AND "dengue virus type 1"[porgn]
	GQ199829.1	10690	1992/6-2009/6	2024-07-20	(("Dengue virus"[Organism] OR dengue virus[All Fields]) AND COMPLETE[All Fields] AND genome[All Fields]) AND "dengue virus type 1"[porgn]
	GQ199830.1	10690	1992/6-2009/6	2024-07-20	(("Dengue virus"[Organism] OR dengue virus[All Fields]) AND COMPLETE[All Fields] AND genome[All Fields]) AND "dengue virus type 1"[porgn]
	GQ199831.1	10690	1992/6-2009/6	2024-07-20	(("Dengue virus"[Organism] OR dengue virus[All Fields]) AND COMPLETE[All Fields] AND genome[All Fields]) AND "dengue virus type 1"[porgn]
	GQ199832.1	10690	1992/6-2009/6	2024-07-20	(("Dengue virus"[Organism] OR dengue virus[All Fields]) AND COMPLETE[All Fields] AND genome[All Fields]) AND "dengue virus type 1"[porgn]
	GQ199833.1	10690	1992/6-2009/6	2024-07-20	(("Dengue virus"[Organism] OR dengue virus[All Fields]) AND COMPLETE[All Fields] AND genome[All Fields]) AND "dengue virus type 1"[porgn]
	GQ199834.1	10677	1992/6-2009/6	2024-07-20	(("Dengue virus"[Organism] OR dengue virus[All Fields]) AND COMPLETE[All Fields] AND genome[All Fields]) AND "dengue virus type 1"[porgn]
	GQ199835.1	10690	1992/6-2009/6	2024-07-20	(("Dengue virus"[Organism] OR dengue virus[All Fields]) AND COMPLETE[All Fields] AND genome[All Fields]) AND "dengue virus type 1"[porgn]
	GQ199836.1	10690	1992/6-2009/6	2024-07-20	(("Dengue virus"[Organism] OR dengue virus[All Fields]) AND COMPLETE[All Fields] AND genome[All Fields]) AND "dengue virus type 1"[porgn]
	GQ199837.1	10684	1992/6-2009/6	2024-07-20	(("Dengue virus"[Organism] OR dengue virus[All Fields]) AND COMPLETE[All Fields] AND genome[All Fields]) AND "dengue virus type 1"[porgn]
	GQ199838.1	10690	1992/6-2009/6	2024-07-20	(("Dengue virus"[Organism] OR dengue virus[All Fields]) AND COMPLETE[All Fields] AND genome[All Fields]) AND "dengue virus type 1"[porgn]
	GQ199839.1	10690	1992/6-2009/6	2024-07-20	(("Dengue virus"[Organism] OR dengue virus[All Fields]) AND COMPLETE[All Fields] AND genome[All Fields]) AND "dengue virus type 1"[porgn]
	GQ199840.1	10690	1992/6-2009/6	2024-07-20	(("Dengue virus"[Organism] OR dengue virus[All Fields]) AND COMPLETE[All Fields] AND genome[All Fields]) AND "dengue virus type 1"[porgn]
	GQ199841.1	10690	1992/6-2009/6	2024-07-20	(("Dengue virus"[Organism] OR dengue virus[All Fields]) AND COMPLETE[All Fields] AND genome[All Fields]) AND "dengue virus type 1"[porgn]
	GQ199842.1	10690	1992/6-2009/6	2024-07-20	(("Dengue virus"[Organism] OR dengue virus[All Fields]) AND COMPLETE[All Fields] AND genome[All Fields]) AND "dengue virus type 1"[porgn]
	GQ199843.1	10690	1992/6-2009/6	2024-07-20	(("Dengue virus"[Organism] OR dengue virus[All Fields]) AND COMPLETE[All Fields] AND genome[All Fields]) AND "dengue virus type 1"[porgn]
	GQ199844.1	10690	1992/6-2009/6	2024-07-20	(("Dengue virus"[Organism] OR dengue virus[All Fields]) AND COMPLETE[All Fields] AND genome[All Fields]) AND "dengue virus type 1"[porgn]
	GQ199845.1	10690	1992/6-2009/6	2024-07-20	(("Dengue virus"[Organism] OR dengue virus[All Fields]) AND COMPLETE[All Fields] AND genome[All Fields]) AND "dengue virus type 1"[porgn]
	GQ199846.1	10690	1992/6-2009/6	2024-07-20	(("Dengue virus"[Organism] OR dengue virus[All Fields]) AND COMPLETE[All Fields] AND genome[All Fields]) AND "dengue virus type 1"[porgn]
	GQ199847.1	10690	1992/6-2009/6	2024-07-20	(("Dengue virus"[Organism] OR dengue virus[All Fields]) AND COMPLETE[All Fields] AND genome[All Fields]) AND "dengue virus type 1"[porgn]
	GQ199848.1	10690	1992/6-2009/6	2024-07-20	(("Dengue virus"[Organism] OR dengue virus[All Fields]) AND COMPLETE[All Fields] AND genome[All Fields]) AND "dengue virus type 1"[porgn]
	GQ199849.1	10673	1992/6-2009/6	2024-07-20	(("Dengue virus"[Organism] OR dengue virus[All Fields]) AND COMPLETE[All Fields] AND genome[All Fields]) AND "dengue virus type 1"[porgn]
	GQ199850.1	10689	1992/6-2009/6	2024-07-20	(("Dengue virus"[Organism] OR dengue virus[All Fields]) AND COMPLETE[All Fields] AND genome[All Fields]) AND "dengue virus type 1"[porgn]
	GQ199851.1	10690	1992/6-2009/6	2024-07-20	(("Dengue virus"[Organism] OR dengue virus[All Fields]) AND COMPLETE[All Fields] AND genome[All Fields]) AND "dengue virus type 1"[porgn]
	GQ199852.1	10689	1992/6-2009/6	2024-07-20	(("Dengue virus"[Organism] OR dengue virus[All Fields]) AND COMPLETE[All Fields] AND genome[All Fields]) AND "dengue virus type 1"[porgn]
	GQ199853.1	10690	1992/6-2009/6	2024-07-20	(("Dengue virus"[Organism] OR dengue virus[All Fields]) AND COMPLETE[All Fields] AND genome[All Fields]) AND "dengue virus type 1"[porgn]
	GQ199854.1	10690	1992/6-2009/6	2024-07-20	(("Dengue virus"[Organism] OR dengue virus[All Fields]) AND COMPLETE[All Fields] AND genome[All Fields]) AND "dengue virus type 1"[porgn]
	GQ199855.1	10688	1992/6-2009/6	2024-07-20	(("Dengue virus"[Organism] OR dengue virus[All Fields]) AND COMPLETE[All Fields] AND genome[All Fields]) AND "dengue virus type 1"[porgn]
	GQ199856.1	10690	1992/6-2009/6	2024-07-20	(("Dengue virus"[Organism] OR dengue virus[All Fields]) AND COMPLETE[All Fields] AND genome[All Fields]) AND "dengue virus type 1"[porgn]
	GQ199857.1	10690	1992/6-2009/6	2024-07-20	(("Dengue virus"[Organism] OR dengue virus[All Fields]) AND COMPLETE[All Fields] AND genome[All Fields]) AND "dengue virus type 1"[porgn]
	GQ199858.1	10690	1992/6-2009/6	2024-07-20	(("Dengue virus"[Organism] OR dengue virus[All Fields]) AND COMPLETE[All Fields] AND genome[All Fields]) AND "dengue virus type 1"[porgn]
	GQ199859.1	10690	1992/6-2009/6	2024-07-20	(("Dengue virus"[Organism] OR dengue virus[All Fields]) AND COMPLETE[All Fields] AND genome[All Fields]) AND "dengue virus type 1"[porgn]
	GQ199867.1	10690	1992/6-2009/6	2024-07-20	(("Dengue virus"[Organism] OR dengue virus[All Fields]) AND COMPLETE[All Fields] AND genome[All Fields]) AND "dengue virus type 1"[porgn]
	GQ199872.1	10690	1992/6-2009/6	2024-07-20	(("Dengue virus"[Organism] OR dengue virus[All Fields]) AND COMPLETE[All Fields] AND genome[All Fields]) AND "dengue virus type 1"[porgn]
	GQ199873.1	10690	1992/6-2009/6	2024-07-20	(("Dengue virus"[Organism] OR dengue virus[All Fields]) AND COMPLETE[All Fields] AND genome[All Fields]) AND "dengue virus type 1"[porgn]
	GQ199875.1	10690	1992/6-2009/6	2024-07-20	(("Dengue virus"[Organism] OR dengue virus[All Fields]) AND COMPLETE[All Fields] AND genome[All Fields]) AND "dengue virus type 1"[porgn]
	GQ199877.1	10690	1992/6-2009/6	2024-07-20	(("Dengue virus"[Organism] OR dengue virus[All Fields]) AND COMPLETE[All Fields] AND genome[All Fields]) AND "dengue virus type 1"[porgn]
	GQ398255.1	10732	1992/6-2009/6	2024-07-20	(("Dengue virus"[Organism] OR dengue virus[All Fields]) AND COMPLETE[All Fields] AND genome[All Fields]) AND "dengue virus type 1"[porgn]
	GQ868498.1	10684	1992/6-2009/6	2024-07-20	(("Dengue virus"[Organism] OR dengue virus[All Fields]) AND COMPLETE[All Fields] AND genome[All Fields]) AND "dengue virus type 1"[porgn]
	GQ868499.1	10684	1992/6-2009/6	2024-07-20	(("Dengue virus"[Organism] OR dengue virus[All Fields]) AND COMPLETE[All Fields] AND genome[All Fields]) AND "dengue virus type 1"[porgn]
	GQ868500.1	10684	1992/6-2009/6	2024-07-20	(("Dengue virus"[Organism] OR dengue virus[All Fields]) AND COMPLETE[All Fields] AND genome[All Fields]) AND "dengue virus type 1"[porgn]
	GQ868501.1	10684	1992/6-2009/6	2024-07-20	(("Dengue virus"[Organism] OR dengue virus[All Fields]) AND COMPLETE[All Fields] AND genome[All Fields]) AND "dengue virus type 1"[porgn]
	GQ868502.1	10689	1992/6-2009/6	2024-07-20	(("Dengue virus"[Organism] OR dengue virus[All Fields]) AND COMPLETE[All Fields] AND genome[All Fields]) AND "dengue virus type 1"[porgn]
	GQ868503.1	10676	1992/6-2009/6	2024-07-20	(("Dengue virus"[Organism] OR dengue virus[All Fields]) AND COMPLETE[All Fields] AND genome[All Fields]) AND "dengue virus type 1"[porgn]
	GQ868504.1	10684	1992/6-2009/6	2024-07-20	(("Dengue virus"[Organism] OR dengue virus[All Fields]) AND COMPLETE[All Fields] AND genome[All Fields]) AND "dengue virus type 1"[porgn]
	GQ868505.1	10690	1992/6-2009/6	2024-07-20	(("Dengue virus"[Organism] OR dengue virus[All Fields]) AND COMPLETE[All Fields] AND genome[All Fields]) AND "dengue virus type 1"[porgn]
	GQ868506.1	10684	1992/6-2009/6	2024-07-20	(("Dengue virus"[Organism] OR dengue virus[All Fields]) AND COMPLETE[All Fields] AND genome[All Fields]) AND "dengue virus type 1"[porgn]
	GQ868507.1	10659	1992/6-2009/6	2024-07-20	(("Dengue virus"[Organism] OR dengue virus[All Fields]) AND COMPLETE[All Fields] AND genome[All Fields]) AND "dengue virus type 1"[porgn]
	GQ868508.1	10684	1992/6-2009/6	2024-07-20	(("Dengue virus"[Organism] OR dengue virus[All Fields]) AND COMPLETE[All Fields] AND genome[All Fields]) AND "dengue virus type 1"[porgn]
	GQ868509.1	10684	1992/6-2009/6	2024-07-20	(("Dengue virus"[Organism] OR dengue virus[All Fields]) AND COMPLETE[All Fields] AND genome[All Fields]) AND "dengue virus type 1"[porgn]
	GQ868510.1	10684	1992/6-2009/6	2024-07-20	(("Dengue virus"[Organism] OR dengue virus[All Fields]) AND COMPLETE[All Fields] AND genome[All Fields]) AND "dengue virus type 1"[porgn]
	GQ868511.1	10680	1992/6-2009/6	2024-07-20	(("Dengue virus"[Organism] OR dengue virus[All Fields]) AND COMPLETE[All Fields] AND genome[All Fields]) AND "dengue virus type 1"[porgn]
	GQ868512.1	10674	1992/6-2009/6	2024-07-20	(("Dengue virus"[Organism] OR dengue virus[All Fields]) AND COMPLETE[All Fields] AND genome[All Fields]) AND "dengue virus type 1"[porgn]
	GQ868513.1	10684	1992/6-2009/6	2024-07-20	(("Dengue virus"[Organism] OR dengue virus[All Fields]) AND COMPLETE[All Fields] AND genome[All Fields]) AND "dengue virus type 1"[porgn]
	GQ868514.1	10684	1992/6-2009/6	2024-07-20	(("Dengue virus"[Organism] OR dengue virus[All Fields]) AND COMPLETE[All Fields] AND genome[All Fields]) AND "dengue virus type 1"[porgn]
	GQ868517.1	10690	1992/6-2009/6	2024-07-20	(("Dengue virus"[Organism] OR dengue virus[All Fields]) AND COMPLETE[All Fields] AND genome[All Fields]) AND "dengue virus type 1"[porgn]
	GQ868518.1	10684	1992/6-2009/6	2024-07-20	(("Dengue virus"[Organism] OR dengue virus[All Fields]) AND COMPLETE[All Fields] AND genome[All Fields]) AND "dengue virus type 1"[porgn]
	GQ868519.1	10684	1992/6-2009/6	2024-07-20	(("Dengue virus"[Organism] OR dengue virus[All Fields]) AND COMPLETE[All Fields] AND genome[All Fields]) AND "dengue virus type 1"[porgn]
	GQ868520.1	10690	1992/6-2009/6	2024-07-20	(("Dengue virus"[Organism] OR dengue virus[All Fields]) AND COMPLETE[All Fields] AND genome[All Fields]) AND "dengue virus type 1"[porgn]
	GQ868521.1	10690	1992/6-2009/6	2024-07-20	(("Dengue virus"[Organism] OR dengue virus[All Fields]) AND COMPLETE[All Fields] AND genome[All Fields]) AND "dengue virus type 1"[porgn]
	GQ868522.1	10675	1992/6-2009/6	2024-07-20	(("Dengue virus"[Organism] OR dengue virus[All Fields]) AND COMPLETE[All Fields] AND genome[All Fields]) AND "dengue virus type 1"[porgn]
	GQ868523.1	10675	1992/6-2009/6	2024-07-20	(("Dengue virus"[Organism] OR dengue virus[All Fields]) AND COMPLETE[All Fields] AND genome[All Fields]) AND "dengue virus type 1"[porgn]
	GQ868524.1	10690	1992/6-2009/6	2024-07-20	(("Dengue virus"[Organism] OR dengue virus[All Fields]) AND COMPLETE[All Fields] AND genome[All Fields]) AND "dengue virus type 1"[porgn]
	GQ868525.1	10684	1992/6-2009/6	2024-07-20	(("Dengue virus"[Organism] OR dengue virus[All Fields]) AND COMPLETE[All Fields] AND genome[All Fields]) AND "dengue virus type 1"[porgn]
	GQ868526.1	10675	1992/6-2009/6	2024-07-20	(("Dengue virus"[Organism] OR dengue virus[All Fields]) AND COMPLETE[All Fields] AND genome[All Fields]) AND "dengue virus type 1"[porgn]
	GQ868527.1	10683	1992/6-2009/6	2024-07-20	(("Dengue virus"[Organism] OR dengue virus[All Fields]) AND COMPLETE[All Fields] AND genome[All Fields]) AND "dengue virus type 1"[porgn]
	GQ868528.1	10688	1992/6-2009/6	2024-07-20	(("Dengue virus"[Organism] OR dengue virus[All Fields]) AND COMPLETE[All Fields] AND genome[All Fields]) AND "dengue virus type 1"[porgn]
	GQ868529.1	10684	1992/6-2009/6	2024-07-20	(("Dengue virus"[Organism] OR dengue virus[All Fields]) AND COMPLETE[All Fields] AND genome[All Fields]) AND "dengue virus type 1"[porgn]
	GQ868530.1	10662	1992/6-2009/6	2024-07-20	(("Dengue virus"[Organism] OR dengue virus[All Fields]) AND COMPLETE[All Fields] AND genome[All Fields]) AND "dengue virus type 1"[porgn]
	GQ868531.1	10683	1992/6-2009/6	2024-07-20	(("Dengue virus"[Organism] OR dengue virus[All Fields]) AND COMPLETE[All Fields] AND genome[All Fields]) AND "dengue virus type 1"[porgn]
	GQ868532.1	10681	1992/6-2009/6	2024-07-20	(("Dengue virus"[Organism] OR dengue virus[All Fields]) AND COMPLETE[All Fields] AND genome[All Fields]) AND "dengue virus type 1"[porgn]
	GQ868533.1	10690	1992/6-2009/6	2024-07-20	(("Dengue virus"[Organism] OR dengue virus[All Fields]) AND COMPLETE[All Fields] AND genome[All Fields]) AND "dengue virus type 1"[porgn]
	GQ868534.1	10684	1992/6-2009/6	2024-07-20	(("Dengue virus"[Organism] OR dengue virus[All Fields]) AND COMPLETE[All Fields] AND genome[All Fields]) AND "dengue virus type 1"[porgn]
	GQ868535.1	10690	1992/6-2009/6	2024-07-20	(("Dengue virus"[Organism] OR dengue virus[All Fields]) AND COMPLETE[All Fields] AND genome[All Fields]) AND "dengue virus type 1"[porgn]
	GQ868536.1	10684	1992/6-2009/6	2024-07-20	(("Dengue virus"[Organism] OR dengue virus[All Fields]) AND COMPLETE[All Fields] AND genome[All Fields]) AND "dengue virus type 1"[porgn]
	GQ868537.1	10684	1992/6-2009/6	2024-07-20	(("Dengue virus"[Organism] OR dengue virus[All Fields]) AND COMPLETE[All Fields] AND genome[All Fields]) AND "dengue virus type 1"[porgn]
	GQ868538.1	10690	1992/6-2009/6	2024-07-20	(("Dengue virus"[Organism] OR dengue virus[All Fields]) AND COMPLETE[All Fields] AND genome[All Fields]) AND "dengue virus type 1"[porgn]
	GQ868539.1	10663	1992/6-2009/6	2024-07-20	(("Dengue virus"[Organism] OR dengue virus[All Fields]) AND COMPLETE[All Fields] AND genome[All Fields]) AND "dengue virus type 1"[porgn]
	GQ868559.1	10690	1992/6-2009/6	2024-07-20	(("Dengue virus"[Organism] OR dengue virus[All Fields]) AND COMPLETE[All Fields] AND genome[All Fields]) AND "dengue virus type 1"[porgn]
	GQ868560.1	10690	1992/6-2009/6	2024-07-20	(("Dengue virus"[Organism] OR dengue virus[All Fields]) AND COMPLETE[All Fields] AND genome[All Fields]) AND "dengue virus type 1"[porgn]
	GQ868561.1	10673	1992/6-2009/6	2024-07-20	(("Dengue virus"[Organism] OR dengue virus[All Fields]) AND COMPLETE[All Fields] AND genome[All Fields]) AND "dengue virus type 1"[porgn]
	GQ868562.1	10674	1992/6-2009/6	2024-07-20	(("Dengue virus"[Organism] OR dengue virus[All Fields]) AND COMPLETE[All Fields] AND genome[All Fields]) AND "dengue virus type 1"[porgn]
	GQ868563.1	10661	1992/6-2009/6	2024-07-20	(("Dengue virus"[Organism] OR dengue virus[All Fields]) AND COMPLETE[All Fields] AND genome[All Fields]) AND "dengue virus type 1"[porgn]
	GQ868564.1	10690	1992/6-2009/6	2024-07-20	(("Dengue virus"[Organism] OR dengue virus[All Fields]) AND COMPLETE[All Fields] AND genome[All Fields]) AND "dengue virus type 1"[porgn]
	GQ868565.1	10690	1992/6-2009/6	2024-07-20	(("Dengue virus"[Organism] OR dengue virus[All Fields]) AND COMPLETE[All Fields] AND genome[All Fields]) AND "dengue virus type 1"[porgn]
	GQ868566.1	10675	1992/6-2009/6	2024-07-20	(("Dengue virus"[Organism] OR dengue virus[All Fields]) AND COMPLETE[All Fields] AND genome[All Fields]) AND "dengue virus type 1"[porgn]
	GQ868567.1	10690	1992/6-2009/6	2024-07-20	(("Dengue virus"[Organism] OR dengue virus[All Fields]) AND COMPLETE[All Fields] AND genome[All Fields]) AND "dengue virus type 1"[porgn]
	GQ868568.1	10690	1992/6-2009/6	2024-07-20	(("Dengue virus"[Organism] OR dengue virus[All Fields]) AND COMPLETE[All Fields] AND genome[All Fields]) AND "dengue virus type 1"[porgn]
	GQ868569.1	10675	1992/6-2009/6	2024-07-20	(("Dengue virus"[Organism] OR dengue virus[All Fields]) AND COMPLETE[All Fields] AND genome[All Fields]) AND "dengue virus type 1"[porgn]
	GQ868570.1	10674	1992/6-2009/6	2024-07-20	(("Dengue virus"[Organism] OR dengue virus[All Fields]) AND COMPLETE[All Fields] AND genome[All Fields]) AND "dengue virus type 1"[porgn]
	GQ868601.1	10690	1992/6-2009/6	2024-07-20	(("Dengue virus"[Organism] OR dengue virus[All Fields]) AND COMPLETE[All Fields] AND genome[All Fields]) AND "dengue virus type 1"[porgn]
	GQ868602.1	10677	1992/6-2009/6	2024-07-20	(("Dengue virus"[Organism] OR dengue virus[All Fields]) AND COMPLETE[All Fields] AND genome[All Fields]) AND "dengue virus type 1"[porgn]
	GQ868605.1	10690	1992/6-2009/6	2024-07-20	(("Dengue virus"[Organism] OR dengue virus[All Fields]) AND COMPLETE[All Fields] AND genome[All Fields]) AND "dengue virus type 1"[porgn]
	GQ868606.1	10690	1992/6-2009/6	2024-07-20	(("Dengue virus"[Organism] OR dengue virus[All Fields]) AND COMPLETE[All Fields] AND genome[All Fields]) AND "dengue virus type 1"[porgn]
	GQ868607.1	10690	1992/6-2009/6	2024-07-20	(("Dengue virus"[Organism] OR dengue virus[All Fields]) AND COMPLETE[All Fields] AND genome[All Fields]) AND "dengue virus type 1"[porgn]
	GQ868608.1	10690	1992/6-2009/6	2024-07-20	(("Dengue virus"[Organism] OR dengue virus[All Fields]) AND COMPLETE[All Fields] AND genome[All Fields]) AND "dengue virus type 1"[porgn]
	GQ868609.1	10690	1992/6-2009/6	2024-07-20	(("Dengue virus"[Organism] OR dengue virus[All Fields]) AND COMPLETE[All Fields] AND genome[All Fields]) AND "dengue virus type 1"[porgn]
	GQ868610.1	10690	1992/6-2009/6	2024-07-20	(("Dengue virus"[Organism] OR dengue virus[All Fields]) AND COMPLETE[All Fields] AND genome[All Fields]) AND "dengue virus type 1"[porgn]
	GQ868611.1	10690	1992/6-2009/6	2024-07-20	(("Dengue virus"[Organism] OR dengue virus[All Fields]) AND COMPLETE[All Fields] AND genome[All Fields]) AND "dengue virus type 1"[porgn]
	GQ868612.1	10690	1992/6-2009/6	2024-07-20	(("Dengue virus"[Organism] OR dengue virus[All Fields]) AND COMPLETE[All Fields] AND genome[All Fields]) AND "dengue virus type 1"[porgn]
	GQ868613.1	10679	1992/6-2009/6	2024-07-20	(("Dengue virus"[Organism] OR dengue virus[All Fields]) AND COMPLETE[All Fields] AND genome[All Fields]) AND "dengue virus type 1"[porgn]
	GQ868614.1	10684	1992/6-2009/6	2024-07-20	(("Dengue virus"[Organism] OR dengue virus[All Fields]) AND COMPLETE[All Fields] AND genome[All Fields]) AND "dengue virus type 1"[porgn]
	GQ868615.1	10684	1992/6-2009/6	2024-07-20	(("Dengue virus"[Organism] OR dengue virus[All Fields]) AND COMPLETE[All Fields] AND genome[All Fields]) AND "dengue virus type 1"[porgn]
	GQ868618.1	10684	1992/6-2009/6	2024-07-20	(("Dengue virus"[Organism] OR dengue virus[All Fields]) AND COMPLETE[All Fields] AND genome[All Fields]) AND "dengue virus type 1"[porgn]
	GQ868619.1	10690	1992/6-2009/6	2024-07-20	(("Dengue virus"[Organism] OR dengue virus[All Fields]) AND COMPLETE[All Fields] AND genome[All Fields]) AND "dengue virus type 1"[porgn]
	GQ868630.1	10673	1992/6-2009/6	2024-07-20	(("Dengue virus"[Organism] OR dengue virus[All Fields]) AND COMPLETE[All Fields] AND genome[All Fields]) AND "dengue virus type 1"[porgn]
	GQ868632.1	10688	1992/6-2009/6	2024-07-20	(("Dengue virus"[Organism] OR dengue virus[All Fields]) AND COMPLETE[All Fields] AND genome[All Fields]) AND "dengue virus type 1"[porgn]
	GQ868633.1	10691	1992/6-2009/6	2024-07-20	(("Dengue virus"[Organism] OR dengue virus[All Fields]) AND COMPLETE[All Fields] AND genome[All Fields]) AND "dengue virus type 1"[porgn]
	GQ868635.1	10690	1992/6-2009/6	2024-07-20	(("Dengue virus"[Organism] OR dengue virus[All Fields]) AND COMPLETE[All Fields] AND genome[All Fields]) AND "dengue virus type 1"[porgn]
	GQ868636.1	10690	1992/6-2009/6	2024-07-20	(("Dengue virus"[Organism] OR dengue virus[All Fields]) AND COMPLETE[All Fields] AND genome[All Fields]) AND "dengue virus type 1"[porgn]
	GQ868637.1	10684	1992/6-2009/6	2024-07-20	(("Dengue virus"[Organism] OR dengue virus[All Fields]) AND COMPLETE[All Fields] AND genome[All Fields]) AND "dengue virus type 1"[porgn]
	GQ868639.1	10690	1992/6-2009/6	2024-07-20	(("Dengue virus"[Organism] OR dengue virus[All Fields]) AND COMPLETE[All Fields] AND genome[All Fields]) AND "dengue virus type 1"[porgn]
	GU056029.1	10517	1992/6-2009/6	2024-07-20	(("Dengue virus"[Organism] OR dengue virus[All Fields]) AND COMPLETE[All Fields] AND genome[All Fields]) AND "dengue virus type 1"[porgn]
	GU056030.1	10486	1992/6-2009/6	2024-07-20	(("Dengue virus"[Organism] OR dengue virus[All Fields]) AND COMPLETE[All Fields] AND genome[All Fields]) AND "dengue virus type 1"[porgn]
	GU056031.1	10475	1992/6-2009/6	2024-07-20	(("Dengue virus"[Organism] OR dengue virus[All Fields]) AND COMPLETE[All Fields] AND genome[All Fields]) AND "dengue virus type 1"[porgn]
	GU056032.1	10600	1992/6-2009/6	2024-07-20	(("Dengue virus"[Organism] OR dengue virus[All Fields]) AND COMPLETE[All Fields] AND genome[All Fields]) AND "dengue virus type 1"[porgn]
	GU056033.1	10471	1992/6-2009/6	2024-07-20	(("Dengue virus"[Organism] OR dengue virus[All Fields]) AND COMPLETE[All Fields] AND genome[All Fields]) AND "dengue virus type 1"[porgn]
	GU131678.1	10454	1992/6-2009/6	2024-07-20	(("Dengue virus"[Organism] OR dengue virus[All Fields]) AND COMPLETE[All Fields] AND genome[All Fields]) AND "dengue virus type 1"[porgn]
	GU131679.1	10468	1992/6-2009/6	2024-07-20	(("Dengue virus"[Organism] OR dengue virus[All Fields]) AND COMPLETE[All Fields] AND genome[All Fields]) AND "dengue virus type 1"[porgn]
	GU131680.1	10462	1992/6-2009/6	2024-07-20	(("Dengue virus"[Organism] OR dengue virus[All Fields]) AND COMPLETE[All Fields] AND genome[All Fields]) AND "dengue virus type 1"[porgn]
	GU131681.1	10462	1992/6-2009/6	2024-07-20	(("Dengue virus"[Organism] OR dengue virus[All Fields]) AND COMPLETE[All Fields] AND genome[All Fields]) AND "dengue virus type 1"[porgn]
	GU131682.1	10486	1992/6-2009/6	2024-07-20	(("Dengue virus"[Organism] OR dengue virus[All Fields]) AND COMPLETE[All Fields] AND genome[All Fields]) AND "dengue virus type 1"[porgn]
	GU131683.1	10552	1992/6-2009/6	2024-07-20	(("Dengue virus"[Organism] OR dengue virus[All Fields]) AND COMPLETE[All Fields] AND genome[All Fields]) AND "dengue virus type 1"[porgn]
	GU131684.1	10457	1992/6-2009/6	2024-07-20	(("Dengue virus"[Organism] OR dengue virus[All Fields]) AND COMPLETE[All Fields] AND genome[All Fields]) AND "dengue virus type 1"[porgn]
	GU131685.1	10469	1992/6-2009/6	2024-07-20	(("Dengue virus"[Organism] OR dengue virus[All Fields]) AND COMPLETE[All Fields] AND genome[All Fields]) AND "dengue virus type 1"[porgn]
	GU131686.1	10486	1992/6-2009/6	2024-07-20	(("Dengue virus"[Organism] OR dengue virus[All Fields]) AND COMPLETE[All Fields] AND genome[All Fields]) AND "dengue virus type 1"[porgn]
	GU131687.1	10467	1992/6-2009/6	2024-07-20	(("Dengue virus"[Organism] OR dengue virus[All Fields]) AND COMPLETE[All Fields] AND genome[All Fields]) AND "dengue virus type 1"[porgn]
	GU131688.1	10487	1992/6-2009/6	2024-07-20	(("Dengue virus"[Organism] OR dengue virus[All Fields]) AND COMPLETE[All Fields] AND genome[All Fields]) AND "dengue virus type 1"[porgn]
	GU131689.1	10403	1992/6-2009/6	2024-07-20	(("Dengue virus"[Organism] OR dengue virus[All Fields]) AND COMPLETE[All Fields] AND genome[All Fields]) AND "dengue virus type 1"[porgn]
	GU131690.1	10482	1992/6-2009/6	2024-07-20	(("Dengue virus"[Organism] OR dengue virus[All Fields]) AND COMPLETE[All Fields] AND genome[All Fields]) AND "dengue virus type 1"[porgn]
	GU131691.1	10464	1992/6-2009/6	2024-07-20	(("Dengue virus"[Organism] OR dengue virus[All Fields]) AND COMPLETE[All Fields] AND genome[All Fields]) AND "dengue virus type 1"[porgn]
	GU131692.1	10482	1992/6-2009/6	2024-07-20	(("Dengue virus"[Organism] OR dengue virus[All Fields]) AND COMPLETE[All Fields] AND genome[All Fields]) AND "dengue virus type 1"[porgn]
	GU131693.1	10472	1992/6-2009/6	2024-07-20	(("Dengue virus"[Organism] OR dengue virus[All Fields]) AND COMPLETE[All Fields] AND genome[All Fields]) AND "dengue virus type 1"[porgn]
	GU131694.1	10468	1992/6-2009/6	2024-07-20	(("Dengue virus"[Organism] OR dengue virus[All Fields]) AND COMPLETE[All Fields] AND genome[All Fields]) AND "dengue virus type 1"[porgn]
	GU131695.1	10477	1992/6-2009/6	2024-07-20	(("Dengue virus"[Organism] OR dengue virus[All Fields]) AND COMPLETE[All Fields] AND genome[All Fields]) AND "dengue virus type 1"[porgn]
	GU131696.1	10469	1992/6-2009/6	2024-07-20	(("Dengue virus"[Organism] OR dengue virus[All Fields]) AND COMPLETE[All Fields] AND genome[All Fields]) AND "dengue virus type 1"[porgn]
	GU131697.1	10453	1992/6-2009/6	2024-07-20	(("Dengue virus"[Organism] OR dengue virus[All Fields]) AND COMPLETE[All Fields] AND genome[All Fields]) AND "dengue virus type 1"[porgn]
	GU131698.1	10418	1992/6-2009/6	2024-07-20	(("Dengue virus"[Organism] OR dengue virus[All Fields]) AND COMPLETE[All Fields] AND genome[All Fields]) AND "dengue virus type 1"[porgn]
	GU131699.1	10486	1992/6-2009/6	2024-07-20	(("Dengue virus"[Organism] OR dengue virus[All Fields]) AND COMPLETE[All Fields] AND genome[All Fields]) AND "dengue virus type 1"[porgn]
	GU131700.1	10418	1992/6-2009/6	2024-07-20	(("Dengue virus"[Organism] OR dengue virus[All Fields]) AND COMPLETE[All Fields] AND genome[All Fields]) AND "dengue virus type 1"[porgn]
	GU131701.1	10404	1992/6-2009/6	2024-07-20	(("Dengue virus"[Organism] OR dengue virus[All Fields]) AND COMPLETE[All Fields] AND genome[All Fields]) AND "dengue virus type 1"[porgn]
	GU131702.1	10482	1992/6-2009/6	2024-07-20	(("Dengue virus"[Organism] OR dengue virus[All Fields]) AND COMPLETE[All Fields] AND genome[All Fields]) AND "dengue virus type 1"[porgn]
	GU131703.1	10467	1992/6-2009/6	2024-07-20	(("Dengue virus"[Organism] OR dengue virus[All Fields]) AND COMPLETE[All Fields] AND genome[All Fields]) AND "dengue virus type 1"[porgn]
	GU131704.1	10473	1992/6-2009/6	2024-07-20	(("Dengue virus"[Organism] OR dengue virus[All Fields]) AND COMPLETE[All Fields] AND genome[All Fields]) AND "dengue virus type 1"[porgn]
	GU131705.1	10408	1992/6-2009/6	2024-07-20	(("Dengue virus"[Organism] OR dengue virus[All Fields]) AND COMPLETE[All Fields] AND genome[All Fields]) AND "dengue virus type 1"[porgn]
	GU131706.1	10467	1992/6-2009/6	2024-07-20	(("Dengue virus"[Organism] OR dengue virus[All Fields]) AND COMPLETE[All Fields] AND genome[All Fields]) AND "dengue virus type 1"[porgn]
	GU131707.1	10461	1992/6-2009/6	2024-07-20	(("Dengue virus"[Organism] OR dengue virus[All Fields]) AND COMPLETE[All Fields] AND genome[All Fields]) AND "dengue virus type 1"[porgn]
	GU131708.1	10472	1992/6-2009/6	2024-07-20	(("Dengue virus"[Organism] OR dengue virus[All Fields]) AND COMPLETE[All Fields] AND genome[All Fields]) AND "dengue virus type 1"[porgn]
	GU131709.1	10462	1992/6-2009/6	2024-07-20	(("Dengue virus"[Organism] OR dengue virus[All Fields]) AND COMPLETE[All Fields] AND genome[All Fields]) AND "dengue virus type 1"[porgn]
	GU131710.1	10418	1992/6-2009/6	2024-07-20	(("Dengue virus"[Organism] OR dengue virus[All Fields]) AND COMPLETE[All Fields] AND genome[All Fields]) AND "dengue virus type 1"[porgn]
	GU131711.1	10454	1992/6-2009/6	2024-07-20	(("Dengue virus"[Organism] OR dengue virus[All Fields]) AND COMPLETE[All Fields] AND genome[All Fields]) AND "dengue virus type 1"[porgn]
	GU131712.1	10465	1992/6-2009/6	2024-07-20	(("Dengue virus"[Organism] OR dengue virus[All Fields]) AND COMPLETE[All Fields] AND genome[All Fields]) AND "dengue virus type 1"[porgn]
	GU131713.1	10462	1992/6-2009/6	2024-07-20	(("Dengue virus"[Organism] OR dengue virus[All Fields]) AND COMPLETE[All Fields] AND genome[All Fields]) AND "dengue virus type 1"[porgn]
	GU131714.1	10457	1992/6-2009/6	2024-07-20	(("Dengue virus"[Organism] OR dengue virus[All Fields]) AND COMPLETE[All Fields] AND genome[All Fields]) AND "dengue virus type 1"[porgn]
	GU131715.1	10473	1992/6-2009/6	2024-07-20	(("Dengue virus"[Organism] OR dengue virus[All Fields]) AND COMPLETE[All Fields] AND genome[All Fields]) AND "dengue virus type 1"[porgn]
	GU131716.1	10472	1992/6-2009/6	2024-07-20	(("Dengue virus"[Organism] OR dengue virus[All Fields]) AND COMPLETE[All Fields] AND genome[All Fields]) AND "dengue virus type 1"[porgn]
	GU131717.1	10470	1992/6-2009/6	2024-07-20	(("Dengue virus"[Organism] OR dengue virus[All Fields]) AND COMPLETE[All Fields] AND genome[All Fields]) AND "dengue virus type 1"[porgn]
	GU131718.1	10476	1992/6-2009/6	2024-07-20	(("Dengue virus"[Organism] OR dengue virus[All Fields]) AND COMPLETE[All Fields] AND genome[All Fields]) AND "dengue virus type 1"[porgn]
	GU131719.1	10462	1992/6-2009/6	2024-07-20	(("Dengue virus"[Organism] OR dengue virus[All Fields]) AND COMPLETE[All Fields] AND genome[All Fields]) AND "dengue virus type 1"[porgn]
	GU131720.1	10472	1992/6-2009/6	2024-07-20	(("Dengue virus"[Organism] OR dengue virus[All Fields]) AND COMPLETE[All Fields] AND genome[All Fields]) AND "dengue virus type 1"[porgn]
	GU131721.1	10676	1992/6-2009/6	2024-07-20	(("Dengue virus"[Organism] OR dengue virus[All Fields]) AND COMPLETE[All Fields] AND genome[All Fields]) AND "dengue virus type 1"[porgn]
	GU131722.1	10486	1992/6-2009/6	2024-07-20	(("Dengue virus"[Organism] OR dengue virus[All Fields]) AND COMPLETE[All Fields] AND genome[All Fields]) AND "dengue virus type 1"[porgn]
	GU131723.1	10472	1992/6-2009/6	2024-07-20	(("Dengue virus"[Organism] OR dengue virus[All Fields]) AND COMPLETE[All Fields] AND genome[All Fields]) AND "dengue virus type 1"[porgn]
	GU131724.1	10475	1992/6-2009/6	2024-07-20	(("Dengue virus"[Organism] OR dengue virus[All Fields]) AND COMPLETE[All Fields] AND genome[All Fields]) AND "dengue virus type 1"[porgn]
	GU131725.1	10511	1992/6-2009/6	2024-07-20	(("Dengue virus"[Organism] OR dengue virus[All Fields]) AND COMPLETE[All Fields] AND genome[All Fields]) AND "dengue virus type 1"[porgn]
	GU131726.1	10418	1992/6-2009/6	2024-07-20	(("Dengue virus"[Organism] OR dengue virus[All Fields]) AND COMPLETE[All Fields] AND genome[All Fields]) AND "dengue virus type 1"[porgn]
	GU131727.1	10486	1992/6-2009/6	2024-07-20	(("Dengue virus"[Organism] OR dengue virus[All Fields]) AND COMPLETE[All Fields] AND genome[All Fields]) AND "dengue virus type 1"[porgn]
	GU131728.1	10472	1992/6-2009/6	2024-07-20	(("Dengue virus"[Organism] OR dengue virus[All Fields]) AND COMPLETE[All Fields] AND genome[All Fields]) AND "dengue virus type 1"[porgn]
	GU131729.1	10466	1992/6-2009/6	2024-07-20	(("Dengue virus"[Organism] OR dengue virus[All Fields]) AND COMPLETE[All Fields] AND genome[All Fields]) AND "dengue virus type 1"[porgn]
	GU131730.1	10446	1992/6-2009/6	2024-07-20	(("Dengue virus"[Organism] OR dengue virus[All Fields]) AND COMPLETE[All Fields] AND genome[All Fields]) AND "dengue virus type 1"[porgn]
	GU131731.1	10660	1992/6-2009/6	2024-07-20	(("Dengue virus"[Organism] OR dengue virus[All Fields]) AND COMPLETE[All Fields] AND genome[All Fields]) AND "dengue virus type 1"[porgn]
	GU131732.1	10680	1992/6-2009/6	2024-07-20	(("Dengue virus"[Organism] OR dengue virus[All Fields]) AND COMPLETE[All Fields] AND genome[All Fields]) AND "dengue virus type 1"[porgn]
	GU131733.1	10486	1992/6-2009/6	2024-07-20	(("Dengue virus"[Organism] OR dengue virus[All Fields]) AND COMPLETE[All Fields] AND genome[All Fields]) AND "dengue virus type 1"[porgn]
	GU131734.1	10400	1992/6-2009/6	2024-07-20	(("Dengue virus"[Organism] OR dengue virus[All Fields]) AND COMPLETE[All Fields] AND genome[All Fields]) AND "dengue virus type 1"[porgn]
	GU131735.1	10476	1992/6-2009/6	2024-07-20	(("Dengue virus"[Organism] OR dengue virus[All Fields]) AND COMPLETE[All Fields] AND genome[All Fields]) AND "dengue virus type 1"[porgn]
	GU131736.1	10472	1992/6-2009/6	2024-07-20	(("Dengue virus"[Organism] OR dengue virus[All Fields]) AND COMPLETE[All Fields] AND genome[All Fields]) AND "dengue virus type 1"[porgn]
	GU131737.1	10472	1992/6-2009/6	2024-07-20	(("Dengue virus"[Organism] OR dengue virus[All Fields]) AND COMPLETE[All Fields] AND genome[All Fields]) AND "dengue virus type 1"[porgn]
	GU131738.1	10486	1992/6-2009/6	2024-07-20	(("Dengue virus"[Organism] OR dengue virus[All Fields]) AND COMPLETE[All Fields] AND genome[All Fields]) AND "dengue virus type 1"[porgn]
	GU131739.1	10684	1992/6-2009/6	2024-07-20	(("Dengue virus"[Organism] OR dengue virus[All Fields]) AND COMPLETE[All Fields] AND genome[All Fields]) AND "dengue virus type 1"[porgn]
	GU131740.1	10418	1992/6-2009/6	2024-07-20	(("Dengue virus"[Organism] OR dengue virus[All Fields]) AND COMPLETE[All Fields] AND genome[All Fields]) AND "dengue virus type 1"[porgn]
	GU131741.1	10396	1992/6-2009/6	2024-07-20	(("Dengue virus"[Organism] OR dengue virus[All Fields]) AND COMPLETE[All Fields] AND genome[All Fields]) AND "dengue virus type 1"[porgn]
	GU131742.1	10460	1992/6-2009/6	2024-07-20	(("Dengue virus"[Organism] OR dengue virus[All Fields]) AND COMPLETE[All Fields] AND genome[All Fields]) AND "dengue virus type 1"[porgn]
	GU131743.1	10468	1992/6-2009/6	2024-07-20	(("Dengue virus"[Organism] OR dengue virus[All Fields]) AND COMPLETE[All Fields] AND genome[All Fields]) AND "dengue virus type 1"[porgn]
	GU131744.1	10480	1992/6-2009/6	2024-07-20	(("Dengue virus"[Organism] OR dengue virus[All Fields]) AND COMPLETE[All Fields] AND genome[All Fields]) AND "dengue virus type 1"[porgn]
	GU131745.1	10482	1992/6-2009/6	2024-07-20	(("Dengue virus"[Organism] OR dengue virus[All Fields]) AND COMPLETE[All Fields] AND genome[All Fields]) AND "dengue virus type 1"[porgn]
	GU131746.1	10472	1992/6-2009/6	2024-07-20	(("Dengue virus"[Organism] OR dengue virus[All Fields]) AND COMPLETE[All Fields] AND genome[All Fields]) AND "dengue virus type 1"[porgn]
	GU131747.1	10486	1992/6-2009/6	2024-07-20	(("Dengue virus"[Organism] OR dengue virus[All Fields]) AND COMPLETE[All Fields] AND genome[All Fields]) AND "dengue virus type 1"[porgn]
	GU131748.1	10418	1992/6-2009/6	2024-07-20	(("Dengue virus"[Organism] OR dengue virus[All Fields]) AND COMPLETE[All Fields] AND genome[All Fields]) AND "dengue virus type 1"[porgn]
	GU131749.1	10486	1992/6-2009/6	2024-07-20	(("Dengue virus"[Organism] OR dengue virus[All Fields]) AND COMPLETE[All Fields] AND genome[All Fields]) AND "dengue virus type 1"[porgn]
	GU131750.1	10675	1992/6-2009/6	2024-07-20	(("Dengue virus"[Organism] OR dengue virus[All Fields]) AND COMPLETE[All Fields] AND genome[All Fields]) AND "dengue virus type 1"[porgn]
	GU131751.1	10385	1992/6-2009/6	2024-07-20	(("Dengue virus"[Organism] OR dengue virus[All Fields]) AND COMPLETE[All Fields] AND genome[All Fields]) AND "dengue virus type 1"[porgn]
	GU131752.1	10470	1992/6-2009/6	2024-07-20	(("Dengue virus"[Organism] OR dengue virus[All Fields]) AND COMPLETE[All Fields] AND genome[All Fields]) AND "dengue virus type 1"[porgn]
	GU131753.1	10461	1992/6-2009/6	2024-07-20	(("Dengue virus"[Organism] OR dengue virus[All Fields]) AND COMPLETE[All Fields] AND genome[All Fields]) AND "dengue virus type 1"[porgn]
	GU131754.1	10482	1992/6-2009/6	2024-07-20	(("Dengue virus"[Organism] OR dengue virus[All Fields]) AND COMPLETE[All Fields] AND genome[All Fields]) AND "dengue virus type 1"[porgn]
	GU131755.1	10476	1992/6-2009/6	2024-07-20	(("Dengue virus"[Organism] OR dengue virus[All Fields]) AND COMPLETE[All Fields] AND genome[All Fields]) AND "dengue virus type 1"[porgn]
	GU131756.1	10474	1992/6-2009/6	2024-07-20	(("Dengue virus"[Organism] OR dengue virus[All Fields]) AND COMPLETE[All Fields] AND genome[All Fields]) AND "dengue virus type 1"[porgn]
	GU131757.1	10471	1992/6-2009/6	2024-07-20	(("Dengue virus"[Organism] OR dengue virus[All Fields]) AND COMPLETE[All Fields] AND genome[All Fields]) AND "dengue virus type 1"[porgn]
	GU131758.1	10486	1992/6-2009/6	2024-07-20	(("Dengue virus"[Organism] OR dengue virus[All Fields]) AND COMPLETE[All Fields] AND genome[All Fields]) AND "dengue virus type 1"[porgn]
	GU131759.1	10676	1992/6-2009/6	2024-07-20	(("Dengue virus"[Organism] OR dengue virus[All Fields]) AND COMPLETE[All Fields] AND genome[All Fields]) AND "dengue virus type 1"[porgn]
	GU131760.1	10474	1992/6-2009/6	2024-07-20	(("Dengue virus"[Organism] OR dengue virus[All Fields]) AND COMPLETE[All Fields] AND genome[All Fields]) AND "dengue virus type 1"[porgn]
	GU131761.1	10486	1992/6-2009/6	2024-07-20	(("Dengue virus"[Organism] OR dengue virus[All Fields]) AND COMPLETE[All Fields] AND genome[All Fields]) AND "dengue virus type 1"[porgn]
	GU131762.1	10409	1992/6-2009/6	2024-07-20	(("Dengue virus"[Organism] OR dengue virus[All Fields]) AND COMPLETE[All Fields] AND genome[All Fields]) AND "dengue virus type 1"[porgn]
	GU131763.1	10474	1992/6-2009/6	2024-07-20	(("Dengue virus"[Organism] OR dengue virus[All Fields]) AND COMPLETE[All Fields] AND genome[All Fields]) AND "dengue virus type 1"[porgn]
	GU131764.1	10471	1992/6-2009/6	2024-07-20	(("Dengue virus"[Organism] OR dengue virus[All Fields]) AND COMPLETE[All Fields] AND genome[All Fields]) AND "dengue virus type 1"[porgn]
	GU131765.1	10485	1992/6-2009/6	2024-07-20	(("Dengue virus"[Organism] OR dengue virus[All Fields]) AND COMPLETE[All Fields] AND genome[All Fields]) AND "dengue virus type 1"[porgn]
	GU131766.1	10486	1992/6-2009/6	2024-07-20	(("Dengue virus"[Organism] OR dengue virus[All Fields]) AND COMPLETE[All Fields] AND genome[All Fields]) AND "dengue virus type 1"[porgn]
	GU131767.1	10472	1992/6-2009/6	2024-07-20	(("Dengue virus"[Organism] OR dengue virus[All Fields]) AND COMPLETE[All Fields] AND genome[All Fields]) AND "dengue virus type 1"[porgn]
	GU131768.1	10479	1992/6-2009/6	2024-07-20	(("Dengue virus"[Organism] OR dengue virus[All Fields]) AND COMPLETE[All Fields] AND genome[All Fields]) AND "dengue virus type 1"[porgn]
	GU131769.1	10462	1992/6-2009/6	2024-07-20	(("Dengue virus"[Organism] OR dengue virus[All Fields]) AND COMPLETE[All Fields] AND genome[All Fields]) AND "dengue virus type 1"[porgn]
	GU131770.1	10481	1992/6-2009/6	2024-07-20	(("Dengue virus"[Organism] OR dengue virus[All Fields]) AND COMPLETE[All Fields] AND genome[All Fields]) AND "dengue virus type 1"[porgn]
	GU131771.1	10462	1992/6-2009/6	2024-07-20	(("Dengue virus"[Organism] OR dengue virus[All Fields]) AND COMPLETE[All Fields] AND genome[All Fields]) AND "dengue virus type 1"[porgn]
	GU131772.1	10464	1992/6-2009/6	2024-07-20	(("Dengue virus"[Organism] OR dengue virus[All Fields]) AND COMPLETE[All Fields] AND genome[All Fields]) AND "dengue virus type 1"[porgn]
	GU131773.1	10418	1992/6-2009/6	2024-07-20	(("Dengue virus"[Organism] OR dengue virus[All Fields]) AND COMPLETE[All Fields] AND genome[All Fields]) AND "dengue virus type 1"[porgn]
	GU131774.1	10468	1992/6-2009/6	2024-07-20	(("Dengue virus"[Organism] OR dengue virus[All Fields]) AND COMPLETE[All Fields] AND genome[All Fields]) AND "dengue virus type 1"[porgn]
	GU131775.1	10486	1992/6-2009/6	2024-07-20	(("Dengue virus"[Organism] OR dengue virus[All Fields]) AND COMPLETE[All Fields] AND genome[All Fields]) AND "dengue virus type 1"[porgn]
	GU131776.1	10464	1992/6-2009/6	2024-07-20	(("Dengue virus"[Organism] OR dengue virus[All Fields]) AND COMPLETE[All Fields] AND genome[All Fields]) AND "dengue virus type 1"[porgn]
	GU131777.1	10478	1992/6-2009/6	2024-07-20	(("Dengue virus"[Organism] OR dengue virus[All Fields]) AND COMPLETE[All Fields] AND genome[All Fields]) AND "dengue virus type 1"[porgn]
	GU131778.1	10599	1992/6-2009/6	2024-07-20	(("Dengue virus"[Organism] OR dengue virus[All Fields]) AND COMPLETE[All Fields] AND genome[All Fields]) AND "dengue virus type 1"[porgn]
	GU131779.1	10482	1992/6-2009/6	2024-07-20	(("Dengue virus"[Organism] OR dengue virus[All Fields]) AND COMPLETE[All Fields] AND genome[All Fields]) AND "dengue virus type 1"[porgn]
	GU131780.1	10475	1992/6-2009/6	2024-07-20	(("Dengue virus"[Organism] OR dengue virus[All Fields]) AND COMPLETE[All Fields] AND genome[All Fields]) AND "dengue virus type 1"[porgn]
	GU131781.1	10468	1992/6-2009/6	2024-07-20	(("Dengue virus"[Organism] OR dengue virus[All Fields]) AND COMPLETE[All Fields] AND genome[All Fields]) AND "dengue virus type 1"[porgn]
	GU131782.1	10670	1992/6-2009/6	2024-07-20	(("Dengue virus"[Organism] OR dengue virus[All Fields]) AND COMPLETE[All Fields] AND genome[All Fields]) AND "dengue virus type 1"[porgn]
	GU131783.1	10482	1992/6-2009/6	2024-07-20	(("Dengue virus"[Organism] OR dengue virus[All Fields]) AND COMPLETE[All Fields] AND genome[All Fields]) AND "dengue virus type 1"[porgn]
	GU131784.1	10476	1992/6-2009/6	2024-07-20	(("Dengue virus"[Organism] OR dengue virus[All Fields]) AND COMPLETE[All Fields] AND genome[All Fields]) AND "dengue virus type 1"[porgn]
	GU131785.1	10470	1992/6-2009/6	2024-07-20	(("Dengue virus"[Organism] OR dengue virus[All Fields]) AND COMPLETE[All Fields] AND genome[All Fields]) AND "dengue virus type 1"[porgn]
	GU131786.1	10472	1992/6-2009/6	2024-07-20	(("Dengue virus"[Organism] OR dengue virus[All Fields]) AND COMPLETE[All Fields] AND genome[All Fields]) AND "dengue virus type 1"[porgn]
	GU131787.1	10467	1992/6-2009/6	2024-07-20	(("Dengue virus"[Organism] OR dengue virus[All Fields]) AND COMPLETE[All Fields] AND genome[All Fields]) AND "dengue virus type 1"[porgn]
	GU131788.1	10513	1992/6-2009/6	2024-07-20	(("Dengue virus"[Organism] OR dengue virus[All Fields]) AND COMPLETE[All Fields] AND genome[All Fields]) AND "dengue virus type 1"[porgn]
	GU131789.1	10482	1992/6-2009/6	2024-07-20	(("Dengue virus"[Organism] OR dengue virus[All Fields]) AND COMPLETE[All Fields] AND genome[All Fields]) AND "dengue virus type 1"[porgn]
	GU131790.1	10515	1992/6-2009/6	2024-07-20	(("Dengue virus"[Organism] OR dengue virus[All Fields]) AND COMPLETE[All Fields] AND genome[All Fields]) AND "dengue virus type 1"[porgn]
	GU131791.1	10486	1992/6-2009/6	2024-07-20	(("Dengue virus"[Organism] OR dengue virus[All Fields]) AND COMPLETE[All Fields] AND genome[All Fields]) AND "dengue virus type 1"[porgn]
	GU131792.1	10457	1992/6-2009/6	2024-07-20	(("Dengue virus"[Organism] OR dengue virus[All Fields]) AND COMPLETE[All Fields] AND genome[All Fields]) AND "dengue virus type 1"[porgn]
	GU131793.1	10472	1992/6-2009/6	2024-07-20	(("Dengue virus"[Organism] OR dengue virus[All Fields]) AND COMPLETE[All Fields] AND genome[All Fields]) AND "dengue virus type 1"[porgn]
	GU131794.1	10472	1992/6-2009/6	2024-07-20	(("Dengue virus"[Organism] OR dengue virus[All Fields]) AND COMPLETE[All Fields] AND genome[All Fields]) AND "dengue virus type 1"[porgn]
	GU131795.1	10404	1992/6-2009/6	2024-07-20	(("Dengue virus"[Organism] OR dengue virus[All Fields]) AND COMPLETE[All Fields] AND genome[All Fields]) AND "dengue virus type 1"[porgn]
	GU131796.1	10467	1992/6-2009/6	2024-07-20	(("Dengue virus"[Organism] OR dengue virus[All Fields]) AND COMPLETE[All Fields] AND genome[All Fields]) AND "dengue virus type 1"[porgn]
	GU131797.1	10465	1992/6-2009/6	2024-07-20	(("Dengue virus"[Organism] OR dengue virus[All Fields]) AND COMPLETE[All Fields] AND genome[All Fields]) AND "dengue virus type 1"[porgn]
	GU131798.1	10471	1992/6-2009/6	2024-07-20	(("Dengue virus"[Organism] OR dengue virus[All Fields]) AND COMPLETE[All Fields] AND genome[All Fields]) AND "dengue virus type 1"[porgn]
	GU131799.1	10404	1992/6-2009/6	2024-07-20	(("Dengue virus"[Organism] OR dengue virus[All Fields]) AND COMPLETE[All Fields] AND genome[All Fields]) AND "dengue virus type 1"[porgn]
	GU131800.1	10477	1992/6-2009/6	2024-07-20	(("Dengue virus"[Organism] OR dengue virus[All Fields]) AND COMPLETE[All Fields] AND genome[All Fields]) AND "dengue virus type 1"[porgn]
	GU131801.1	10467	1992/6-2009/6	2024-07-20	(("Dengue virus"[Organism] OR dengue virus[All Fields]) AND COMPLETE[All Fields] AND genome[All Fields]) AND "dengue virus type 1"[porgn]
	GU131802.1	10486	1992/6-2009/6	2024-07-20	(("Dengue virus"[Organism] OR dengue virus[All Fields]) AND COMPLETE[All Fields] AND genome[All Fields]) AND "dengue virus type 1"[porgn]
	GU131803.1	10463	1992/6-2009/6	2024-07-20	(("Dengue virus"[Organism] OR dengue virus[All Fields]) AND COMPLETE[All Fields] AND genome[All Fields]) AND "dengue virus type 1"[porgn]
	GU131804.1	10464	1992/6-2009/6	2024-07-20	(("Dengue virus"[Organism] OR dengue virus[All Fields]) AND COMPLETE[All Fields] AND genome[All Fields]) AND "dengue virus type 1"[porgn]
	GU131805.1	10451	1992/6-2009/6	2024-07-20	(("Dengue virus"[Organism] OR dengue virus[All Fields]) AND COMPLETE[All Fields] AND genome[All Fields]) AND "dengue virus type 1"[porgn]
	GU131806.1	10404	1992/6-2009/6	2024-07-20	(("Dengue virus"[Organism] OR dengue virus[All Fields]) AND COMPLETE[All Fields] AND genome[All Fields]) AND "dengue virus type 1"[porgn]
	GU131807.1	10444	1992/6-2009/6	2024-07-20	(("Dengue virus"[Organism] OR dengue virus[All Fields]) AND COMPLETE[All Fields] AND genome[All Fields]) AND "dengue virus type 1"[porgn]
	GU131808.1	10476	1992/6-2009/6	2024-07-20	(("Dengue virus"[Organism] OR dengue virus[All Fields]) AND COMPLETE[All Fields] AND genome[All Fields]) AND "dengue virus type 1"[porgn]
	GU131809.1	10474	1992/6-2009/6	2024-07-20	(("Dengue virus"[Organism] OR dengue virus[All Fields]) AND COMPLETE[All Fields] AND genome[All Fields]) AND "dengue virus type 1"[porgn]
	GU131810.1	10474	1992/6-2009/6	2024-07-20	(("Dengue virus"[Organism] OR dengue virus[All Fields]) AND COMPLETE[All Fields] AND genome[All Fields]) AND "dengue virus type 1"[porgn]
	GU131811.1	10465	1992/6-2009/6	2024-07-20	(("Dengue virus"[Organism] OR dengue virus[All Fields]) AND COMPLETE[All Fields] AND genome[All Fields]) AND "dengue virus type 1"[porgn]
	GU131812.1	10519	1992/6-2009/6	2024-07-20	(("Dengue virus"[Organism] OR dengue virus[All Fields]) AND COMPLETE[All Fields] AND genome[All Fields]) AND "dengue virus type 1"[porgn]
	GU131813.1	10474	1992/6-2009/6	2024-07-20	(("Dengue virus"[Organism] OR dengue virus[All Fields]) AND COMPLETE[All Fields] AND genome[All Fields]) AND "dengue virus type 1"[porgn]
	GU131814.1	10468	1992/6-2009/6	2024-07-20	(("Dengue virus"[Organism] OR dengue virus[All Fields]) AND COMPLETE[All Fields] AND genome[All Fields]) AND "dengue virus type 1"[porgn]
	GU131815.1	10385	1992/6-2009/6	2024-07-20	(("Dengue virus"[Organism] OR dengue virus[All Fields]) AND COMPLETE[All Fields] AND genome[All Fields]) AND "dengue virus type 1"[porgn]
	GU131816.1	10513	1992/6-2009/6	2024-07-20	(("Dengue virus"[Organism] OR dengue virus[All Fields]) AND COMPLETE[All Fields] AND genome[All Fields]) AND "dengue virus type 1"[porgn]
	GU131817.1	10418	1992/6-2009/6	2024-07-20	(("Dengue virus"[Organism] OR dengue virus[All Fields]) AND COMPLETE[All Fields] AND genome[All Fields]) AND "dengue virus type 1"[porgn]
	GU131818.1	10467	1992/6-2009/6	2024-07-20	(("Dengue virus"[Organism] OR dengue virus[All Fields]) AND COMPLETE[All Fields] AND genome[All Fields]) AND "dengue virus type 1"[porgn]
	GU131819.1	10462	1992/6-2009/6	2024-07-20	(("Dengue virus"[Organism] OR dengue virus[All Fields]) AND COMPLETE[All Fields] AND genome[All Fields]) AND "dengue virus type 1"[porgn]
	GU131820.1	10405	1992/6-2009/6	2024-07-20	(("Dengue virus"[Organism] OR dengue virus[All Fields]) AND COMPLETE[All Fields] AND genome[All Fields]) AND "dengue virus type 1"[porgn]
	GU131821.1	10482	1992/6-2009/6	2024-07-20	(("Dengue virus"[Organism] OR dengue virus[All Fields]) AND COMPLETE[All Fields] AND genome[All Fields]) AND "dengue virus type 1"[porgn]
	GU131822.1	10479	1992/6-2009/6	2024-07-20	(("Dengue virus"[Organism] OR dengue virus[All Fields]) AND COMPLETE[All Fields] AND genome[All Fields]) AND "dengue virus type 1"[porgn]
	GU131823.1	10486	1992/6-2009/6	2024-07-20	(("Dengue virus"[Organism] OR dengue virus[All Fields]) AND COMPLETE[All Fields] AND genome[All Fields]) AND "dengue virus type 1"[porgn]
	GU131824.1	10475	1992/6-2009/6	2024-07-20	(("Dengue virus"[Organism] OR dengue virus[All Fields]) AND COMPLETE[All Fields] AND genome[All Fields]) AND "dengue virus type 1"[porgn]
	GU131825.1	10462	1992/6-2009/6	2024-07-20	(("Dengue virus"[Organism] OR dengue virus[All Fields]) AND COMPLETE[All Fields] AND genome[All Fields]) AND "dengue virus type 1"[porgn]
	GU131826.1	10471	1992/6-2009/6	2024-07-20	(("Dengue virus"[Organism] OR dengue virus[All Fields]) AND COMPLETE[All Fields] AND genome[All Fields]) AND "dengue virus type 1"[porgn]
	GU131827.1	10418	1992/6-2009/6	2024-07-20	(("Dengue virus"[Organism] OR dengue virus[All Fields]) AND COMPLETE[All Fields] AND genome[All Fields]) AND "dengue virus type 1"[porgn]
	GU131828.1	10676	1992/6-2009/6	2024-07-20	(("Dengue virus"[Organism] OR dengue virus[All Fields]) AND COMPLETE[All Fields] AND genome[All Fields]) AND "dengue virus type 1"[porgn]
	GU131829.1	10476	1992/6-2009/6	2024-07-20	(("Dengue virus"[Organism] OR dengue virus[All Fields]) AND COMPLETE[All Fields] AND genome[All Fields]) AND "dengue virus type 1"[porgn]
	GU131830.1	10453	1992/6-2009/6	2024-07-20	(("Dengue virus"[Organism] OR dengue virus[All Fields]) AND COMPLETE[All Fields] AND genome[All Fields]) AND "dengue virus type 1"[porgn]
	GU131831.1	10473	1992/6-2009/6	2024-07-20	(("Dengue virus"[Organism] OR dengue virus[All Fields]) AND COMPLETE[All Fields] AND genome[All Fields]) AND "dengue virus type 1"[porgn]
	GU131832.1	10460	1992/6-2009/6	2024-07-20	(("Dengue virus"[Organism] OR dengue virus[All Fields]) AND COMPLETE[All Fields] AND genome[All Fields]) AND "dengue virus type 1"[porgn]
	GU131833.1	10610	1992/6-2009/6	2024-07-20	(("Dengue virus"[Organism] OR dengue virus[All Fields]) AND COMPLETE[All Fields] AND genome[All Fields]) AND "dengue virus type 1"[porgn]
	GU131834.1	10468	1992/6-2009/6	2024-07-20	(("Dengue virus"[Organism] OR dengue virus[All Fields]) AND COMPLETE[All Fields] AND genome[All Fields]) AND "dengue virus type 1"[porgn]
	GU131835.1	10479	1992/6-2009/6	2024-07-20	(("Dengue virus"[Organism] OR dengue virus[All Fields]) AND COMPLETE[All Fields] AND genome[All Fields]) AND "dengue virus type 1"[porgn]
	GU131836.1	10556	1992/6-2009/6	2024-07-20	(("Dengue virus"[Organism] OR dengue virus[All Fields]) AND COMPLETE[All Fields] AND genome[All Fields]) AND "dengue virus type 1"[porgn]
	GU131837.1	10455	1992/6-2009/6	2024-07-20	(("Dengue virus"[Organism] OR dengue virus[All Fields]) AND COMPLETE[All Fields] AND genome[All Fields]) AND "dengue virus type 1"[porgn]
	GU131838.1	10468	1992/6-2009/6	2024-07-20	(("Dengue virus"[Organism] OR dengue virus[All Fields]) AND COMPLETE[All Fields] AND genome[All Fields]) AND "dengue virus type 1"[porgn]
	GU131839.1	10456	1992/6-2009/6	2024-07-20	(("Dengue virus"[Organism] OR dengue virus[All Fields]) AND COMPLETE[All Fields] AND genome[All Fields]) AND "dengue virus type 1"[porgn]
	GU131840.1	10485	1992/6-2009/6	2024-07-20	(("Dengue virus"[Organism] OR dengue virus[All Fields]) AND COMPLETE[All Fields] AND genome[All Fields]) AND "dengue virus type 1"[porgn]
	GU131841.1	10486	1992/6-2009/6	2024-07-20	(("Dengue virus"[Organism] OR dengue virus[All Fields]) AND COMPLETE[All Fields] AND genome[All Fields]) AND "dengue virus type 1"[porgn]
	GU131842.1	10478	1992/6-2009/6	2024-07-20	(("Dengue virus"[Organism] OR dengue virus[All Fields]) AND COMPLETE[All Fields] AND genome[All Fields]) AND "dengue virus type 1"[porgn]
	GU131863.1	10532	1992/6-2009/6	2024-07-20	(("Dengue virus"[Organism] OR dengue virus[All Fields]) AND COMPLETE[All Fields] AND genome[All Fields]) AND "dengue virus type 1"[porgn]
	GU131887.1	10457	1992/6-2009/6	2024-07-20	(("Dengue virus"[Organism] OR dengue virus[All Fields]) AND COMPLETE[All Fields] AND genome[All Fields]) AND "dengue virus type 1"[porgn]
	GU131888.1	10536	1992/6-2009/6	2024-07-20	(("Dengue virus"[Organism] OR dengue virus[All Fields]) AND COMPLETE[All Fields] AND genome[All Fields]) AND "dengue virus type 1"[porgn]
	GU131889.1	10479	1992/6-2009/6	2024-07-20	(("Dengue virus"[Organism] OR dengue virus[All Fields]) AND COMPLETE[All Fields] AND genome[All Fields]) AND "dengue virus type 1"[porgn]
	GU131890.1	10476	1992/6-2009/6	2024-07-20	(("Dengue virus"[Organism] OR dengue virus[All Fields]) AND COMPLETE[All Fields] AND genome[All Fields]) AND "dengue virus type 1"[porgn]
	GU131891.1	10464	1992/6-2009/6	2024-07-20	(("Dengue virus"[Organism] OR dengue virus[All Fields]) AND COMPLETE[All Fields] AND genome[All Fields]) AND "dengue virus type 1"[porgn]
	GU131892.1	10518	1992/6-2009/6	2024-07-20	(("Dengue virus"[Organism] OR dengue virus[All Fields]) AND COMPLETE[All Fields] AND genome[All Fields]) AND "dengue virus type 1"[porgn]
	GU131893.1	10478	1992/6-2009/6	2024-07-20	(("Dengue virus"[Organism] OR dengue virus[All Fields]) AND COMPLETE[All Fields] AND genome[All Fields]) AND "dengue virus type 1"[porgn]
	GU131894.1	10663	1992/6-2009/6	2024-07-20	(("Dengue virus"[Organism] OR dengue virus[All Fields]) AND COMPLETE[All Fields] AND genome[All Fields]) AND "dengue virus type 1"[porgn]
	GU131895.1	10474	1992/6-2009/6	2024-07-20	(("Dengue virus"[Organism] OR dengue virus[All Fields]) AND COMPLETE[All Fields] AND genome[All Fields]) AND "dengue virus type 1"[porgn]
	GU131919.1	10486	1992/6-2009/6	2024-07-20	(("Dengue virus"[Organism] OR dengue virus[All Fields]) AND COMPLETE[All Fields] AND genome[All Fields]) AND "dengue virus type 1"[porgn]
	GU131920.1	10486	1992/6-2009/6	2024-07-20	(("Dengue virus"[Organism] OR dengue virus[All Fields]) AND COMPLETE[All Fields] AND genome[All Fields]) AND "dengue virus type 1"[porgn]
	GU131921.1	10665	1992/6-2009/6	2024-07-20	(("Dengue virus"[Organism] OR dengue virus[All Fields]) AND COMPLETE[All Fields] AND genome[All Fields]) AND "dengue virus type 1"[porgn]
	GU131922.1	10486	1992/6-2009/6	2024-07-20	(("Dengue virus"[Organism] OR dengue virus[All Fields]) AND COMPLETE[All Fields] AND genome[All Fields]) AND "dengue virus type 1"[porgn]
	GU131923.1	10692	1992/6-2009/6	2024-07-20	(("Dengue virus"[Organism] OR dengue virus[All Fields]) AND COMPLETE[All Fields] AND genome[All Fields]) AND "dengue virus type 1"[porgn]
	GU131925.1	10482	1992/6-2009/6	2024-07-20	(("Dengue virus"[Organism] OR dengue virus[All Fields]) AND COMPLETE[All Fields] AND genome[All Fields]) AND "dengue virus type 1"[porgn]
	GU131926.1	10486	1992/6-2009/6	2024-07-20	(("Dengue virus"[Organism] OR dengue virus[All Fields]) AND COMPLETE[All Fields] AND genome[All Fields]) AND "dengue virus type 1"[porgn]
	GU131948.1	10627	1992/6-2009/6	2024-07-20	(("Dengue virus"[Organism] OR dengue virus[All Fields]) AND COMPLETE[All Fields] AND genome[All Fields]) AND "dengue virus type 1"[porgn]
	GU131949.1	10486	1992/6-2009/6	2024-07-20	(("Dengue virus"[Organism] OR dengue virus[All Fields]) AND COMPLETE[All Fields] AND genome[All Fields]) AND "dengue virus type 1"[porgn]
	GU131956.1	10690	1992/6-2009/6	2024-07-20	(("Dengue virus"[Organism] OR dengue virus[All Fields]) AND COMPLETE[All Fields] AND genome[All Fields]) AND "dengue virus type 1"[porgn]
	GU131957.1	10677	1992/6-2009/6	2024-07-20	(("Dengue virus"[Organism] OR dengue virus[All Fields]) AND COMPLETE[All Fields] AND genome[All Fields]) AND "dengue virus type 1"[porgn]
	GU131958.1	10656	1992/6-2009/6	2024-07-20	(("Dengue virus"[Organism] OR dengue virus[All Fields]) AND COMPLETE[All Fields] AND genome[All Fields]) AND "dengue virus type 1"[porgn]
	GU131960.1	10684	1992/6-2009/6	2024-07-20	(("Dengue virus"[Organism] OR dengue virus[All Fields]) AND COMPLETE[All Fields] AND genome[All Fields]) AND "dengue virus type 1"[porgn]
	GU131961.1	10688	1992/6-2009/6	2024-07-20	(("Dengue virus"[Organism] OR dengue virus[All Fields]) AND COMPLETE[All Fields] AND genome[All Fields]) AND "dengue virus type 1"[porgn]
	GU131962.1	10681	1992/6-2009/6	2024-07-20	(("Dengue virus"[Organism] OR dengue virus[All Fields]) AND COMPLETE[All Fields] AND genome[All Fields]) AND "dengue virus type 1"[porgn]
	GU131963.1	10486	1992/6-2009/6	2024-07-20	(("Dengue virus"[Organism] OR dengue virus[All Fields]) AND COMPLETE[All Fields] AND genome[All Fields]) AND "dengue virus type 1"[porgn]
	GU131964.1	10690	1992/6-2009/6	2024-07-20	(("Dengue virus"[Organism] OR dengue virus[All Fields]) AND COMPLETE[All Fields] AND genome[All Fields]) AND "dengue virus type 1"[porgn]
	GU131965.1	10665	1992/6-2009/6	2024-07-20	(("Dengue virus"[Organism] OR dengue virus[All Fields]) AND COMPLETE[All Fields] AND genome[All Fields]) AND "dengue virus type 1"[porgn]
	GU131966.1	10650	1992/6-2009/6	2024-07-20	(("Dengue virus"[Organism] OR dengue virus[All Fields]) AND COMPLETE[All Fields] AND genome[All Fields]) AND "dengue virus type 1"[porgn]
	GU131967.1	10595	1992/6-2009/6	2024-07-20	(("Dengue virus"[Organism] OR dengue virus[All Fields]) AND COMPLETE[All Fields] AND genome[All Fields]) AND "dengue virus type 1"[porgn]
	GU131968.1	10487	1992/6-2009/6	2024-07-20	(("Dengue virus"[Organism] OR dengue virus[All Fields]) AND COMPLETE[All Fields] AND genome[All Fields]) AND "dengue virus type 1"[porgn]
	GU131969.1	10676	1992/6-2009/6	2024-07-20	(("Dengue virus"[Organism] OR dengue virus[All Fields]) AND COMPLETE[All Fields] AND genome[All Fields]) AND "dengue virus type 1"[porgn]
	GU131970.1	10675	1992/6-2009/6	2024-07-20	(("Dengue virus"[Organism] OR dengue virus[All Fields]) AND COMPLETE[All Fields] AND genome[All Fields]) AND "dengue virus type 1"[porgn]
	GU131971.1	10659	1992/6-2009/6	2024-07-20	(("Dengue virus"[Organism] OR dengue virus[All Fields]) AND COMPLETE[All Fields] AND genome[All Fields]) AND "dengue virus type 1"[porgn]
	GU131972.1	10652	1992/6-2009/6	2024-07-20	(("Dengue virus"[Organism] OR dengue virus[All Fields]) AND COMPLETE[All Fields] AND genome[All Fields]) AND "dengue virus type 1"[porgn]
	GU131973.1	10560	1992/6-2009/6	2024-07-20	(("Dengue virus"[Organism] OR dengue virus[All Fields]) AND COMPLETE[All Fields] AND genome[All Fields]) AND "dengue virus type 1"[porgn]
	GU131976.1	10487	1992/6-2009/6	2024-07-20	(("Dengue virus"[Organism] OR dengue virus[All Fields]) AND COMPLETE[All Fields] AND genome[All Fields]) AND "dengue virus type 1"[porgn]
	GU131977.1	10658	1992/6-2009/6	2024-07-20	(("Dengue virus"[Organism] OR dengue virus[All Fields]) AND COMPLETE[All Fields] AND genome[All Fields]) AND "dengue virus type 1"[porgn]
	GU131978.1	10656	1992/6-2009/6	2024-07-20	(("Dengue virus"[Organism] OR dengue virus[All Fields]) AND COMPLETE[All Fields] AND genome[All Fields]) AND "dengue virus type 1"[porgn]
	GU131979.1	10661	1992/6-2009/6	2024-07-20	(("Dengue virus"[Organism] OR dengue virus[All Fields]) AND COMPLETE[All Fields] AND genome[All Fields]) AND "dengue virus type 1"[porgn]
	GU131980.1	10608	1992/6-2009/6	2024-07-20	(("Dengue virus"[Organism] OR dengue virus[All Fields]) AND COMPLETE[All Fields] AND genome[All Fields]) AND "dengue virus type 1"[porgn]
	GU131981.1	10649	1992/6-2009/6	2024-07-20	(("Dengue virus"[Organism] OR dengue virus[All Fields]) AND COMPLETE[All Fields] AND genome[All Fields]) AND "dengue virus type 1"[porgn]
	GU131982.1	10687	1992/6-2009/6	2024-07-20	(("Dengue virus"[Organism] OR dengue virus[All Fields]) AND COMPLETE[All Fields] AND genome[All Fields]) AND "dengue virus type 1"[porgn]
	GU131983.1	10690	1992/6-2009/6	2024-07-20	(("Dengue virus"[Organism] OR dengue virus[All Fields]) AND COMPLETE[All Fields] AND genome[All Fields]) AND "dengue virus type 1"[porgn]
	GU131984.1	10677	1992/6-2009/6	2024-07-20	(("Dengue virus"[Organism] OR dengue virus[All Fields]) AND COMPLETE[All Fields] AND genome[All Fields]) AND "dengue virus type 1"[porgn]
	HG316481.1	10735	1992/6-2009/6	2024-07-20	(("Dengue virus"[Organism] OR dengue virus[All Fields]) AND COMPLETE[All Fields] AND genome[All Fields]) AND "dengue virus type 1"[porgn]
	HG316482.1	10735	1992/6-2009/6	2024-07-20	(("Dengue virus"[Organism] OR dengue virus[All Fields]) AND COMPLETE[All Fields] AND genome[All Fields]) AND "dengue virus type 1"[porgn]
	HM181936.1	10468	1992/6-2009/6	2024-07-20	(("Dengue virus"[Organism] OR dengue virus[All Fields]) AND COMPLETE[All Fields] AND genome[All Fields]) AND "dengue virus type 1"[porgn]
	HM181937.1	10468	1992/6-2009/6	2024-07-20	(("Dengue virus"[Organism] OR dengue virus[All Fields]) AND COMPLETE[All Fields] AND genome[All Fields]) AND "dengue virus type 1"[porgn]
	HM181938.1	10486	1992/6-2009/6	2024-07-20	(("Dengue virus"[Organism] OR dengue virus[All Fields]) AND COMPLETE[All Fields] AND genome[All Fields]) AND "dengue virus type 1"[porgn]
	HM181939.1	10690	1992/6-2009/6	2024-07-20	(("Dengue virus"[Organism] OR dengue virus[All Fields]) AND COMPLETE[All Fields] AND genome[All Fields]) AND "dengue virus type 1"[porgn]
	HM181940.1	10473	1992/6-2009/6	2024-07-20	(("Dengue virus"[Organism] OR dengue virus[All Fields]) AND COMPLETE[All Fields] AND genome[All Fields]) AND "dengue virus type 1"[porgn]
	HM181941.1	10663	1992/6-2009/6	2024-07-20	(("Dengue virus"[Organism] OR dengue virus[All Fields]) AND COMPLETE[All Fields] AND genome[All Fields]) AND "dengue virus type 1"[porgn]
	HM181942.1	10482	1992/6-2009/6	2024-07-20	(("Dengue virus"[Organism] OR dengue virus[All Fields]) AND COMPLETE[All Fields] AND genome[All Fields]) AND "dengue virus type 1"[porgn]
	HM181943.1	10672	1992/6-2009/6	2024-07-20	(("Dengue virus"[Organism] OR dengue virus[All Fields]) AND COMPLETE[All Fields] AND genome[All Fields]) AND "dengue virus type 1"[porgn]
	HM181944.1	10482	1992/6-2009/6	2024-07-20	(("Dengue virus"[Organism] OR dengue virus[All Fields]) AND COMPLETE[All Fields] AND genome[All Fields]) AND "dengue virus type 1"[porgn]
	HM181945.1	10685	1992/6-2009/6	2024-07-20	(("Dengue virus"[Organism] OR dengue virus[All Fields]) AND COMPLETE[All Fields] AND genome[All Fields]) AND "dengue virus type 1"[porgn]
	HM181946.1	10524	1992/6-2009/6	2024-07-20	(("Dengue virus"[Organism] OR dengue virus[All Fields]) AND COMPLETE[All Fields] AND genome[All Fields]) AND "dengue virus type 1"[porgn]
	HM181947.1	10473	1992/6-2009/6	2024-07-20	(("Dengue virus"[Organism] OR dengue virus[All Fields]) AND COMPLETE[All Fields] AND genome[All Fields]) AND "dengue virus type 1"[porgn]
	HM181948.1	10670	1992/6-2009/6	2024-07-20	(("Dengue virus"[Organism] OR dengue virus[All Fields]) AND COMPLETE[All Fields] AND genome[All Fields]) AND "dengue virus type 1"[porgn]
	HM181949.1	10683	1992/6-2009/6	2024-07-20	(("Dengue virus"[Organism] OR dengue virus[All Fields]) AND COMPLETE[All Fields] AND genome[All Fields]) AND "dengue virus type 1"[porgn]
	HM181950.1	10460	1992/6-2009/6	2024-07-20	(("Dengue virus"[Organism] OR dengue virus[All Fields]) AND COMPLETE[All Fields] AND genome[All Fields]) AND "dengue virus type 1"[porgn]
	HM181951.1	10468	1992/6-2009/6	2024-07-20	(("Dengue virus"[Organism] OR dengue virus[All Fields]) AND COMPLETE[All Fields] AND genome[All Fields]) AND "dengue virus type 1"[porgn]
	HM181952.1	10684	1992/6-2009/6	2024-07-20	(("Dengue virus"[Organism] OR dengue virus[All Fields]) AND COMPLETE[All Fields] AND genome[All Fields]) AND "dengue virus type 1"[porgn]
	HM181953.1	10472	1992/6-2009/6	2024-07-20	(("Dengue virus"[Organism] OR dengue virus[All Fields]) AND COMPLETE[All Fields] AND genome[All Fields]) AND "dengue virus type 1"[porgn]
	HM181954.1	10679	1992/6-2009/6	2024-07-20	(("Dengue virus"[Organism] OR dengue virus[All Fields]) AND COMPLETE[All Fields] AND genome[All Fields]) AND "dengue virus type 1"[porgn]
	HM181955.1	10468	1992/6-2009/6	2024-07-20	(("Dengue virus"[Organism] OR dengue virus[All Fields]) AND COMPLETE[All Fields] AND genome[All Fields]) AND "dengue virus type 1"[porgn]
	HM181956.1	10676	1992/6-2009/6	2024-07-20	(("Dengue virus"[Organism] OR dengue virus[All Fields]) AND COMPLETE[All Fields] AND genome[All Fields]) AND "dengue virus type 1"[porgn]
	HM181957.1	10675	1992/6-2009/6	2024-07-20	(("Dengue virus"[Organism] OR dengue virus[All Fields]) AND COMPLETE[All Fields] AND genome[All Fields]) AND "dengue virus type 1"[porgn]
	HM181958.1	10678	1992/6-2009/6	2024-07-20	(("Dengue virus"[Organism] OR dengue virus[All Fields]) AND COMPLETE[All Fields] AND genome[All Fields]) AND "dengue virus type 1"[porgn]
	HM181959.1	10676	1992/6-2009/6	2024-07-20	(("Dengue virus"[Organism] OR dengue virus[All Fields]) AND COMPLETE[All Fields] AND genome[All Fields]) AND "dengue virus type 1"[porgn]
	HM181960.1	10467	1992/6-2009/6	2024-07-20	(("Dengue virus"[Organism] OR dengue virus[All Fields]) AND COMPLETE[All Fields] AND genome[All Fields]) AND "dengue virus type 1"[porgn]
	HM181961.1	10402	1992/6-2009/6	2024-07-20	(("Dengue virus"[Organism] OR dengue virus[All Fields]) AND COMPLETE[All Fields] AND genome[All Fields]) AND "dengue virus type 1"[porgn]
	HM181962.1	10467	1992/6-2009/6	2024-07-20	(("Dengue virus"[Organism] OR dengue virus[All Fields]) AND COMPLETE[All Fields] AND genome[All Fields]) AND "dengue virus type 1"[porgn]
	HM181963.1	10449	1992/6-2009/6	2024-07-20	(("Dengue virus"[Organism] OR dengue virus[All Fields]) AND COMPLETE[All Fields] AND genome[All Fields]) AND "dengue virus type 1"[porgn]
	HM181964.1	10451	1992/6-2009/6	2024-07-20	(("Dengue virus"[Organism] OR dengue virus[All Fields]) AND COMPLETE[All Fields] AND genome[All Fields]) AND "dengue virus type 1"[porgn]
	HM181965.1	10418	1992/6-2009/6	2024-07-20	(("Dengue virus"[Organism] OR dengue virus[All Fields]) AND COMPLETE[All Fields] AND genome[All Fields]) AND "dengue virus type 1"[porgn]
	HM181966.1	10486	1992/6-2009/6	2024-07-20	(("Dengue virus"[Organism] OR dengue virus[All Fields]) AND COMPLETE[All Fields] AND genome[All Fields]) AND "dengue virus type 1"[porgn]
	HM181967.1	10472	1992/6-2009/6	2024-07-20	(("Dengue virus"[Organism] OR dengue virus[All Fields]) AND COMPLETE[All Fields] AND genome[All Fields]) AND "dengue virus type 1"[porgn]
	HM181968.1	10476	1992/6-2009/6	2024-07-20	(("Dengue virus"[Organism] OR dengue virus[All Fields]) AND COMPLETE[All Fields] AND genome[All Fields]) AND "dengue virus type 1"[porgn]
	HM181969.1	10454	1992/6-2009/6	2024-07-20	(("Dengue virus"[Organism] OR dengue virus[All Fields]) AND COMPLETE[All Fields] AND genome[All Fields]) AND "dengue virus type 1"[porgn]
	HM181970.1	10472	1992/6-2009/6	2024-07-20	(("Dengue virus"[Organism] OR dengue virus[All Fields]) AND COMPLETE[All Fields] AND genome[All Fields]) AND "dengue virus type 1"[porgn]
	HM469966.1	10735	1992/6-2009/6	2024-07-20	(("Dengue virus"[Organism] OR dengue virus[All Fields]) AND COMPLETE[All Fields] AND genome[All Fields]) AND "dengue virus type 1"[porgn]
	HM469967.1	10735	1992/6-2009/6	2024-07-20	(("Dengue virus"[Organism] OR dengue virus[All Fields]) AND COMPLETE[All Fields] AND genome[All Fields]) AND "dengue virus type 1"[porgn]
	HM469968.1	10735	1992/6-2009/6	2024-07-20	(("Dengue virus"[Organism] OR dengue virus[All Fields]) AND COMPLETE[All Fields] AND genome[All Fields]) AND "dengue virus type 1"[porgn]
	HM488255.1	10636	1992/6-2009/6	2024-07-20	(("Dengue virus"[Organism] OR dengue virus[All Fields]) AND COMPLETE[All Fields] AND genome[All Fields]) AND "dengue virus type 1"[porgn]
	HM488256.1	10459	1992/6-2009/6	2024-07-20	(("Dengue virus"[Organism] OR dengue virus[All Fields]) AND COMPLETE[All Fields] AND genome[All Fields]) AND "dengue virus type 1"[porgn]
	HM631850.1	10480	1992/6-2009/6	2024-07-20	(("Dengue virus"[Organism] OR dengue virus[All Fields]) AND COMPLETE[All Fields] AND genome[All Fields]) AND "dengue virus type 1"[porgn]
	HM631851.1	10385	1992/6-2009/6	2024-07-20	(("Dengue virus"[Organism] OR dengue virus[All Fields]) AND COMPLETE[All Fields] AND genome[All Fields]) AND "dengue virus type 1"[porgn]
	HM631852.1	10674	1992/6-2009/6	2024-07-20	(("Dengue virus"[Organism] OR dengue virus[All Fields]) AND COMPLETE[All Fields] AND genome[All Fields]) AND "dengue virus type 1"[porgn]
	HM631853.1	10657	1992/6-2009/6	2024-07-20	(("Dengue virus"[Organism] OR dengue virus[All Fields]) AND COMPLETE[All Fields] AND genome[All Fields]) AND "dengue virus type 1"[porgn]
	HM631855.1	10645	1992/6-2009/6	2024-07-20	(("Dengue virus"[Organism] OR dengue virus[All Fields]) AND COMPLETE[All Fields] AND genome[All Fields]) AND "dengue virus type 1"[porgn]
	HQ166035.1	10650	1992/6-2009/6	2024-07-20	(("Dengue virus"[Organism] OR dengue virus[All Fields]) AND COMPLETE[All Fields] AND genome[All Fields]) AND "dengue virus type 1"[porgn]
	HQ166036.1	10675	1992/6-2009/6	2024-07-20	(("Dengue virus"[Organism] OR dengue virus[All Fields]) AND COMPLETE[All Fields] AND genome[All Fields]) AND "dengue virus type 1"[porgn]
	HQ166037.1	10678	1992/6-2009/6	2024-07-20	(("Dengue virus"[Organism] OR dengue virus[All Fields]) AND COMPLETE[All Fields] AND genome[All Fields]) AND "dengue virus type 1"[porgn]
	HQ332177.1	10735	1992/6-2009/6	2024-07-20	(("Dengue virus"[Organism] OR dengue virus[All Fields]) AND COMPLETE[All Fields] AND genome[All Fields]) AND "dengue virus type 1"[porgn]
	HQ332178.1	10735	1992/6-2009/6	2024-07-20	(("Dengue virus"[Organism] OR dengue virus[All Fields]) AND COMPLETE[All Fields] AND genome[All Fields]) AND "dengue virus type 1"[porgn]
	HQ332179.1	10735	1992/6-2009/6	2024-07-20	(("Dengue virus"[Organism] OR dengue virus[All Fields]) AND COMPLETE[All Fields] AND genome[All Fields]) AND "dengue virus type 1"[porgn]
	HQ332180.1	10735	1992/6-2009/6	2024-07-20	(("Dengue virus"[Organism] OR dengue virus[All Fields]) AND COMPLETE[All Fields] AND genome[All Fields]) AND "dengue virus type 1"[porgn]
	HQ332181.1	10735	1992/6-2009/6	2024-07-20	(("Dengue virus"[Organism] OR dengue virus[All Fields]) AND COMPLETE[All Fields] AND genome[All Fields]) AND "dengue virus type 1"[porgn]
	HQ332182.1	10735	1992/6-2009/6	2024-07-20	(("Dengue virus"[Organism] OR dengue virus[All Fields]) AND COMPLETE[All Fields] AND genome[All Fields]) AND "dengue virus type 1"[porgn]
	HQ332183.1	10735	1992/6-2009/6	2024-07-20	(("Dengue virus"[Organism] OR dengue virus[All Fields]) AND COMPLETE[All Fields] AND genome[All Fields]) AND "dengue virus type 1"[porgn]
	HQ891313.1	10732	1992/6-2009/6	2024-07-20	(("Dengue virus"[Organism] OR dengue virus[All Fields]) AND COMPLETE[All Fields] AND genome[All Fields]) AND "dengue virus type 1"[porgn]
	HQ891314.1	10734	1992/6-2009/6	2024-07-20	(("Dengue virus"[Organism] OR dengue virus[All Fields]) AND COMPLETE[All Fields] AND genome[All Fields]) AND "dengue virus type 1"[porgn]
	HQ891315.1	10734	1992/6-2009/6	2024-07-20	(("Dengue virus"[Organism] OR dengue virus[All Fields]) AND COMPLETE[All Fields] AND genome[All Fields]) AND "dengue virus type 1"[porgn]
	HQ891316.1	10734	1992/6-2009/6	2024-07-20	(("Dengue virus"[Organism] OR dengue virus[All Fields]) AND COMPLETE[All Fields] AND genome[All Fields]) AND "dengue virus type 1"[porgn]
	JE963510.1	10735	1992/6-2009/6	2024-07-20	(("Dengue virus"[Organism] OR dengue virus[All Fields]) AND COMPLETE[All Fields] AND genome[All Fields]) AND "dengue virus type 1"[porgn]
	JF459993.1	10735	1992/6-2009/6	2024-07-20	(("Dengue virus"[Organism] OR dengue virus[All Fields]) AND COMPLETE[All Fields] AND genome[All Fields]) AND "dengue virus type 1"[porgn]
	JF937596.1	10444	1992/6-2009/6	2024-07-20	(("Dengue virus"[Organism] OR dengue virus[All Fields]) AND COMPLETE[All Fields] AND genome[All Fields]) AND "dengue virus type 1"[porgn]
	JF937597.1	10379	1992/6-2009/6	2024-07-20	(("Dengue virus"[Organism] OR dengue virus[All Fields]) AND COMPLETE[All Fields] AND genome[All Fields]) AND "dengue virus type 1"[porgn]
	JF937598.1	10705	1992/6-2009/6	2024-07-20	(("Dengue virus"[Organism] OR dengue virus[All Fields]) AND COMPLETE[All Fields] AND genome[All Fields]) AND "dengue virus type 1"[porgn]
	JF937599.1	10713	1992/6-2009/6	2024-07-20	(("Dengue virus"[Organism] OR dengue virus[All Fields]) AND COMPLETE[All Fields] AND genome[All Fields]) AND "dengue virus type 1"[porgn]
	JF937600.1	10444	1992/6-2009/6	2024-07-20	(("Dengue virus"[Organism] OR dengue virus[All Fields]) AND COMPLETE[All Fields] AND genome[All Fields]) AND "dengue virus type 1"[porgn]
	JF937601.1	10390	1992/6-2009/6	2024-07-20	(("Dengue virus"[Organism] OR dengue virus[All Fields]) AND COMPLETE[All Fields] AND genome[All Fields]) AND "dengue virus type 1"[porgn]
	JF937602.1	10444	1992/6-2009/6	2024-07-20	(("Dengue virus"[Organism] OR dengue virus[All Fields]) AND COMPLETE[All Fields] AND genome[All Fields]) AND "dengue virus type 1"[porgn]
	JF937603.1	10383	1992/6-2009/6	2024-07-20	(("Dengue virus"[Organism] OR dengue virus[All Fields]) AND COMPLETE[All Fields] AND genome[All Fields]) AND "dengue virus type 1"[porgn]
	JF937604.1	10443	1992/6-2009/6	2024-07-20	(("Dengue virus"[Organism] OR dengue virus[All Fields]) AND COMPLETE[All Fields] AND genome[All Fields]) AND "dengue virus type 1"[porgn]
	JF937605.1	10443	1992/6-2009/6	2024-07-20	(("Dengue virus"[Organism] OR dengue virus[All Fields]) AND COMPLETE[All Fields] AND genome[All Fields]) AND "dengue virus type 1"[porgn]
	JF937606.1	10444	1992/6-2009/6	2024-07-20	(("Dengue virus"[Organism] OR dengue virus[All Fields]) AND COMPLETE[All Fields] AND genome[All Fields]) AND "dengue virus type 1"[porgn]
	JF937607.1	10444	1992/6-2009/6	2024-07-20	(("Dengue virus"[Organism] OR dengue virus[All Fields]) AND COMPLETE[All Fields] AND genome[All Fields]) AND "dengue virus type 1"[porgn]
	JF937608.1	10443	1992/6-2009/6	2024-07-20	(("Dengue virus"[Organism] OR dengue virus[All Fields]) AND COMPLETE[All Fields] AND genome[All Fields]) AND "dengue virus type 1"[porgn]
	JF937609.1	10444	1992/6-2009/6	2024-07-20	(("Dengue virus"[Organism] OR dengue virus[All Fields]) AND COMPLETE[All Fields] AND genome[All Fields]) AND "dengue virus type 1"[porgn]
	JF937610.1	10444	1992/6-2009/6	2024-07-20	(("Dengue virus"[Organism] OR dengue virus[All Fields]) AND COMPLETE[All Fields] AND genome[All Fields]) AND "dengue virus type 1"[porgn]
	JF937611.1	10444	1992/6-2009/6	2024-07-20	(("Dengue virus"[Organism] OR dengue virus[All Fields]) AND COMPLETE[All Fields] AND genome[All Fields]) AND "dengue virus type 1"[porgn]
	JF937612.1	10587	1992/6-2009/6	2024-07-20	(("Dengue virus"[Organism] OR dengue virus[All Fields]) AND COMPLETE[All Fields] AND genome[All Fields]) AND "dengue virus type 1"[porgn]
	JF937613.1	10386	1992/6-2009/6	2024-07-20	(("Dengue virus"[Organism] OR dengue virus[All Fields]) AND COMPLETE[All Fields] AND genome[All Fields]) AND "dengue virus type 1"[porgn]
	JF937614.1	10444	1992/6-2009/6	2024-07-20	(("Dengue virus"[Organism] OR dengue virus[All Fields]) AND COMPLETE[All Fields] AND genome[All Fields]) AND "dengue virus type 1"[porgn]
	JF937615.1	10448	1992/6-2009/6	2024-07-20	(("Dengue virus"[Organism] OR dengue virus[All Fields]) AND COMPLETE[All Fields] AND genome[All Fields]) AND "dengue virus type 1"[porgn]
	JF937616.1	10431	1992/6-2009/6	2024-07-20	(("Dengue virus"[Organism] OR dengue virus[All Fields]) AND COMPLETE[All Fields] AND genome[All Fields]) AND "dengue virus type 1"[porgn]
	JF937617.1	10454	1992/6-2009/6	2024-07-20	(("Dengue virus"[Organism] OR dengue virus[All Fields]) AND COMPLETE[All Fields] AND genome[All Fields]) AND "dengue virus type 1"[porgn]
	JF937618.1	10444	1992/6-2009/6	2024-07-20	(("Dengue virus"[Organism] OR dengue virus[All Fields]) AND COMPLETE[All Fields] AND genome[All Fields]) AND "dengue virus type 1"[porgn]
	JF937619.1	10444	1992/6-2009/6	2024-07-20	(("Dengue virus"[Organism] OR dengue virus[All Fields]) AND COMPLETE[All Fields] AND genome[All Fields]) AND "dengue virus type 1"[porgn]
	JF937635.1	10465	1992/6-2009/6	2024-07-20	(("Dengue virus"[Organism] OR dengue virus[All Fields]) AND COMPLETE[All Fields] AND genome[All Fields]) AND "dengue virus type 1"[porgn]
	JF937644.1	10443	1992/6-2009/6	2024-07-20	(("Dengue virus"[Organism] OR dengue virus[All Fields]) AND COMPLETE[All Fields] AND genome[All Fields]) AND "dengue virus type 1"[porgn]
	JF937645.1	10443	1992/6-2009/6	2024-07-20	(("Dengue virus"[Organism] OR dengue virus[All Fields]) AND COMPLETE[All Fields] AND genome[All Fields]) AND "dengue virus type 1"[porgn]
	JF937649.1	10443	1992/6-2009/6	2024-07-20	(("Dengue virus"[Organism] OR dengue virus[All Fields]) AND COMPLETE[All Fields] AND genome[All Fields]) AND "dengue virus type 1"[porgn]
	JF937650.1	10454	1992/6-2009/6	2024-07-20	(("Dengue virus"[Organism] OR dengue virus[All Fields]) AND COMPLETE[All Fields] AND genome[All Fields]) AND "dengue virus type 1"[porgn]
	JF937651.1	10727	1992/6-2009/6	2024-07-20	(("Dengue virus"[Organism] OR dengue virus[All Fields]) AND COMPLETE[All Fields] AND genome[All Fields]) AND "dengue virus type 1"[porgn]
	JN000935.1	10460	1992/6-2009/6	2024-07-20	(("Dengue virus"[Organism] OR dengue virus[All Fields]) AND COMPLETE[All Fields] AND genome[All Fields]) AND "dengue virus type 1"[porgn]
	JN054255.1	10735	1992/6-2009/6	2024-07-20	(("Dengue virus"[Organism] OR dengue virus[All Fields]) AND COMPLETE[All Fields] AND genome[All Fields]) AND "dengue virus type 1"[porgn]
	JN054256.1	10735	1992/6-2009/6	2024-07-20	(("Dengue virus"[Organism] OR dengue virus[All Fields]) AND COMPLETE[All Fields] AND genome[All Fields]) AND "dengue virus type 1"[porgn]
	JN093516.1	10393	1992/6-2009/6	2024-07-20	(("Dengue virus"[Organism] OR dengue virus[All Fields]) AND COMPLETE[All Fields] AND genome[All Fields]) AND "dengue virus type 1"[porgn]
	JN638336.1	10735	1992/6-2009/6	2024-07-20	(("Dengue virus"[Organism] OR dengue virus[All Fields]) AND COMPLETE[All Fields] AND genome[All Fields]) AND "dengue virus type 1"[porgn]
	JN638337.1	10735	1992/6-2009/6	2024-07-20	(("Dengue virus"[Organism] OR dengue virus[All Fields]) AND COMPLETE[All Fields] AND genome[All Fields]) AND "dengue virus type 1"[porgn]
	JN638338.1	10735	1992/6-2009/6	2024-07-20	(("Dengue virus"[Organism] OR dengue virus[All Fields]) AND COMPLETE[All Fields] AND genome[All Fields]) AND "dengue virus type 1"[porgn]
	JN638339.1	10735	1992/6-2009/6	2024-07-20	(("Dengue virus"[Organism] OR dengue virus[All Fields]) AND COMPLETE[All Fields] AND genome[All Fields]) AND "dengue virus type 1"[porgn]
	JN638340.1	10735	1992/6-2009/6	2024-07-20	(("Dengue virus"[Organism] OR dengue virus[All Fields]) AND COMPLETE[All Fields] AND genome[All Fields]) AND "dengue virus type 1"[porgn]
	JN638341.1	10735	1992/6-2009/6	2024-07-20	(("Dengue virus"[Organism] OR dengue virus[All Fields]) AND COMPLETE[All Fields] AND genome[All Fields]) AND "dengue virus type 1"[porgn]
	JN638342.1	10735	1992/6-2009/6	2024-07-20	(("Dengue virus"[Organism] OR dengue virus[All Fields]) AND COMPLETE[All Fields] AND genome[All Fields]) AND "dengue virus type 1"[porgn]
	JN638343.1	10735	1992/6-2009/6	2024-07-20	(("Dengue virus"[Organism] OR dengue virus[All Fields]) AND COMPLETE[All Fields] AND genome[All Fields]) AND "dengue virus type 1"[porgn]
	JN638344.1	10735	1992/6-2009/6	2024-07-20	(("Dengue virus"[Organism] OR dengue virus[All Fields]) AND COMPLETE[All Fields] AND genome[All Fields]) AND "dengue virus type 1"[porgn]
	JN697056.1	10735	1992/6-2009/6	2024-07-20	(("Dengue virus"[Organism] OR dengue virus[All Fields]) AND COMPLETE[All Fields] AND genome[All Fields]) AND "dengue virus type 1"[porgn]
	JN697057.1	10735	1992/6-2009/6	2024-07-20	(("Dengue virus"[Organism] OR dengue virus[All Fields]) AND COMPLETE[All Fields] AND genome[All Fields]) AND "dengue virus type 1"[porgn]
	JN697058.1	10734	1992/6-2009/6	2024-07-20	(("Dengue virus"[Organism] OR dengue virus[All Fields]) AND COMPLETE[All Fields] AND genome[All Fields]) AND "dengue virus type 1"[porgn]
	JN819402.1	10695	1992/6-2009/6	2024-07-20	(("Dengue virus"[Organism] OR dengue virus[All Fields]) AND COMPLETE[All Fields] AND genome[All Fields]) AND "dengue virus type 1"[porgn]
	JN819403.1	10462	1992/6-2009/6	2024-07-20	(("Dengue virus"[Organism] OR dengue virus[All Fields]) AND COMPLETE[All Fields] AND genome[All Fields]) AND "dengue virus type 1"[porgn]
	JN819405.1	10467	1992/6-2009/6	2024-07-20	(("Dengue virus"[Organism] OR dengue virus[All Fields]) AND COMPLETE[All Fields] AND genome[All Fields]) AND "dengue virus type 1"[porgn]
	JN819410.1	10486	1992/6-2009/6	2024-07-20	(("Dengue virus"[Organism] OR dengue virus[All Fields]) AND COMPLETE[All Fields] AND genome[All Fields]) AND "dengue virus type 1"[porgn]
	JN819411.1	10493	1992/6-2009/6	2024-07-20	(("Dengue virus"[Organism] OR dengue virus[All Fields]) AND COMPLETE[All Fields] AND genome[All Fields]) AND "dengue virus type 1"[porgn]
	JN819412.1	10505	1992/6-2009/6	2024-07-20	(("Dengue virus"[Organism] OR dengue virus[All Fields]) AND COMPLETE[All Fields] AND genome[All Fields]) AND "dengue virus type 1"[porgn]
	JN819413.1	10527	1992/6-2009/6	2024-07-20	(("Dengue virus"[Organism] OR dengue virus[All Fields]) AND COMPLETE[All Fields] AND genome[All Fields]) AND "dengue virus type 1"[porgn]
	JN819414.1	10466	1992/6-2009/6	2024-07-20	(("Dengue virus"[Organism] OR dengue virus[All Fields]) AND COMPLETE[All Fields] AND genome[All Fields]) AND "dengue virus type 1"[porgn]
	JN819415.1	10498	1992/6-2009/6	2024-07-20	(("Dengue virus"[Organism] OR dengue virus[All Fields]) AND COMPLETE[All Fields] AND genome[All Fields]) AND "dengue virus type 1"[porgn]
	JN819417.1	10676	1992/6-2009/6	2024-07-20	(("Dengue virus"[Organism] OR dengue virus[All Fields]) AND COMPLETE[All Fields] AND genome[All Fields]) AND "dengue virus type 1"[porgn]
	JN819423.1	10680	1992/6-2009/6	2024-07-20	(("Dengue virus"[Organism] OR dengue virus[All Fields]) AND COMPLETE[All Fields] AND genome[All Fields]) AND "dengue virus type 1"[porgn]
	JN819425.1	10485	1992/6-2009/6	2024-07-20	(("Dengue virus"[Organism] OR dengue virus[All Fields]) AND COMPLETE[All Fields] AND genome[All Fields]) AND "dengue virus type 1"[porgn]
	JN903578.1	10715	1992/6-2009/6	2024-07-20	(("Dengue virus"[Organism] OR dengue virus[All Fields]) AND COMPLETE[All Fields] AND genome[All Fields]) AND "dengue virus type 1"[porgn]
	JN903579.1	10694	1992/6-2009/6	2024-07-20	(("Dengue virus"[Organism] OR dengue virus[All Fields]) AND COMPLETE[All Fields] AND genome[All Fields]) AND "dengue virus type 1"[porgn]
	JN903580.1	10694	1992/6-2009/6	2024-07-20	(("Dengue virus"[Organism] OR dengue virus[All Fields]) AND COMPLETE[All Fields] AND genome[All Fields]) AND "dengue virus type 1"[porgn]
	JN903581.1	10694	1992/6-2009/6	2024-07-20	(("Dengue virus"[Organism] OR dengue virus[All Fields]) AND COMPLETE[All Fields] AND genome[All Fields]) AND "dengue virus type 1"[porgn]
	JQ045626.1	10674	1992/6-2009/6	2024-07-20	(("Dengue virus"[Organism] OR dengue virus[All Fields]) AND COMPLETE[All Fields] AND genome[All Fields]) AND "dengue virus type 1"[porgn]
	JQ045627.1	10649	1992/6-2009/6	2024-07-20	(("Dengue virus"[Organism] OR dengue virus[All Fields]) AND COMPLETE[All Fields] AND genome[All Fields]) AND "dengue virus type 1"[porgn]
	JQ045628.1	10689	1992/6-2009/6	2024-07-20	(("Dengue virus"[Organism] OR dengue virus[All Fields]) AND COMPLETE[All Fields] AND genome[All Fields]) AND "dengue virus type 1"[porgn]
	JQ045629.1	10699	1992/6-2009/6	2024-07-20	(("Dengue virus"[Organism] OR dengue virus[All Fields]) AND COMPLETE[All Fields] AND genome[All Fields]) AND "dengue virus type 1"[porgn]
	JQ045630.1	10670	1992/6-2009/6	2024-07-20	(("Dengue virus"[Organism] OR dengue virus[All Fields]) AND COMPLETE[All Fields] AND genome[All Fields]) AND "dengue virus type 1"[porgn]
	JQ045631.1	10697	1992/6-2009/6	2024-07-20	(("Dengue virus"[Organism] OR dengue virus[All Fields]) AND COMPLETE[All Fields] AND genome[All Fields]) AND "dengue virus type 1"[porgn]
	JQ045632.1	10671	1992/6-2009/6	2024-07-20	(("Dengue virus"[Organism] OR dengue virus[All Fields]) AND COMPLETE[All Fields] AND genome[All Fields]) AND "dengue virus type 1"[porgn]
	JQ045633.1	10671	1992/6-2009/6	2024-07-20	(("Dengue virus"[Organism] OR dengue virus[All Fields]) AND COMPLETE[All Fields] AND genome[All Fields]) AND "dengue virus type 1"[porgn]
	JQ045634.1	10699	1992/6-2009/6	2024-07-20	(("Dengue virus"[Organism] OR dengue virus[All Fields]) AND COMPLETE[All Fields] AND genome[All Fields]) AND "dengue virus type 1"[porgn]
	JQ045635.1	10690	1992/6-2009/6	2024-07-20	(("Dengue virus"[Organism] OR dengue virus[All Fields]) AND COMPLETE[All Fields] AND genome[All Fields]) AND "dengue virus type 1"[porgn]
	JQ045636.1	10671	1992/6-2009/6	2024-07-20	(("Dengue virus"[Organism] OR dengue virus[All Fields]) AND COMPLETE[All Fields] AND genome[All Fields]) AND "dengue virus type 1"[porgn]
	JQ045637.1	10673	1992/6-2009/6	2024-07-20	(("Dengue virus"[Organism] OR dengue virus[All Fields]) AND COMPLETE[All Fields] AND genome[All Fields]) AND "dengue virus type 1"[porgn]
	JQ045638.1	10671	1992/6-2009/6	2024-07-20	(("Dengue virus"[Organism] OR dengue virus[All Fields]) AND COMPLETE[All Fields] AND genome[All Fields]) AND "dengue virus type 1"[porgn]
	JQ045639.1	10671	1992/6-2009/6	2024-07-20	(("Dengue virus"[Organism] OR dengue virus[All Fields]) AND COMPLETE[All Fields] AND genome[All Fields]) AND "dengue virus type 1"[porgn]
	JQ045640.1	10672	1992/6-2009/6	2024-07-20	(("Dengue virus"[Organism] OR dengue virus[All Fields]) AND COMPLETE[All Fields] AND genome[All Fields]) AND "dengue virus type 1"[porgn]
	JQ045641.1	10670	1992/6-2009/6	2024-07-20	(("Dengue virus"[Organism] OR dengue virus[All Fields]) AND COMPLETE[All Fields] AND genome[All Fields]) AND "dengue virus type 1"[porgn]
	JQ045642.1	10672	1992/6-2009/6	2024-07-20	(("Dengue virus"[Organism] OR dengue virus[All Fields]) AND COMPLETE[All Fields] AND genome[All Fields]) AND "dengue virus type 1"[porgn]
	JQ045643.1	10669	1992/6-2009/6	2024-07-20	(("Dengue virus"[Organism] OR dengue virus[All Fields]) AND COMPLETE[All Fields] AND genome[All Fields]) AND "dengue virus type 1"[porgn]
	JQ045644.1	10672	1992/6-2009/6	2024-07-20	(("Dengue virus"[Organism] OR dengue virus[All Fields]) AND COMPLETE[All Fields] AND genome[All Fields]) AND "dengue virus type 1"[porgn]
	JQ045645.1	10648	1992/6-2009/6	2024-07-20	(("Dengue virus"[Organism] OR dengue virus[All Fields]) AND COMPLETE[All Fields] AND genome[All Fields]) AND "dengue virus type 1"[porgn]
	JQ045646.1	10672	1992/6-2009/6	2024-07-20	(("Dengue virus"[Organism] OR dengue virus[All Fields]) AND COMPLETE[All Fields] AND genome[All Fields]) AND "dengue virus type 1"[porgn]
	JQ045647.1	10672	1992/6-2009/6	2024-07-20	(("Dengue virus"[Organism] OR dengue virus[All Fields]) AND COMPLETE[All Fields] AND genome[All Fields]) AND "dengue virus type 1"[porgn]
	JQ045648.1	10672	1992/6-2009/6	2024-07-20	(("Dengue virus"[Organism] OR dengue virus[All Fields]) AND COMPLETE[All Fields] AND genome[All Fields]) AND "dengue virus type 1"[porgn]
	JQ045649.1	10670	1992/6-2009/6	2024-07-20	(("Dengue virus"[Organism] OR dengue virus[All Fields]) AND COMPLETE[All Fields] AND genome[All Fields]) AND "dengue virus type 1"[porgn]
	JQ045650.1	10669	1992/6-2009/6	2024-07-20	(("Dengue virus"[Organism] OR dengue virus[All Fields]) AND COMPLETE[All Fields] AND genome[All Fields]) AND "dengue virus type 1"[porgn]
	JQ045651.1	10672	1992/6-2009/6	2024-07-20	(("Dengue virus"[Organism] OR dengue virus[All Fields]) AND COMPLETE[All Fields] AND genome[All Fields]) AND "dengue virus type 1"[porgn]
	JQ045652.1	10669	1992/6-2009/6	2024-07-20	(("Dengue virus"[Organism] OR dengue virus[All Fields]) AND COMPLETE[All Fields] AND genome[All Fields]) AND "dengue virus type 1"[porgn]
	JQ045653.1	10672	1992/6-2009/6	2024-07-20	(("Dengue virus"[Organism] OR dengue virus[All Fields]) AND COMPLETE[All Fields] AND genome[All Fields]) AND "dengue virus type 1"[porgn]
	JQ045654.1	10669	1992/6-2009/6	2024-07-20	(("Dengue virus"[Organism] OR dengue virus[All Fields]) AND COMPLETE[All Fields] AND genome[All Fields]) AND "dengue virus type 1"[porgn]
	JQ045655.1	10673	1992/6-2009/6	2024-07-20	(("Dengue virus"[Organism] OR dengue virus[All Fields]) AND COMPLETE[All Fields] AND genome[All Fields]) AND "dengue virus type 1"[porgn]
	JQ045656.1	10669	1992/6-2009/6	2024-07-20	(("Dengue virus"[Organism] OR dengue virus[All Fields]) AND COMPLETE[All Fields] AND genome[All Fields]) AND "dengue virus type 1"[porgn]
	JQ045657.1	10672	1992/6-2009/6	2024-07-20	(("Dengue virus"[Organism] OR dengue virus[All Fields]) AND COMPLETE[All Fields] AND genome[All Fields]) AND "dengue virus type 1"[porgn]
	JQ045658.1	10668	1992/6-2009/6	2024-07-20	(("Dengue virus"[Organism] OR dengue virus[All Fields]) AND COMPLETE[All Fields] AND genome[All Fields]) AND "dengue virus type 1"[porgn]
	JQ045659.1	10672	1992/6-2009/6	2024-07-20	(("Dengue virus"[Organism] OR dengue virus[All Fields]) AND COMPLETE[All Fields] AND genome[All Fields]) AND "dengue virus type 1"[porgn]
	JQ045660.1	10672	1992/6-2009/6	2024-07-20	(("Dengue virus"[Organism] OR dengue virus[All Fields]) AND COMPLETE[All Fields] AND genome[All Fields]) AND "dengue virus type 1"[porgn]
	JQ045661.1	10672	1992/6-2009/6	2024-07-20	(("Dengue virus"[Organism] OR dengue virus[All Fields]) AND COMPLETE[All Fields] AND genome[All Fields]) AND "dengue virus type 1"[porgn]
	JQ045662.1	10671	1992/6-2009/6	2024-07-20	(("Dengue virus"[Organism] OR dengue virus[All Fields]) AND COMPLETE[All Fields] AND genome[All Fields]) AND "dengue virus type 1"[porgn]
	JQ045663.1	10672	1992/6-2009/6	2024-07-20	(("Dengue virus"[Organism] OR dengue virus[All Fields]) AND COMPLETE[All Fields] AND genome[All Fields]) AND "dengue virus type 1"[porgn]
	JQ045664.1	10670	1992/6-2009/6	2024-07-20	(("Dengue virus"[Organism] OR dengue virus[All Fields]) AND COMPLETE[All Fields] AND genome[All Fields]) AND "dengue virus type 1"[porgn]
	JQ045665.1	10672	1992/6-2009/6	2024-07-20	(("Dengue virus"[Organism] OR dengue virus[All Fields]) AND COMPLETE[All Fields] AND genome[All Fields]) AND "dengue virus type 1"[porgn]
	JQ045666.1	10669	1992/6-2009/6	2024-07-20	(("Dengue virus"[Organism] OR dengue virus[All Fields]) AND COMPLETE[All Fields] AND genome[All Fields]) AND "dengue virus type 1"[porgn]
	JQ045667.1	10671	1992/6-2009/6	2024-07-20	(("Dengue virus"[Organism] OR dengue virus[All Fields]) AND COMPLETE[All Fields] AND genome[All Fields]) AND "dengue virus type 1"[porgn]
	JQ045668.1	10687	1992/6-2009/6	2024-07-20	(("Dengue virus"[Organism] OR dengue virus[All Fields]) AND COMPLETE[All Fields] AND genome[All Fields]) AND "dengue virus type 1"[porgn]
	JQ048541.1	10718	1992/6-2009/6	2024-07-20	(("Dengue virus"[Organism] OR dengue virus[All Fields]) AND COMPLETE[All Fields] AND genome[All Fields]) AND "dengue virus type 1"[porgn]
	JQ287660.1	10766	1992/6-2009/6	2024-07-20	(("Dengue virus"[Organism] OR dengue virus[All Fields]) AND COMPLETE[All Fields] AND genome[All Fields]) AND "dengue virus type 1"[porgn]
	JQ287661.1	10794	1992/6-2009/6	2024-07-20	(("Dengue virus"[Organism] OR dengue virus[All Fields]) AND COMPLETE[All Fields] AND genome[All Fields]) AND "dengue virus type 1"[porgn]
	JQ287662.1	10904	1992/6-2009/6	2024-07-20	(("Dengue virus"[Organism] OR dengue virus[All Fields]) AND COMPLETE[All Fields] AND genome[All Fields]) AND "dengue virus type 1"[porgn]
	JQ287663.1	11195	1992/6-2009/6	2024-07-20	(("Dengue virus"[Organism] OR dengue virus[All Fields]) AND COMPLETE[All Fields] AND genome[All Fields]) AND "dengue virus type 1"[porgn]
	JQ287664.1	10654	1992/6-2009/6	2024-07-20	(("Dengue virus"[Organism] OR dengue virus[All Fields]) AND COMPLETE[All Fields] AND genome[All Fields]) AND "dengue virus type 1"[porgn]
	JQ287665.1	10520	1992/6-2009/6	2024-07-20	(("Dengue virus"[Organism] OR dengue virus[All Fields]) AND COMPLETE[All Fields] AND genome[All Fields]) AND "dengue virus type 1"[porgn]
	JQ287666.1	10461	1992/6-2009/6	2024-07-20	(("Dengue virus"[Organism] OR dengue virus[All Fields]) AND COMPLETE[All Fields] AND genome[All Fields]) AND "dengue virus type 1"[porgn]
	JQ287667.1	10962	1992/6-2009/6	2024-07-20	(("Dengue virus"[Organism] OR dengue virus[All Fields]) AND COMPLETE[All Fields] AND genome[All Fields]) AND "dengue virus type 1"[porgn]
	JQ675358.1	10605	1992/6-2009/6	2024-07-20	(("Dengue virus"[Organism] OR dengue virus[All Fields]) AND COMPLETE[All Fields] AND genome[All Fields]) AND "dengue virus type 1"[porgn]
	JQ692085.1	10669	1992/6-2009/6	2024-07-20	(("Dengue virus"[Organism] OR dengue virus[All Fields]) AND COMPLETE[All Fields] AND genome[All Fields]) AND "dengue virus type 1"[porgn]
	JQ917404.1	10669	1992/6-2009/6	2024-07-20	(("Dengue virus"[Organism] OR dengue virus[All Fields]) AND COMPLETE[All Fields] AND genome[All Fields]) AND "dengue virus type 1"[porgn]
	JQ922544.1	10698	1992/6-2009/6	2024-07-20	(("Dengue virus"[Organism] OR dengue virus[All Fields]) AND COMPLETE[All Fields] AND genome[All Fields]) AND "dengue virus type 1"[porgn]
	JQ922545.1	10625	1992/6-2009/6	2024-07-20	(("Dengue virus"[Organism] OR dengue virus[All Fields]) AND COMPLETE[All Fields] AND genome[All Fields]) AND "dengue virus type 1"[porgn]
	JQ922546.1	10663	1992/6-2009/6	2024-07-20	(("Dengue virus"[Organism] OR dengue virus[All Fields]) AND COMPLETE[All Fields] AND genome[All Fields]) AND "dengue virus type 1"[porgn]
	JQ922547.1	10395	1992/6-2009/6	2024-07-20	(("Dengue virus"[Organism] OR dengue virus[All Fields]) AND COMPLETE[All Fields] AND genome[All Fields]) AND "dengue virus type 1"[porgn]
	JQ922548.1	10699	1992/6-2009/6	2024-07-20	(("Dengue virus"[Organism] OR dengue virus[All Fields]) AND COMPLETE[All Fields] AND genome[All Fields]) AND "dengue virus type 1"[porgn]
	JX669461.1	10736	1992/6-2009/6	2024-07-20	(("Dengue virus"[Organism] OR dengue virus[All Fields]) AND COMPLETE[All Fields] AND genome[All Fields]) AND "dengue virus type 1"[porgn]
	JX669462.1	10737	1992/6-2009/6	2024-07-20	(("Dengue virus"[Organism] OR dengue virus[All Fields]) AND COMPLETE[All Fields] AND genome[All Fields]) AND "dengue virus type 1"[porgn]
	JX669463.1	10735	1992/6-2009/6	2024-07-20	(("Dengue virus"[Organism] OR dengue virus[All Fields]) AND COMPLETE[All Fields] AND genome[All Fields]) AND "dengue virus type 1"[porgn]
	JX669464.1	10736	1992/6-2009/6	2024-07-20	(("Dengue virus"[Organism] OR dengue virus[All Fields]) AND COMPLETE[All Fields] AND genome[All Fields]) AND "dengue virus type 1"[porgn]
	JX669465.1	10736	1992/6-2009/6	2024-07-20	(("Dengue virus"[Organism] OR dengue virus[All Fields]) AND COMPLETE[All Fields] AND genome[All Fields]) AND "dengue virus type 1"[porgn]
	JX669466.1	10737	1992/6-2009/6	2024-07-20	(("Dengue virus"[Organism] OR dengue virus[All Fields]) AND COMPLETE[All Fields] AND genome[All Fields]) AND "dengue virus type 1"[porgn]
	JX669467.1	10737	1992/6-2009/6	2024-07-20	(("Dengue virus"[Organism] OR dengue virus[All Fields]) AND COMPLETE[All Fields] AND genome[All Fields]) AND "dengue virus type 1"[porgn]
	JX669468.1	10736	1992/6-2009/6	2024-07-20	(("Dengue virus"[Organism] OR dengue virus[All Fields]) AND COMPLETE[All Fields] AND genome[All Fields]) AND "dengue virus type 1"[porgn]
	JX669469.1	10736	1992/6-2009/6	2024-07-20	(("Dengue virus"[Organism] OR dengue virus[All Fields]) AND COMPLETE[All Fields] AND genome[All Fields]) AND "dengue virus type 1"[porgn]
	JX669470.1	10728	1992/6-2009/6	2024-07-20	(("Dengue virus"[Organism] OR dengue virus[All Fields]) AND COMPLETE[All Fields] AND genome[All Fields]) AND "dengue virus type 1"[porgn]
	JX669471.1	10736	1992/6-2009/6	2024-07-20	(("Dengue virus"[Organism] OR dengue virus[All Fields]) AND COMPLETE[All Fields] AND genome[All Fields]) AND "dengue virus type 1"[porgn]
	JX669472.1	10736	1992/6-2009/6	2024-07-20	(("Dengue virus"[Organism] OR dengue virus[All Fields]) AND COMPLETE[All Fields] AND genome[All Fields]) AND "dengue virus type 1"[porgn]
	JX669473.1	10736	1992/6-2009/6	2024-07-20	(("Dengue virus"[Organism] OR dengue virus[All Fields]) AND COMPLETE[All Fields] AND genome[All Fields]) AND "dengue virus type 1"[porgn]
	JX669474.1	10720	1992/6-2009/6	2024-07-20	(("Dengue virus"[Organism] OR dengue virus[All Fields]) AND COMPLETE[All Fields] AND genome[All Fields]) AND "dengue virus type 1"[porgn]
	JX669475.1	10737	1992/6-2009/6	2024-07-20	(("Dengue virus"[Organism] OR dengue virus[All Fields]) AND COMPLETE[All Fields] AND genome[All Fields]) AND "dengue virus type 1"[porgn]
	KC131140.1	10668	1992/6-2009/6	2024-07-20	(("Dengue virus"[Organism] OR dengue virus[All Fields]) AND COMPLETE[All Fields] AND genome[All Fields]) AND "dengue virus type 1"[porgn]
	KC131141.1	10671	1992/6-2009/6	2024-07-20	(("Dengue virus"[Organism] OR dengue virus[All Fields]) AND COMPLETE[All Fields] AND genome[All Fields]) AND "dengue virus type 1"[porgn]
	KC692495.1	10735	1992/6-2009/6	2024-07-20	(("Dengue virus"[Organism] OR dengue virus[All Fields]) AND COMPLETE[All Fields] AND genome[All Fields]) AND "dengue virus type 1"[porgn]
	KC692496.1	10735	1992/6-2009/6	2024-07-20	(("Dengue virus"[Organism] OR dengue virus[All Fields]) AND COMPLETE[All Fields] AND genome[All Fields]) AND "dengue virus type 1"[porgn]
	KC692497.1	10735	1992/6-2009/6	2024-07-20	(("Dengue virus"[Organism] OR dengue virus[All Fields]) AND COMPLETE[All Fields] AND genome[All Fields]) AND "dengue virus type 1"[porgn]
	KC692498.1	10735	1992/6-2009/6	2024-07-20	(("Dengue virus"[Organism] OR dengue virus[All Fields]) AND COMPLETE[All Fields] AND genome[All Fields]) AND "dengue virus type 1"[porgn]
	KC692499.1	10735	1992/6-2009/6	2024-07-20	(("Dengue virus"[Organism] OR dengue virus[All Fields]) AND COMPLETE[All Fields] AND genome[All Fields]) AND "dengue virus type 1"[porgn]
	KC692500.1	10735	1992/6-2009/6	2024-07-20	(("Dengue virus"[Organism] OR dengue virus[All Fields]) AND COMPLETE[All Fields] AND genome[All Fields]) AND "dengue virus type 1"[porgn]
	KC692501.1	10735	1992/6-2009/6	2024-07-20	(("Dengue virus"[Organism] OR dengue virus[All Fields]) AND COMPLETE[All Fields] AND genome[All Fields]) AND "dengue virus type 1"[porgn]
	KC692502.1	10735	1992/6-2009/6	2024-07-20	(("Dengue virus"[Organism] OR dengue virus[All Fields]) AND COMPLETE[All Fields] AND genome[All Fields]) AND "dengue virus type 1"[porgn]
	KC692503.1	10735	1992/6-2009/6	2024-07-20	(("Dengue virus"[Organism] OR dengue virus[All Fields]) AND COMPLETE[All Fields] AND genome[All Fields]) AND "dengue virus type 1"[porgn]
	KC692504.1	10735	1992/6-2009/6	2024-07-20	(("Dengue virus"[Organism] OR dengue virus[All Fields]) AND COMPLETE[All Fields] AND genome[All Fields]) AND "dengue virus type 1"[porgn]
	KC692505.1	10735	1992/6-2009/6	2024-07-20	(("Dengue virus"[Organism] OR dengue virus[All Fields]) AND COMPLETE[All Fields] AND genome[All Fields]) AND "dengue virus type 1"[porgn]
	KC692506.1	10735	1992/6-2009/6	2024-07-20	(("Dengue virus"[Organism] OR dengue virus[All Fields]) AND COMPLETE[All Fields] AND genome[All Fields]) AND "dengue virus type 1"[porgn]
	KC692507.1	10735	1992/6-2009/6	2024-07-20	(("Dengue virus"[Organism] OR dengue virus[All Fields]) AND COMPLETE[All Fields] AND genome[All Fields]) AND "dengue virus type 1"[porgn]
	KC692508.1	10735	1992/6-2009/6	2024-07-20	(("Dengue virus"[Organism] OR dengue virus[All Fields]) AND COMPLETE[All Fields] AND genome[All Fields]) AND "dengue virus type 1"[porgn]
	KC692509.1	10735	1992/6-2009/6	2024-07-20	(("Dengue virus"[Organism] OR dengue virus[All Fields]) AND COMPLETE[All Fields] AND genome[All Fields]) AND "dengue virus type 1"[porgn]
	KC692510.1	10735	1992/6-2009/6	2024-07-20	(("Dengue virus"[Organism] OR dengue virus[All Fields]) AND COMPLETE[All Fields] AND genome[All Fields]) AND "dengue virus type 1"[porgn]
	KC692511.1	10735	1992/6-2009/6	2024-07-20	(("Dengue virus"[Organism] OR dengue virus[All Fields]) AND COMPLETE[All Fields] AND genome[All Fields]) AND "dengue virus type 1"[porgn]
	KC692512.1	10735	1992/6-2009/6	2024-07-20	(("Dengue virus"[Organism] OR dengue virus[All Fields]) AND COMPLETE[All Fields] AND genome[All Fields]) AND "dengue virus type 1"[porgn]
	KC692513.1	10735	1992/6-2009/6	2024-07-20	(("Dengue virus"[Organism] OR dengue virus[All Fields]) AND COMPLETE[All Fields] AND genome[All Fields]) AND "dengue virus type 1"[porgn]
	KC692514.1	10735	1992/6-2009/6	2024-07-20	(("Dengue virus"[Organism] OR dengue virus[All Fields]) AND COMPLETE[All Fields] AND genome[All Fields]) AND "dengue virus type 1"[porgn]
	KC692515.1	10735	1992/6-2009/6	2024-07-20	(("Dengue virus"[Organism] OR dengue virus[All Fields]) AND COMPLETE[All Fields] AND genome[All Fields]) AND "dengue virus type 1"[porgn]
	KC692516.1	10735	1992/6-2009/6	2024-07-20	(("Dengue virus"[Organism] OR dengue virus[All Fields]) AND COMPLETE[All Fields] AND genome[All Fields]) AND "dengue virus type 1"[porgn]
	KC692517.1	10735	1992/6-2009/6	2024-07-20	(("Dengue virus"[Organism] OR dengue virus[All Fields]) AND COMPLETE[All Fields] AND genome[All Fields]) AND "dengue virus type 1"[porgn]
	KC759167.1	10735	1992/6-2009/6	2024-07-20	(("Dengue virus"[Organism] OR dengue virus[All Fields]) AND COMPLETE[All Fields] AND genome[All Fields]) AND "dengue virus type 1"[porgn]
	KC762620.1	10735	1992/6-2009/6	2024-07-20	(("Dengue virus"[Organism] OR dengue virus[All Fields]) AND COMPLETE[All Fields] AND genome[All Fields]) AND "dengue virus type 1"[porgn]
	KC762621.1	10735	1992/6-2009/6	2024-07-20	(("Dengue virus"[Organism] OR dengue virus[All Fields]) AND COMPLETE[All Fields] AND genome[All Fields]) AND "dengue virus type 1"[porgn]
	KC762622.1	10735	1992/6-2009/6	2024-07-20	(("Dengue virus"[Organism] OR dengue virus[All Fields]) AND COMPLETE[All Fields] AND genome[All Fields]) AND "dengue virus type 1"[porgn]
	KC762623.1	10735	1992/6-2009/6	2024-07-20	(("Dengue virus"[Organism] OR dengue virus[All Fields]) AND COMPLETE[All Fields] AND genome[All Fields]) AND "dengue virus type 1"[porgn]
	KC762624.1	10735	1992/6-2009/6	2024-07-20	(("Dengue virus"[Organism] OR dengue virus[All Fields]) AND COMPLETE[All Fields] AND genome[All Fields]) AND "dengue virus type 1"[porgn]
	KC762625.1	10735	1992/6-2009/6	2024-07-20	(("Dengue virus"[Organism] OR dengue virus[All Fields]) AND COMPLETE[All Fields] AND genome[All Fields]) AND "dengue virus type 1"[porgn]
	KC762626.1	10735	1992/6-2009/6	2024-07-20	(("Dengue virus"[Organism] OR dengue virus[All Fields]) AND COMPLETE[All Fields] AND genome[All Fields]) AND "dengue virus type 1"[porgn]
	KC762627.1	10735	1992/6-2009/6	2024-07-20	(("Dengue virus"[Organism] OR dengue virus[All Fields]) AND COMPLETE[All Fields] AND genome[All Fields]) AND "dengue virus type 1"[porgn]
	KC762628.1	10735	1992/6-2009/6	2024-07-20	(("Dengue virus"[Organism] OR dengue virus[All Fields]) AND COMPLETE[All Fields] AND genome[All Fields]) AND "dengue virus type 1"[porgn]
	KC762629.1	10735	1992/6-2009/6	2024-07-20	(("Dengue virus"[Organism] OR dengue virus[All Fields]) AND COMPLETE[All Fields] AND genome[All Fields]) AND "dengue virus type 1"[porgn]
	KC762630.1	10735	1992/6-2009/6	2024-07-20	(("Dengue virus"[Organism] OR dengue virus[All Fields]) AND COMPLETE[All Fields] AND genome[All Fields]) AND "dengue virus type 1"[porgn]
	KC762631.1	10735	1992/6-2009/6	2024-07-20	(("Dengue virus"[Organism] OR dengue virus[All Fields]) AND COMPLETE[All Fields] AND genome[All Fields]) AND "dengue virus type 1"[porgn]
	KC762632.1	10735	1992/6-2009/6	2024-07-20	(("Dengue virus"[Organism] OR dengue virus[All Fields]) AND COMPLETE[All Fields] AND genome[All Fields]) AND "dengue virus type 1"[porgn]
	KC762633.1	10735	1992/6-2009/6	2024-07-20	(("Dengue virus"[Organism] OR dengue virus[All Fields]) AND COMPLETE[All Fields] AND genome[All Fields]) AND "dengue virus type 1"[porgn]
	KC762634.1	10735	1992/6-2009/6	2024-07-20	(("Dengue virus"[Organism] OR dengue virus[All Fields]) AND COMPLETE[All Fields] AND genome[All Fields]) AND "dengue virus type 1"[porgn]
	KC762635.1	10735	1992/6-2009/6	2024-07-20	(("Dengue virus"[Organism] OR dengue virus[All Fields]) AND COMPLETE[All Fields] AND genome[All Fields]) AND "dengue virus type 1"[porgn]
	KC762636.1	10735	1992/6-2009/6	2024-07-20	(("Dengue virus"[Organism] OR dengue virus[All Fields]) AND COMPLETE[All Fields] AND genome[All Fields]) AND "dengue virus type 1"[porgn]
	KC762637.1	10735	1992/6-2009/6	2024-07-20	(("Dengue virus"[Organism] OR dengue virus[All Fields]) AND COMPLETE[All Fields] AND genome[All Fields]) AND "dengue virus type 1"[porgn]
	KC762638.1	10735	1992/6-2009/6	2024-07-20	(("Dengue virus"[Organism] OR dengue virus[All Fields]) AND COMPLETE[All Fields] AND genome[All Fields]) AND "dengue virus type 1"[porgn]
	KC762639.1	10735	1992/6-2009/6	2024-07-20	(("Dengue virus"[Organism] OR dengue virus[All Fields]) AND COMPLETE[All Fields] AND genome[All Fields]) AND "dengue virus type 1"[porgn]
	KC762640.1	10735	1992/6-2009/6	2024-07-20	(("Dengue virus"[Organism] OR dengue virus[All Fields]) AND COMPLETE[All Fields] AND genome[All Fields]) AND "dengue virus type 1"[porgn]
	KC762641.1	10735	1992/6-2009/6	2024-07-20	(("Dengue virus"[Organism] OR dengue virus[All Fields]) AND COMPLETE[All Fields] AND genome[All Fields]) AND "dengue virus type 1"[porgn]
	KC762642.1	10735	1992/6-2009/6	2024-07-20	(("Dengue virus"[Organism] OR dengue virus[All Fields]) AND COMPLETE[All Fields] AND genome[All Fields]) AND "dengue virus type 1"[porgn]
	KC762643.1	10735	1992/6-2009/6	2024-07-20	(("Dengue virus"[Organism] OR dengue virus[All Fields]) AND COMPLETE[All Fields] AND genome[All Fields]) AND "dengue virus type 1"[porgn]
	KC762644.1	10735	1992/6-2009/6	2024-07-20	(("Dengue virus"[Organism] OR dengue virus[All Fields]) AND COMPLETE[All Fields] AND genome[All Fields]) AND "dengue virus type 1"[porgn]
	KC762645.1	10735	1992/6-2009/6	2024-07-20	(("Dengue virus"[Organism] OR dengue virus[All Fields]) AND COMPLETE[All Fields] AND genome[All Fields]) AND "dengue virus type 1"[porgn]
	KC762646.1	10735	1992/6-2009/6	2024-07-20	(("Dengue virus"[Organism] OR dengue virus[All Fields]) AND COMPLETE[All Fields] AND genome[All Fields]) AND "dengue virus type 1"[porgn]
	KC762647.1	10735	1992/6-2009/6	2024-07-20	(("Dengue virus"[Organism] OR dengue virus[All Fields]) AND COMPLETE[All Fields] AND genome[All Fields]) AND "dengue virus type 1"[porgn]
	KC762648.1	10735	1992/6-2009/6	2024-07-20	(("Dengue virus"[Organism] OR dengue virus[All Fields]) AND COMPLETE[All Fields] AND genome[All Fields]) AND "dengue virus type 1"[porgn]
	KC762649.1	10735	1992/6-2009/6	2024-07-20	(("Dengue virus"[Organism] OR dengue virus[All Fields]) AND COMPLETE[All Fields] AND genome[All Fields]) AND "dengue virus type 1"[porgn]
	KC762650.1	10735	1992/6-2009/6	2024-07-20	(("Dengue virus"[Organism] OR dengue virus[All Fields]) AND COMPLETE[All Fields] AND genome[All Fields]) AND "dengue virus type 1"[porgn]
	KC762651.1	10735	1992/6-2009/6	2024-07-20	(("Dengue virus"[Organism] OR dengue virus[All Fields]) AND COMPLETE[All Fields] AND genome[All Fields]) AND "dengue virus type 1"[porgn]
	KC762652.1	10735	1992/6-2009/6	2024-07-20	(("Dengue virus"[Organism] OR dengue virus[All Fields]) AND COMPLETE[All Fields] AND genome[All Fields]) AND "dengue virus type 1"[porgn]
	KC762653.1	10735	1992/6-2009/6	2024-07-20	(("Dengue virus"[Organism] OR dengue virus[All Fields]) AND COMPLETE[All Fields] AND genome[All Fields]) AND "dengue virus type 1"[porgn]
	KC762654.1	10735	1992/6-2009/6	2024-07-20	(("Dengue virus"[Organism] OR dengue virus[All Fields]) AND COMPLETE[All Fields] AND genome[All Fields]) AND "dengue virus type 1"[porgn]
	KF289072.1	10669	1992/6-2009/6	2024-07-20	(("Dengue virus"[Organism] OR dengue virus[All Fields]) AND COMPLETE[All Fields] AND genome[All Fields]) AND "dengue virus type 1"[porgn]
	KF289073.1	10690	1992/6-2009/6	2024-07-20	(("Dengue virus"[Organism] OR dengue virus[All Fields]) AND COMPLETE[All Fields] AND genome[All Fields]) AND "dengue virus type 1"[porgn]
	KF921911.1	10609	1992/6-2009/6	2024-07-20	(("Dengue virus"[Organism] OR dengue virus[All Fields]) AND COMPLETE[All Fields] AND genome[All Fields]) AND "dengue virus type 1"[porgn]
	KF921933.1	10973	1992/6-2009/6	2024-07-20	(("Dengue virus"[Organism] OR dengue virus[All Fields]) AND COMPLETE[All Fields] AND genome[All Fields]) AND "dengue virus type 1"[porgn]
	KF921934.1	10447	1992/6-2009/6	2024-07-20	(("Dengue virus"[Organism] OR dengue virus[All Fields]) AND COMPLETE[All Fields] AND genome[All Fields]) AND "dengue virus type 1"[porgn]
	KF921935.1	10528	1992/6-2009/6	2024-07-20	(("Dengue virus"[Organism] OR dengue virus[All Fields]) AND COMPLETE[All Fields] AND genome[All Fields]) AND "dengue virus type 1"[porgn]
	KF921942.1	10374	1992/6-2009/6	2024-07-20	(("Dengue virus"[Organism] OR dengue virus[All Fields]) AND COMPLETE[All Fields] AND genome[All Fields]) AND "dengue virus type 1"[porgn]
	KF921949.1	10449	1992/6-2009/6	2024-07-20	(("Dengue virus"[Organism] OR dengue virus[All Fields]) AND COMPLETE[All Fields] AND genome[All Fields]) AND "dengue virus type 1"[porgn]
	KF955427.1	10695	1992/6-2009/6	2024-07-20	(("Dengue virus"[Organism] OR dengue virus[All Fields]) AND COMPLETE[All Fields] AND genome[All Fields]) AND "dengue virus type 1"[porgn]
	KF955442.1	10628	1992/6-2009/6	2024-07-20	(("Dengue virus"[Organism] OR dengue virus[All Fields]) AND COMPLETE[All Fields] AND genome[All Fields]) AND "dengue virus type 1"[porgn]
	KF955443.1	10686	1992/6-2009/6	2024-07-20	(("Dengue virus"[Organism] OR dengue virus[All Fields]) AND COMPLETE[All Fields] AND genome[All Fields]) AND "dengue virus type 1"[porgn]
	KF955444.1	10407	1992/6-2009/6	2024-07-20	(("Dengue virus"[Organism] OR dengue virus[All Fields]) AND COMPLETE[All Fields] AND genome[All Fields]) AND "dengue virus type 1"[porgn]
	KF955446.1	10470	1992/6-2009/6	2024-07-20	(("Dengue virus"[Organism] OR dengue virus[All Fields]) AND COMPLETE[All Fields] AND genome[All Fields]) AND "dengue virus type 1"[porgn]
	KF971869.1	10583	1992/6-2009/6	2024-07-20	(("Dengue virus"[Organism] OR dengue virus[All Fields]) AND COMPLETE[All Fields] AND genome[All Fields]) AND "dengue virus type 1"[porgn]
	KF971870.1	10583	1992/6-2009/6	2024-07-20	(("Dengue virus"[Organism] OR dengue virus[All Fields]) AND COMPLETE[All Fields] AND genome[All Fields]) AND "dengue virus type 1"[porgn]
	KF971871.1	10583	1992/6-2009/6	2024-07-20	(("Dengue virus"[Organism] OR dengue virus[All Fields]) AND COMPLETE[All Fields] AND genome[All Fields]) AND "dengue virus type 1"[porgn]
	KF973453.1	10303	1992/6-2009/6	2024-07-20	(("Dengue virus"[Organism] OR dengue virus[All Fields]) AND COMPLETE[All Fields] AND genome[All Fields]) AND "dengue virus type 1"[porgn]
	KF973454.1	10619	1992/6-2009/6	2024-07-20	(("Dengue virus"[Organism] OR dengue virus[All Fields]) AND COMPLETE[All Fields] AND genome[All Fields]) AND "dengue virus type 1"[porgn]
	KF973455.1	10606	1992/6-2009/6	2024-07-20	(("Dengue virus"[Organism] OR dengue virus[All Fields]) AND COMPLETE[All Fields] AND genome[All Fields]) AND "dengue virus type 1"[porgn]
	KF973456.1	10327	1992/6-2009/6	2024-07-20	(("Dengue virus"[Organism] OR dengue virus[All Fields]) AND COMPLETE[All Fields] AND genome[All Fields]) AND "dengue virus type 1"[porgn]
	KF973457.1	10615	1992/6-2009/6	2024-07-20	(("Dengue virus"[Organism] OR dengue virus[All Fields]) AND COMPLETE[All Fields] AND genome[All Fields]) AND "dengue virus type 1"[porgn]
	KF973458.1	10290	1992/6-2009/6	2024-07-20	(("Dengue virus"[Organism] OR dengue virus[All Fields]) AND COMPLETE[All Fields] AND genome[All Fields]) AND "dengue virus type 1"[porgn]
	KF973459.1	10238	1992/6-2009/6	2024-07-20	(("Dengue virus"[Organism] OR dengue virus[All Fields]) AND COMPLETE[All Fields] AND genome[All Fields]) AND "dengue virus type 1"[porgn]
	KF973460.1	10630	1992/6-2009/6	2024-07-20	(("Dengue virus"[Organism] OR dengue virus[All Fields]) AND COMPLETE[All Fields] AND genome[All Fields]) AND "dengue virus type 1"[porgn]
	KF973461.1	10580	1992/6-2009/6	2024-07-20	(("Dengue virus"[Organism] OR dengue virus[All Fields]) AND COMPLETE[All Fields] AND genome[All Fields]) AND "dengue virus type 1"[porgn]
	KF973462.1	10336	1992/6-2009/6	2024-07-20	(("Dengue virus"[Organism] OR dengue virus[All Fields]) AND COMPLETE[All Fields] AND genome[All Fields]) AND "dengue virus type 1"[porgn]
	KF973463.1	10608	1992/6-2009/6	2024-07-20	(("Dengue virus"[Organism] OR dengue virus[All Fields]) AND COMPLETE[All Fields] AND genome[All Fields]) AND "dengue virus type 1"[porgn]
	KF973464.1	10608	1992/6-2009/6	2024-07-20	(("Dengue virus"[Organism] OR dengue virus[All Fields]) AND COMPLETE[All Fields] AND genome[All Fields]) AND "dengue virus type 1"[porgn]
	KF973465.1	10559	1992/6-2009/6	2024-07-20	(("Dengue virus"[Organism] OR dengue virus[All Fields]) AND COMPLETE[All Fields] AND genome[All Fields]) AND "dengue virus type 1"[porgn]
	KF973466.1	10618	1992/6-2009/6	2024-07-20	(("Dengue virus"[Organism] OR dengue virus[All Fields]) AND COMPLETE[All Fields] AND genome[All Fields]) AND "dengue virus type 1"[porgn]
	KF973467.1	10198	1992/6-2009/6	2024-07-20	(("Dengue virus"[Organism] OR dengue virus[All Fields]) AND COMPLETE[All Fields] AND genome[All Fields]) AND "dengue virus type 1"[porgn]
	KF973468.1	10599	1992/6-2009/6	2024-07-20	(("Dengue virus"[Organism] OR dengue virus[All Fields]) AND COMPLETE[All Fields] AND genome[All Fields]) AND "dengue virus type 1"[porgn]
	KF973469.1	10620	1992/6-2009/6	2024-07-20	(("Dengue virus"[Organism] OR dengue virus[All Fields]) AND COMPLETE[All Fields] AND genome[All Fields]) AND "dengue virus type 1"[porgn]
	KF973470.1	10731	1992/6-2009/6	2024-07-20	(("Dengue virus"[Organism] OR dengue virus[All Fields]) AND COMPLETE[All Fields] AND genome[All Fields]) AND "dengue virus type 1"[porgn]
	KF973471.1	10625	1992/6-2009/6	2024-07-20	(("Dengue virus"[Organism] OR dengue virus[All Fields]) AND COMPLETE[All Fields] AND genome[All Fields]) AND "dengue virus type 1"[porgn]
	KF973472.1	10616	1992/6-2009/6	2024-07-20	(("Dengue virus"[Organism] OR dengue virus[All Fields]) AND COMPLETE[All Fields] AND genome[All Fields]) AND "dengue virus type 1"[porgn]
	KF973473.1	10304	1992/6-2009/6	2024-07-20	(("Dengue virus"[Organism] OR dengue virus[All Fields]) AND COMPLETE[All Fields] AND genome[All Fields]) AND "dengue virus type 1"[porgn]
	KF973474.1	10616	1992/6-2009/6	2024-07-20	(("Dengue virus"[Organism] OR dengue virus[All Fields]) AND COMPLETE[All Fields] AND genome[All Fields]) AND "dengue virus type 1"[porgn]
	KF973475.1	10615	1992/6-2009/6	2024-07-20	(("Dengue virus"[Organism] OR dengue virus[All Fields]) AND COMPLETE[All Fields] AND genome[All Fields]) AND "dengue virus type 1"[porgn]
	KJ189302.1	10445	1992/6-2009/6	2024-07-20	(("Dengue virus"[Organism] OR dengue virus[All Fields]) AND COMPLETE[All Fields] AND genome[All Fields]) AND "dengue virus type 1"[porgn]
	KJ189303.1	10445	1992/6-2009/6	2024-07-20	(("Dengue virus"[Organism] OR dengue virus[All Fields]) AND COMPLETE[All Fields] AND genome[All Fields]) AND "dengue virus type 1"[porgn]
	KJ189304.1	10447	1992/6-2009/6	2024-07-20	(("Dengue virus"[Organism] OR dengue virus[All Fields]) AND COMPLETE[All Fields] AND genome[All Fields]) AND "dengue virus type 1"[porgn]
	KJ189306.1	10445	1992/6-2009/6	2024-07-20	(("Dengue virus"[Organism] OR dengue virus[All Fields]) AND COMPLETE[All Fields] AND genome[All Fields]) AND "dengue virus type 1"[porgn]
	KJ189307.1	10445	1992/6-2009/6	2024-07-20	(("Dengue virus"[Organism] OR dengue virus[All Fields]) AND COMPLETE[All Fields] AND genome[All Fields]) AND "dengue virus type 1"[porgn]
	KJ189312.1	10444	1992/6-2009/6	2024-07-20	(("Dengue virus"[Organism] OR dengue virus[All Fields]) AND COMPLETE[All Fields] AND genome[All Fields]) AND "dengue virus type 1"[porgn]
	KJ189313.1	10445	1992/6-2009/6	2024-07-20	(("Dengue virus"[Organism] OR dengue virus[All Fields]) AND COMPLETE[All Fields] AND genome[All Fields]) AND "dengue virus type 1"[porgn]
	KJ189314.1	10450	1992/6-2009/6	2024-07-20	(("Dengue virus"[Organism] OR dengue virus[All Fields]) AND COMPLETE[All Fields] AND genome[All Fields]) AND "dengue virus type 1"[porgn]
	KJ189315.1	10448	1992/6-2009/6	2024-07-20	(("Dengue virus"[Organism] OR dengue virus[All Fields]) AND COMPLETE[All Fields] AND genome[All Fields]) AND "dengue virus type 1"[porgn]
	KJ189316.1	10445	1992/6-2009/6	2024-07-20	(("Dengue virus"[Organism] OR dengue virus[All Fields]) AND COMPLETE[All Fields] AND genome[All Fields]) AND "dengue virus type 1"[porgn]
	KJ189317.1	10448	1992/6-2009/6	2024-07-20	(("Dengue virus"[Organism] OR dengue virus[All Fields]) AND COMPLETE[All Fields] AND genome[All Fields]) AND "dengue virus type 1"[porgn]
	KJ189318.1	10444	1992/6-2009/6	2024-07-20	(("Dengue virus"[Organism] OR dengue virus[All Fields]) AND COMPLETE[All Fields] AND genome[All Fields]) AND "dengue virus type 1"[porgn]
	KJ189319.1	10446	1992/6-2009/6	2024-07-20	(("Dengue virus"[Organism] OR dengue virus[All Fields]) AND COMPLETE[All Fields] AND genome[All Fields]) AND "dengue virus type 1"[porgn]
	KJ189320.1	10445	1992/6-2009/6	2024-07-20	(("Dengue virus"[Organism] OR dengue virus[All Fields]) AND COMPLETE[All Fields] AND genome[All Fields]) AND "dengue virus type 1"[porgn]
	KJ189321.1	10444	1992/6-2009/6	2024-07-20	(("Dengue virus"[Organism] OR dengue virus[All Fields]) AND COMPLETE[All Fields] AND genome[All Fields]) AND "dengue virus type 1"[porgn]
	KJ189322.1	10445	1992/6-2009/6	2024-07-20	(("Dengue virus"[Organism] OR dengue virus[All Fields]) AND COMPLETE[All Fields] AND genome[All Fields]) AND "dengue virus type 1"[porgn]
	KJ189323.1	10445	1992/6-2009/6	2024-07-20	(("Dengue virus"[Organism] OR dengue virus[All Fields]) AND COMPLETE[All Fields] AND genome[All Fields]) AND "dengue virus type 1"[porgn]
	KJ189324.1	10444	1992/6-2009/6	2024-07-20	(("Dengue virus"[Organism] OR dengue virus[All Fields]) AND COMPLETE[All Fields] AND genome[All Fields]) AND "dengue virus type 1"[porgn]
	KJ189325.1	10444	1992/6-2009/6	2024-07-20	(("Dengue virus"[Organism] OR dengue virus[All Fields]) AND COMPLETE[All Fields] AND genome[All Fields]) AND "dengue virus type 1"[porgn]
	KJ189326.1	10449	1992/6-2009/6	2024-07-20	(("Dengue virus"[Organism] OR dengue virus[All Fields]) AND COMPLETE[All Fields] AND genome[All Fields]) AND "dengue virus type 1"[porgn]
	KJ189327.1	10445	1992/6-2009/6	2024-07-20	(("Dengue virus"[Organism] OR dengue virus[All Fields]) AND COMPLETE[All Fields] AND genome[All Fields]) AND "dengue virus type 1"[porgn]
	KJ189328.1	10444	1992/6-2009/6	2024-07-20	(("Dengue virus"[Organism] OR dengue virus[All Fields]) AND COMPLETE[All Fields] AND genome[All Fields]) AND "dengue virus type 1"[porgn]
	KJ189329.1	10449	1992/6-2009/6	2024-07-20	(("Dengue virus"[Organism] OR dengue virus[All Fields]) AND COMPLETE[All Fields] AND genome[All Fields]) AND "dengue virus type 1"[porgn]
	KJ189330.1	10448	1992/6-2009/6	2024-07-20	(("Dengue virus"[Organism] OR dengue virus[All Fields]) AND COMPLETE[All Fields] AND genome[All Fields]) AND "dengue virus type 1"[porgn]
	KJ189331.1	10448	1992/6-2009/6	2024-07-20	(("Dengue virus"[Organism] OR dengue virus[All Fields]) AND COMPLETE[All Fields] AND genome[All Fields]) AND "dengue virus type 1"[porgn]
	KJ189332.1	10301	1992/6-2009/6	2024-07-20	(("Dengue virus"[Organism] OR dengue virus[All Fields]) AND COMPLETE[All Fields] AND genome[All Fields]) AND "dengue virus type 1"[porgn]
	KJ189333.1	10445	1992/6-2009/6	2024-07-20	(("Dengue virus"[Organism] OR dengue virus[All Fields]) AND COMPLETE[All Fields] AND genome[All Fields]) AND "dengue virus type 1"[porgn]
	KJ189334.1	10445	1992/6-2009/6	2024-07-20	(("Dengue virus"[Organism] OR dengue virus[All Fields]) AND COMPLETE[All Fields] AND genome[All Fields]) AND "dengue virus type 1"[porgn]
	KJ189335.1	10444	1992/6-2009/6	2024-07-20	(("Dengue virus"[Organism] OR dengue virus[All Fields]) AND COMPLETE[All Fields] AND genome[All Fields]) AND "dengue virus type 1"[porgn]
	KJ189336.1	10448	1992/6-2009/6	2024-07-20	(("Dengue virus"[Organism] OR dengue virus[All Fields]) AND COMPLETE[All Fields] AND genome[All Fields]) AND "dengue virus type 1"[porgn]
	KJ189337.1	10446	1992/6-2009/6	2024-07-20	(("Dengue virus"[Organism] OR dengue virus[All Fields]) AND COMPLETE[All Fields] AND genome[All Fields]) AND "dengue virus type 1"[porgn]
	KJ189338.1	10448	1992/6-2009/6	2024-07-20	(("Dengue virus"[Organism] OR dengue virus[All Fields]) AND COMPLETE[All Fields] AND genome[All Fields]) AND "dengue virus type 1"[porgn]
	KJ189339.1	10449	1992/6-2009/6	2024-07-20	(("Dengue virus"[Organism] OR dengue virus[All Fields]) AND COMPLETE[All Fields] AND genome[All Fields]) AND "dengue virus type 1"[porgn]
	KJ189340.1	10444	1992/6-2009/6	2024-07-20	(("Dengue virus"[Organism] OR dengue virus[All Fields]) AND COMPLETE[All Fields] AND genome[All Fields]) AND "dengue virus type 1"[porgn]
	KJ189341.1	10445	1992/6-2009/6	2024-07-20	(("Dengue virus"[Organism] OR dengue virus[All Fields]) AND COMPLETE[All Fields] AND genome[All Fields]) AND "dengue virus type 1"[porgn]
	KJ189342.1	10444	1992/6-2009/6	2024-07-20	(("Dengue virus"[Organism] OR dengue virus[All Fields]) AND COMPLETE[All Fields] AND genome[All Fields]) AND "dengue virus type 1"[porgn]
	KJ189343.1	10444	1992/6-2009/6	2024-07-20	(("Dengue virus"[Organism] OR dengue virus[All Fields]) AND COMPLETE[All Fields] AND genome[All Fields]) AND "dengue virus type 1"[porgn]
	KJ189344.1	10444	1992/6-2009/6	2024-07-20	(("Dengue virus"[Organism] OR dengue virus[All Fields]) AND COMPLETE[All Fields] AND genome[All Fields]) AND "dengue virus type 1"[porgn]
	KJ189345.1	10444	1992/6-2009/6	2024-07-20	(("Dengue virus"[Organism] OR dengue virus[All Fields]) AND COMPLETE[All Fields] AND genome[All Fields]) AND "dengue virus type 1"[porgn]
	KJ189346.1	10442	1992/6-2009/6	2024-07-20	(("Dengue virus"[Organism] OR dengue virus[All Fields]) AND COMPLETE[All Fields] AND genome[All Fields]) AND "dengue virus type 1"[porgn]
	KJ189347.1	10444	1992/6-2009/6	2024-07-20	(("Dengue virus"[Organism] OR dengue virus[All Fields]) AND COMPLETE[All Fields] AND genome[All Fields]) AND "dengue virus type 1"[porgn]
	KJ189348.1	10445	1992/6-2009/6	2024-07-20	(("Dengue virus"[Organism] OR dengue virus[All Fields]) AND COMPLETE[All Fields] AND genome[All Fields]) AND "dengue virus type 1"[porgn]
	KJ189349.1	10384	1992/6-2009/6	2024-07-20	(("Dengue virus"[Organism] OR dengue virus[All Fields]) AND COMPLETE[All Fields] AND genome[All Fields]) AND "dengue virus type 1"[porgn]
	KJ189350.1	10445	1992/6-2009/6	2024-07-20	(("Dengue virus"[Organism] OR dengue virus[All Fields]) AND COMPLETE[All Fields] AND genome[All Fields]) AND "dengue virus type 1"[porgn]
	KJ189351.1	10448	1992/6-2009/6	2024-07-20	(("Dengue virus"[Organism] OR dengue virus[All Fields]) AND COMPLETE[All Fields] AND genome[All Fields]) AND "dengue virus type 1"[porgn]
	KJ189352.1	10448	1992/6-2009/6	2024-07-20	(("Dengue virus"[Organism] OR dengue virus[All Fields]) AND COMPLETE[All Fields] AND genome[All Fields]) AND "dengue virus type 1"[porgn]
	KJ189353.1	10444	1992/6-2009/6	2024-07-20	(("Dengue virus"[Organism] OR dengue virus[All Fields]) AND COMPLETE[All Fields] AND genome[All Fields]) AND "dengue virus type 1"[porgn]
	KJ189354.1	10443	1992/6-2009/6	2024-07-20	(("Dengue virus"[Organism] OR dengue virus[All Fields]) AND COMPLETE[All Fields] AND genome[All Fields]) AND "dengue virus type 1"[porgn]
	KJ189355.1	10444	1992/6-2009/6	2024-07-20	(("Dengue virus"[Organism] OR dengue virus[All Fields]) AND COMPLETE[All Fields] AND genome[All Fields]) AND "dengue virus type 1"[porgn]
	KJ189356.1	10442	1992/6-2009/6	2024-07-20	(("Dengue virus"[Organism] OR dengue virus[All Fields]) AND COMPLETE[All Fields] AND genome[All Fields]) AND "dengue virus type 1"[porgn]
	KJ189357.1	10444	1992/6-2009/6	2024-07-20	(("Dengue virus"[Organism] OR dengue virus[All Fields]) AND COMPLETE[All Fields] AND genome[All Fields]) AND "dengue virus type 1"[porgn]
	KJ189358.1	10444	1992/6-2009/6	2024-07-20	(("Dengue virus"[Organism] OR dengue virus[All Fields]) AND COMPLETE[All Fields] AND genome[All Fields]) AND "dengue virus type 1"[porgn]
	KJ189359.1	10444	1992/6-2009/6	2024-07-20	(("Dengue virus"[Organism] OR dengue virus[All Fields]) AND COMPLETE[All Fields] AND genome[All Fields]) AND "dengue virus type 1"[porgn]
	KJ189360.1	10265	1992/6-2009/6	2024-07-20	(("Dengue virus"[Organism] OR dengue virus[All Fields]) AND COMPLETE[All Fields] AND genome[All Fields]) AND "dengue virus type 1"[porgn]
	KJ189361.1	10522	1992/6-2009/6	2024-07-20	(("Dengue virus"[Organism] OR dengue virus[All Fields]) AND COMPLETE[All Fields] AND genome[All Fields]) AND "dengue virus type 1"[porgn]
	KJ189362.1	10456	1992/6-2009/6	2024-07-20	(("Dengue virus"[Organism] OR dengue virus[All Fields]) AND COMPLETE[All Fields] AND genome[All Fields]) AND "dengue virus type 1"[porgn]
	KJ189363.1	10648	1992/6-2009/6	2024-07-20	(("Dengue virus"[Organism] OR dengue virus[All Fields]) AND COMPLETE[All Fields] AND genome[All Fields]) AND "dengue virus type 1"[porgn]
	KJ189364.1	10444	1992/6-2009/6	2024-07-20	(("Dengue virus"[Organism] OR dengue virus[All Fields]) AND COMPLETE[All Fields] AND genome[All Fields]) AND "dengue virus type 1"[porgn]
	KJ189365.1	10798	1992/6-2009/6	2024-07-20	(("Dengue virus"[Organism] OR dengue virus[All Fields]) AND COMPLETE[All Fields] AND genome[All Fields]) AND "dengue virus type 1"[porgn]
	KJ189366.1	10453	1992/6-2009/6	2024-07-20	(("Dengue virus"[Organism] OR dengue virus[All Fields]) AND COMPLETE[All Fields] AND genome[All Fields]) AND "dengue virus type 1"[porgn]
	KJ189367.1	10452	1992/6-2009/6	2024-07-20	(("Dengue virus"[Organism] OR dengue virus[All Fields]) AND COMPLETE[All Fields] AND genome[All Fields]) AND "dengue virus type 1"[porgn]
	KJ189368.1	10480	1992/6-2009/6	2024-07-20	(("Dengue virus"[Organism] OR dengue virus[All Fields]) AND COMPLETE[All Fields] AND genome[All Fields]) AND "dengue virus type 1"[porgn]
	KJ189369.1	10456	1992/6-2009/6	2024-07-20	(("Dengue virus"[Organism] OR dengue virus[All Fields]) AND COMPLETE[All Fields] AND genome[All Fields]) AND "dengue virus type 1"[porgn]
	KJ438293.1	10724	1992/6-2009/6	2024-07-20	(("Dengue virus"[Organism] OR dengue virus[All Fields]) AND COMPLETE[All Fields] AND genome[All Fields]) AND "dengue virus type 1"[porgn]
	KJ438296.1	10735	1992/6-2009/6	2024-07-20	(("Dengue virus"[Organism] OR dengue virus[All Fields]) AND COMPLETE[All Fields] AND genome[All Fields]) AND "dengue virus type 1"[porgn]
	KJ468234.1	10621	1992/6-2009/6	2024-07-20	(("Dengue virus"[Organism] OR dengue virus[All Fields]) AND COMPLETE[All Fields] AND genome[All Fields]) AND "dengue virus type 1"[porgn]
	KJ649286.1	10622	1992/6-2009/6	2024-07-20	(("Dengue virus"[Organism] OR dengue virus[All Fields]) AND COMPLETE[All Fields] AND genome[All Fields]) AND "dengue virus type 1"[porgn]
	KJ726662.1	10690	1992/6-2009/6	2024-07-20	(("Dengue virus"[Organism] OR dengue virus[All Fields]) AND COMPLETE[All Fields] AND genome[All Fields]) AND "dengue virus type 1"[porgn]
	KJ726663.1	10647	1992/6-2009/6	2024-07-20	(("Dengue virus"[Organism] OR dengue virus[All Fields]) AND COMPLETE[All Fields] AND genome[All Fields]) AND "dengue virus type 1"[porgn]
	KJ726664.1	10673	1992/6-2009/6	2024-07-20	(("Dengue virus"[Organism] OR dengue virus[All Fields]) AND COMPLETE[All Fields] AND genome[All Fields]) AND "dengue virus type 1"[porgn]
	KJ755855.1	10727	1992/6-2009/6	2024-07-20	(("Dengue virus"[Organism] OR dengue virus[All Fields]) AND COMPLETE[All Fields] AND genome[All Fields]) AND "dengue virus type 1"[porgn]
	KM204119.1	10729	1992/6-2009/6	2024-07-20	(("Dengue virus"[Organism] OR dengue virus[All Fields]) AND COMPLETE[All Fields] AND genome[All Fields]) AND "dengue virus type 1"[porgn]
	KM403575.1	10714	1992/6-2009/6	2024-07-20	(("Dengue virus"[Organism] OR dengue virus[All Fields]) AND COMPLETE[All Fields] AND genome[All Fields]) AND "dengue virus type 1"[porgn]
	KM403576.1	10665	1992/6-2009/6	2024-07-20	(("Dengue virus"[Organism] OR dengue virus[All Fields]) AND COMPLETE[All Fields] AND genome[All Fields]) AND "dengue virus type 1"[porgn]
	KM403577.1	10714	1992/6-2009/6	2024-07-20	(("Dengue virus"[Organism] OR dengue virus[All Fields]) AND COMPLETE[All Fields] AND genome[All Fields]) AND "dengue virus type 1"[porgn]
	KM403578.1	10714	1992/6-2009/6	2024-07-20	(("Dengue virus"[Organism] OR dengue virus[All Fields]) AND COMPLETE[All Fields] AND genome[All Fields]) AND "dengue virus type 1"[porgn]
	KM403579.1	10714	1992/6-2009/6	2024-07-20	(("Dengue virus"[Organism] OR dengue virus[All Fields]) AND COMPLETE[All Fields] AND genome[All Fields]) AND "dengue virus type 1"[porgn]
	KM403580.1	10627	1992/6-2009/6	2024-07-20	(("Dengue virus"[Organism] OR dengue virus[All Fields]) AND COMPLETE[All Fields] AND genome[All Fields]) AND "dengue virus type 1"[porgn]
	KM403581.1	10714	1992/6-2009/6	2024-07-20	(("Dengue virus"[Organism] OR dengue virus[All Fields]) AND COMPLETE[All Fields] AND genome[All Fields]) AND "dengue virus type 1"[porgn]
	KM403582.1	10714	1992/6-2009/6	2024-07-20	(("Dengue virus"[Organism] OR dengue virus[All Fields]) AND COMPLETE[All Fields] AND genome[All Fields]) AND "dengue virus type 1"[porgn]
	KM403583.1	10714	1992/6-2009/6	2024-07-20	(("Dengue virus"[Organism] OR dengue virus[All Fields]) AND COMPLETE[All Fields] AND genome[All Fields]) AND "dengue virus type 1"[porgn]
	KM403584.1	10714	1992/6-2009/6	2024-07-20	(("Dengue virus"[Organism] OR dengue virus[All Fields]) AND COMPLETE[All Fields] AND genome[All Fields]) AND "dengue virus type 1"[porgn]
	KM403585.1	10669	1992/6-2009/6	2024-07-20	(("Dengue virus"[Organism] OR dengue virus[All Fields]) AND COMPLETE[All Fields] AND genome[All Fields]) AND "dengue virus type 1"[porgn]
	KM403586.1	10649	1992/6-2009/6	2024-07-20	(("Dengue virus"[Organism] OR dengue virus[All Fields]) AND COMPLETE[All Fields] AND genome[All Fields]) AND "dengue virus type 1"[porgn]
	KM403587.1	10714	1992/6-2009/6	2024-07-20	(("Dengue virus"[Organism] OR dengue virus[All Fields]) AND COMPLETE[All Fields] AND genome[All Fields]) AND "dengue virus type 1"[porgn]
	KM403588.1	10714	1992/6-2009/6	2024-07-20	(("Dengue virus"[Organism] OR dengue virus[All Fields]) AND COMPLETE[All Fields] AND genome[All Fields]) AND "dengue virus type 1"[porgn]
	KM403589.1	10714	1992/6-2009/6	2024-07-20	(("Dengue virus"[Organism] OR dengue virus[All Fields]) AND COMPLETE[All Fields] AND genome[All Fields]) AND "dengue virus type 1"[porgn]
	KM403590.1	10714	1992/6-2009/6	2024-07-20	(("Dengue virus"[Organism] OR dengue virus[All Fields]) AND COMPLETE[All Fields] AND genome[All Fields]) AND "dengue virus type 1"[porgn]
	KM403591.1	10714	1992/6-2009/6	2024-07-20	(("Dengue virus"[Organism] OR dengue virus[All Fields]) AND COMPLETE[All Fields] AND genome[All Fields]) AND "dengue virus type 1"[porgn]
	KM403592.1	10714	1992/6-2009/6	2024-07-20	(("Dengue virus"[Organism] OR dengue virus[All Fields]) AND COMPLETE[All Fields] AND genome[All Fields]) AND "dengue virus type 1"[porgn]
	KM403593.1	10713	1992/6-2009/6	2024-07-20	(("Dengue virus"[Organism] OR dengue virus[All Fields]) AND COMPLETE[All Fields] AND genome[All Fields]) AND "dengue virus type 1"[porgn]
	KM403594.1	10714	1992/6-2009/6	2024-07-20	(("Dengue virus"[Organism] OR dengue virus[All Fields]) AND COMPLETE[All Fields] AND genome[All Fields]) AND "dengue virus type 1"[porgn]
	KM403595.1	10714	1992/6-2009/6	2024-07-20	(("Dengue virus"[Organism] OR dengue virus[All Fields]) AND COMPLETE[All Fields] AND genome[All Fields]) AND "dengue virus type 1"[porgn]
	KM403596.1	10714	1992/6-2009/6	2024-07-20	(("Dengue virus"[Organism] OR dengue virus[All Fields]) AND COMPLETE[All Fields] AND genome[All Fields]) AND "dengue virus type 1"[porgn]
	KM403597.1	10714	1992/6-2009/6	2024-07-20	(("Dengue virus"[Organism] OR dengue virus[All Fields]) AND COMPLETE[All Fields] AND genome[All Fields]) AND "dengue virus type 1"[porgn]
	KM403598.1	10646	1992/6-2009/6	2024-07-20	(("Dengue virus"[Organism] OR dengue virus[All Fields]) AND COMPLETE[All Fields] AND genome[All Fields]) AND "dengue virus type 1"[porgn]
	KM403599.1	10670	1992/6-2009/6	2024-07-20	(("Dengue virus"[Organism] OR dengue virus[All Fields]) AND COMPLETE[All Fields] AND genome[All Fields]) AND "dengue virus type 1"[porgn]
	KM403600.1	10699	1992/6-2009/6	2024-07-20	(("Dengue virus"[Organism] OR dengue virus[All Fields]) AND COMPLETE[All Fields] AND genome[All Fields]) AND "dengue virus type 1"[porgn]
	KM403601.1	10648	1992/6-2009/6	2024-07-20	(("Dengue virus"[Organism] OR dengue virus[All Fields]) AND COMPLETE[All Fields] AND genome[All Fields]) AND "dengue virus type 1"[porgn]
	KM403602.1	10714	1992/6-2009/6	2024-07-20	(("Dengue virus"[Organism] OR dengue virus[All Fields]) AND COMPLETE[All Fields] AND genome[All Fields]) AND "dengue virus type 1"[porgn]
	KM403603.1	10714	1992/6-2009/6	2024-07-20	(("Dengue virus"[Organism] OR dengue virus[All Fields]) AND COMPLETE[All Fields] AND genome[All Fields]) AND "dengue virus type 1"[porgn]
	KM403604.1	10714	1992/6-2009/6	2024-07-20	(("Dengue virus"[Organism] OR dengue virus[All Fields]) AND COMPLETE[All Fields] AND genome[All Fields]) AND "dengue virus type 1"[porgn]
	KM403605.1	10714	1992/6-2009/6	2024-07-20	(("Dengue virus"[Organism] OR dengue virus[All Fields]) AND COMPLETE[All Fields] AND genome[All Fields]) AND "dengue virus type 1"[porgn]
	KM403606.1	10714	1992/6-2009/6	2024-07-20	(("Dengue virus"[Organism] OR dengue virus[All Fields]) AND COMPLETE[All Fields] AND genome[All Fields]) AND "dengue virus type 1"[porgn]
	KM403607.1	10714	1992/6-2009/6	2024-07-20	(("Dengue virus"[Organism] OR dengue virus[All Fields]) AND COMPLETE[All Fields] AND genome[All Fields]) AND "dengue virus type 1"[porgn]
	KM403608.1	10714	1992/6-2009/6	2024-07-20	(("Dengue virus"[Organism] OR dengue virus[All Fields]) AND COMPLETE[All Fields] AND genome[All Fields]) AND "dengue virus type 1"[porgn]
	KM403609.1	10714	1992/6-2009/6	2024-07-20	(("Dengue virus"[Organism] OR dengue virus[All Fields]) AND COMPLETE[All Fields] AND genome[All Fields]) AND "dengue virus type 1"[porgn]
	KM403610.1	10714	1992/6-2009/6	2024-07-20	(("Dengue virus"[Organism] OR dengue virus[All Fields]) AND COMPLETE[All Fields] AND genome[All Fields]) AND "dengue virus type 1"[porgn]
	KM403611.1	10714	1992/6-2009/6	2024-07-20	(("Dengue virus"[Organism] OR dengue virus[All Fields]) AND COMPLETE[All Fields] AND genome[All Fields]) AND "dengue virus type 1"[porgn]
	KM403612.1	10714	1992/6-2009/6	2024-07-20	(("Dengue virus"[Organism] OR dengue virus[All Fields]) AND COMPLETE[All Fields] AND genome[All Fields]) AND "dengue virus type 1"[porgn]
	KM403613.1	10714	1992/6-2009/6	2024-07-20	(("Dengue virus"[Organism] OR dengue virus[All Fields]) AND COMPLETE[All Fields] AND genome[All Fields]) AND "dengue virus type 1"[porgn]
	KM403614.1	10714	1992/6-2009/6	2024-07-20	(("Dengue virus"[Organism] OR dengue virus[All Fields]) AND COMPLETE[All Fields] AND genome[All Fields]) AND "dengue virus type 1"[porgn]
	KM403615.1	10714	1992/6-2009/6	2024-07-20	(("Dengue virus"[Organism] OR dengue virus[All Fields]) AND COMPLETE[All Fields] AND genome[All Fields]) AND "dengue virus type 1"[porgn]
	KM403616.1	10714	1992/6-2009/6	2024-07-20	(("Dengue virus"[Organism] OR dengue virus[All Fields]) AND COMPLETE[All Fields] AND genome[All Fields]) AND "dengue virus type 1"[porgn]
	KM403617.1	10714	1992/6-2009/6	2024-07-20	(("Dengue virus"[Organism] OR dengue virus[All Fields]) AND COMPLETE[All Fields] AND genome[All Fields]) AND "dengue virus type 1"[porgn]
	KM403618.1	10714	1992/6-2009/6	2024-07-20	(("Dengue virus"[Organism] OR dengue virus[All Fields]) AND COMPLETE[All Fields] AND genome[All Fields]) AND "dengue virus type 1"[porgn]
	KM403619.1	10714	1992/6-2009/6	2024-07-20	(("Dengue virus"[Organism] OR dengue virus[All Fields]) AND COMPLETE[All Fields] AND genome[All Fields]) AND "dengue virus type 1"[porgn]
	KM403620.1	10698	1992/6-2009/6	2024-07-20	(("Dengue virus"[Organism] OR dengue virus[All Fields]) AND COMPLETE[All Fields] AND genome[All Fields]) AND "dengue virus type 1"[porgn]
	KM403621.1	10662	1992/6-2009/6	2024-07-20	(("Dengue virus"[Organism] OR dengue virus[All Fields]) AND COMPLETE[All Fields] AND genome[All Fields]) AND "dengue virus type 1"[porgn]
	KM403622.1	10714	1992/6-2009/6	2024-07-20	(("Dengue virus"[Organism] OR dengue virus[All Fields]) AND COMPLETE[All Fields] AND genome[All Fields]) AND "dengue virus type 1"[porgn]
	KM403623.1	10714	1992/6-2009/6	2024-07-20	(("Dengue virus"[Organism] OR dengue virus[All Fields]) AND COMPLETE[All Fields] AND genome[All Fields]) AND "dengue virus type 1"[porgn]
	KM403624.1	10714	1992/6-2009/6	2024-07-20	(("Dengue virus"[Organism] OR dengue virus[All Fields]) AND COMPLETE[All Fields] AND genome[All Fields]) AND "dengue virus type 1"[porgn]
	KM403625.1	10714	1992/6-2009/6	2024-07-20	(("Dengue virus"[Organism] OR dengue virus[All Fields]) AND COMPLETE[All Fields] AND genome[All Fields]) AND "dengue virus type 1"[porgn]
	KM403626.1	10714	1992/6-2009/6	2024-07-20	(("Dengue virus"[Organism] OR dengue virus[All Fields]) AND COMPLETE[All Fields] AND genome[All Fields]) AND "dengue virus type 1"[porgn]
	KM403627.1	10714	1992/6-2009/6	2024-07-20	(("Dengue virus"[Organism] OR dengue virus[All Fields]) AND COMPLETE[All Fields] AND genome[All Fields]) AND "dengue virus type 1"[porgn]
	KM403628.1	10714	1992/6-2009/6	2024-07-20	(("Dengue virus"[Organism] OR dengue virus[All Fields]) AND COMPLETE[All Fields] AND genome[All Fields]) AND "dengue virus type 1"[porgn]
	KM403629.1	10637	1992/6-2009/6	2024-07-20	(("Dengue virus"[Organism] OR dengue virus[All Fields]) AND COMPLETE[All Fields] AND genome[All Fields]) AND "dengue virus type 1"[porgn]
	KM403630.1	10714	1992/6-2009/6	2024-07-20	(("Dengue virus"[Organism] OR dengue virus[All Fields]) AND COMPLETE[All Fields] AND genome[All Fields]) AND "dengue virus type 1"[porgn]
	KM403631.1	10714	1992/6-2009/6	2024-07-20	(("Dengue virus"[Organism] OR dengue virus[All Fields]) AND COMPLETE[All Fields] AND genome[All Fields]) AND "dengue virus type 1"[porgn]
	KM403632.1	10714	1992/6-2009/6	2024-07-20	(("Dengue virus"[Organism] OR dengue virus[All Fields]) AND COMPLETE[All Fields] AND genome[All Fields]) AND "dengue virus type 1"[porgn]
	KM403633.1	10714	1992/6-2009/6	2024-07-20	(("Dengue virus"[Organism] OR dengue virus[All Fields]) AND COMPLETE[All Fields] AND genome[All Fields]) AND "dengue virus type 1"[porgn]
	KM403634.1	10714	1992/6-2009/6	2024-07-20	(("Dengue virus"[Organism] OR dengue virus[All Fields]) AND COMPLETE[All Fields] AND genome[All Fields]) AND "dengue virus type 1"[porgn]
	KM403635.1	10714	1992/6-2009/6	2024-07-20	(("Dengue virus"[Organism] OR dengue virus[All Fields]) AND COMPLETE[All Fields] AND genome[All Fields]) AND "dengue virus type 1"[porgn]
	KM403636.1	10714	1992/6-2009/6	2024-07-20	(("Dengue virus"[Organism] OR dengue virus[All Fields]) AND COMPLETE[All Fields] AND genome[All Fields]) AND "dengue virus type 1"[porgn]
	KP188539.1	10416	1992/6-2009/6	2024-07-20	(("Dengue virus"[Organism] OR dengue virus[All Fields]) AND COMPLETE[All Fields] AND genome[All Fields]) AND "dengue virus type 1"[porgn]
	KP188540.1	10699	1992/6-2009/6	2024-07-20	(("Dengue virus"[Organism] OR dengue virus[All Fields]) AND COMPLETE[All Fields] AND genome[All Fields]) AND "dengue virus type 1"[porgn]
	KP188541.1	10490	1992/6-2009/6	2024-07-20	(("Dengue virus"[Organism] OR dengue virus[All Fields]) AND COMPLETE[All Fields] AND genome[All Fields]) AND "dengue virus type 1"[porgn]
	KP188542.1	10605	1992/6-2009/6	2024-07-20	(("Dengue virus"[Organism] OR dengue virus[All Fields]) AND COMPLETE[All Fields] AND genome[All Fields]) AND "dengue virus type 1"[porgn]
	KP188543.1	10917	1992/6-2009/6	2024-07-20	(("Dengue virus"[Organism] OR dengue virus[All Fields]) AND COMPLETE[All Fields] AND genome[All Fields]) AND "dengue virus type 1"[porgn]
	KP188544.1	10916	1992/6-2009/6	2024-07-20	(("Dengue virus"[Organism] OR dengue virus[All Fields]) AND COMPLETE[All Fields] AND genome[All Fields]) AND "dengue virus type 1"[porgn]
	KP188545.1	10609	1992/6-2009/6	2024-07-20	(("Dengue virus"[Organism] OR dengue virus[All Fields]) AND COMPLETE[All Fields] AND genome[All Fields]) AND "dengue virus type 1"[porgn]
	KP188546.1	10663	1992/6-2009/6	2024-07-20	(("Dengue virus"[Organism] OR dengue virus[All Fields]) AND COMPLETE[All Fields] AND genome[All Fields]) AND "dengue virus type 1"[porgn]
	KP188547.1	10776	1992/6-2009/6	2024-07-20	(("Dengue virus"[Organism] OR dengue virus[All Fields]) AND COMPLETE[All Fields] AND genome[All Fields]) AND "dengue virus type 1"[porgn]
	KP188548.1	10647	1992/6-2009/6	2024-07-20	(("Dengue virus"[Organism] OR dengue virus[All Fields]) AND COMPLETE[All Fields] AND genome[All Fields]) AND "dengue virus type 1"[porgn]
	KP188567.1	10618	1992/6-2009/6	2024-07-20	(("Dengue virus"[Organism] OR dengue virus[All Fields]) AND COMPLETE[All Fields] AND genome[All Fields]) AND "dengue virus type 1"[porgn]
	KP188568.1	10607	1992/6-2009/6	2024-07-20	(("Dengue virus"[Organism] OR dengue virus[All Fields]) AND COMPLETE[All Fields] AND genome[All Fields]) AND "dengue virus type 1"[porgn]
	KP398852.1	10733	1992/6-2009/6	2024-07-20	(("Dengue virus"[Organism] OR dengue virus[All Fields]) AND COMPLETE[All Fields] AND genome[All Fields]) AND "dengue virus type 1"[porgn]
	KP406801.1	10736	1992/6-2009/6	2024-07-20	(("Dengue virus"[Organism] OR dengue virus[All Fields]) AND COMPLETE[All Fields] AND genome[All Fields]) AND "dengue virus type 1"[porgn]
	KP406802.1	10735	1992/6-2009/6	2024-07-20	(("Dengue virus"[Organism] OR dengue virus[All Fields]) AND COMPLETE[All Fields] AND genome[All Fields]) AND "dengue virus type 1"[porgn]
	KP406803.1	10734	1992/6-2009/6	2024-07-20	(("Dengue virus"[Organism] OR dengue virus[All Fields]) AND COMPLETE[All Fields] AND genome[All Fields]) AND "dengue virus type 1"[porgn]
	KP686070.1	10670	1992/6-2009/6	2024-07-20	(("Dengue virus"[Organism] OR dengue virus[All Fields]) AND COMPLETE[All Fields] AND genome[All Fields]) AND "dengue virus type 1"[porgn]
	KP723473.1	10630	1992/6-2009/6	2024-07-20	(("Dengue virus"[Organism] OR dengue virus[All Fields]) AND COMPLETE[All Fields] AND genome[All Fields]) AND "dengue virus type 1"[porgn]
	KP723476.1	10628	1992/6-2009/6	2024-07-20	(("Dengue virus"[Organism] OR dengue virus[All Fields]) AND COMPLETE[All Fields] AND genome[All Fields]) AND "dengue virus type 1"[porgn]
	KR024705.1	10703	1992/6-2009/6	2024-07-20	(("Dengue virus"[Organism] OR dengue virus[All Fields]) AND COMPLETE[All Fields] AND genome[All Fields]) AND "dengue virus type 1"[porgn]
	KR024706.1	10703	1992/6-2009/6	2024-07-20	(("Dengue virus"[Organism] OR dengue virus[All Fields]) AND COMPLETE[All Fields] AND genome[All Fields]) AND "dengue virus type 1"[porgn]
	KR024707.1	10703	1992/6-2009/6	2024-07-20	(("Dengue virus"[Organism] OR dengue virus[All Fields]) AND COMPLETE[All Fields] AND genome[All Fields]) AND "dengue virus type 1"[porgn]
	KR024708.1	10703	1992/6-2009/6	2024-07-20	(("Dengue virus"[Organism] OR dengue virus[All Fields]) AND COMPLETE[All Fields] AND genome[All Fields]) AND "dengue virus type 1"[porgn]
	KT187559.1	10714	1992/6-2009/6	2024-07-20	(("Dengue virus"[Organism] OR dengue virus[All Fields]) AND COMPLETE[All Fields] AND genome[All Fields]) AND "dengue virus type 1"[porgn]
	KT187560.1	10714	1992/6-2009/6	2024-07-20	(("Dengue virus"[Organism] OR dengue virus[All Fields]) AND COMPLETE[All Fields] AND genome[All Fields]) AND "dengue virus type 1"[porgn]
	KT187561.1	10714	1992/6-2009/6	2024-07-20	(("Dengue virus"[Organism] OR dengue virus[All Fields]) AND COMPLETE[All Fields] AND genome[All Fields]) AND "dengue virus type 1"[porgn]
	KT187562.1	10714	1992/6-2009/6	2024-07-20	(("Dengue virus"[Organism] OR dengue virus[All Fields]) AND COMPLETE[All Fields] AND genome[All Fields]) AND "dengue virus type 1"[porgn]
	KT187563.1	10714	1992/6-2009/6	2024-07-20	(("Dengue virus"[Organism] OR dengue virus[All Fields]) AND COMPLETE[All Fields] AND genome[All Fields]) AND "dengue virus type 1"[porgn]
	KT187564.1	10735	1992/6-2009/6	2024-07-20	(("Dengue virus"[Organism] OR dengue virus[All Fields]) AND COMPLETE[All Fields] AND genome[All Fields]) AND "dengue virus type 1"[porgn]
	KT279761.2	10735	1992/6-2009/6	2024-07-20	(("Dengue virus"[Organism] OR dengue virus[All Fields]) AND COMPLETE[All Fields] AND genome[All Fields]) AND "dengue virus type 1"[porgn]
	KU509249.1	10582	1992/6-2009/6	2024-07-20	(("Dengue virus"[Organism] OR dengue virus[All Fields]) AND COMPLETE[All Fields] AND genome[All Fields]) AND "dengue virus type 1"[porgn]
	KU509250.1	10567	1992/6-2009/6	2024-07-20	(("Dengue virus"[Organism] OR dengue virus[All Fields]) AND COMPLETE[All Fields] AND genome[All Fields]) AND "dengue virus type 1"[porgn]
	KU509251.1	10290	1992/6-2009/6	2024-07-20	(("Dengue virus"[Organism] OR dengue virus[All Fields]) AND COMPLETE[All Fields] AND genome[All Fields]) AND "dengue virus type 1"[porgn]
	KU509252.1	10554	1992/6-2009/6	2024-07-20	(("Dengue virus"[Organism] OR dengue virus[All Fields]) AND COMPLETE[All Fields] AND genome[All Fields]) AND "dengue virus type 1"[porgn]
	KU509253.1	10623	1992/6-2009/6	2024-07-20	(("Dengue virus"[Organism] OR dengue virus[All Fields]) AND COMPLETE[All Fields] AND genome[All Fields]) AND "dengue virus type 1"[porgn]
	KU509254.1	10569	1992/6-2009/6	2024-07-20	(("Dengue virus"[Organism] OR dengue virus[All Fields]) AND COMPLETE[All Fields] AND genome[All Fields]) AND "dengue virus type 1"[porgn]
	KU509255.1	10335	1992/6-2009/6	2024-07-20	(("Dengue virus"[Organism] OR dengue virus[All Fields]) AND COMPLETE[All Fields] AND genome[All Fields]) AND "dengue virus type 1"[porgn]
	KU509256.1	10579	1992/6-2009/6	2024-07-20	(("Dengue virus"[Organism] OR dengue virus[All Fields]) AND COMPLETE[All Fields] AND genome[All Fields]) AND "dengue virus type 1"[porgn]
	KU509257.1	10586	1992/6-2009/6	2024-07-20	(("Dengue virus"[Organism] OR dengue virus[All Fields]) AND COMPLETE[All Fields] AND genome[All Fields]) AND "dengue virus type 1"[porgn]
	KU509258.1	10377	1992/6-2009/6	2024-07-20	(("Dengue virus"[Organism] OR dengue virus[All Fields]) AND COMPLETE[All Fields] AND genome[All Fields]) AND "dengue virus type 1"[porgn]
	KU509259.1	10580	1992/6-2009/6	2024-07-20	(("Dengue virus"[Organism] OR dengue virus[All Fields]) AND COMPLETE[All Fields] AND genome[All Fields]) AND "dengue virus type 1"[porgn]
	KU509260.1	10378	1992/6-2009/6	2024-07-20	(("Dengue virus"[Organism] OR dengue virus[All Fields]) AND COMPLETE[All Fields] AND genome[All Fields]) AND "dengue virus type 1"[porgn]
	KU509261.1	10582	1992/6-2009/6	2024-07-20	(("Dengue virus"[Organism] OR dengue virus[All Fields]) AND COMPLETE[All Fields] AND genome[All Fields]) AND "dengue virus type 1"[porgn]
	KU509262.1	10586	1992/6-2009/6	2024-07-20	(("Dengue virus"[Organism] OR dengue virus[All Fields]) AND COMPLETE[All Fields] AND genome[All Fields]) AND "dengue virus type 1"[porgn]
	KU509263.1	10375	1992/6-2009/6	2024-07-20	(("Dengue virus"[Organism] OR dengue virus[All Fields]) AND COMPLETE[All Fields] AND genome[All Fields]) AND "dengue virus type 1"[porgn]
	KU509264.1	10246	1992/6-2009/6	2024-07-20	(("Dengue virus"[Organism] OR dengue virus[All Fields]) AND COMPLETE[All Fields] AND genome[All Fields]) AND "dengue virus type 1"[porgn]
	KU509265.1	10593	1992/6-2009/6	2024-07-20	(("Dengue virus"[Organism] OR dengue virus[All Fields]) AND COMPLETE[All Fields] AND genome[All Fields]) AND "dengue virus type 1"[porgn]
	KU509266.1	10664	1992/6-2009/6	2024-07-20	(("Dengue virus"[Organism] OR dengue virus[All Fields]) AND COMPLETE[All Fields] AND genome[All Fields]) AND "dengue virus type 1"[porgn]
	KX225483.1	10645	1992/6-2009/6	2024-07-20	(("Dengue virus"[Organism] OR dengue virus[All Fields]) AND COMPLETE[All Fields] AND genome[All Fields]) AND "dengue virus type 1"[porgn]
	KX225484.1	10692	1992/6-2009/6	2024-07-20	(("Dengue virus"[Organism] OR dengue virus[All Fields]) AND COMPLETE[All Fields] AND genome[All Fields]) AND "dengue virus type 1"[porgn]
	KX225487.1	10607	1992/6-2009/6	2024-07-20	(("Dengue virus"[Organism] OR dengue virus[All Fields]) AND COMPLETE[All Fields] AND genome[All Fields]) AND "dengue virus type 1"[porgn]
	KX225488.1	10688	1992/6-2009/6	2024-07-20	(("Dengue virus"[Organism] OR dengue virus[All Fields]) AND COMPLETE[All Fields] AND genome[All Fields]) AND "dengue virus type 1"[porgn]
	KX225489.1	10674	1992/6-2009/6	2024-07-20	(("Dengue virus"[Organism] OR dengue virus[All Fields]) AND COMPLETE[All Fields] AND genome[All Fields]) AND "dengue virus type 1"[porgn]
	KX225490.1	10671	1992/6-2009/6	2024-07-20	(("Dengue virus"[Organism] OR dengue virus[All Fields]) AND COMPLETE[All Fields] AND genome[All Fields]) AND "dengue virus type 1"[porgn]
	KX225491.1	10685	1992/6-2009/6	2024-07-20	(("Dengue virus"[Organism] OR dengue virus[All Fields]) AND COMPLETE[All Fields] AND genome[All Fields]) AND "dengue virus type 1"[porgn]
	KX225492.1	10688	1992/6-2009/6	2024-07-20	(("Dengue virus"[Organism] OR dengue virus[All Fields]) AND COMPLETE[All Fields] AND genome[All Fields]) AND "dengue virus type 1"[porgn]
	KX225493.1	10688	1992/6-2009/6	2024-07-20	(("Dengue virus"[Organism] OR dengue virus[All Fields]) AND COMPLETE[All Fields] AND genome[All Fields]) AND "dengue virus type 1"[porgn]
	KX380806.1	10669	1992/6-2009/6	2024-07-20	(("Dengue virus"[Organism] OR dengue virus[All Fields]) AND COMPLETE[All Fields] AND genome[All Fields]) AND "dengue virus type 1"[porgn]
	KX452050.1	10624	1992/6-2009/6	2024-07-20	(("Dengue virus"[Organism] OR dengue virus[All Fields]) AND COMPLETE[All Fields] AND genome[All Fields]) AND "dengue virus type 1"[porgn]
	KX452051.1	10563	1992/6-2009/6	2024-07-20	(("Dengue virus"[Organism] OR dengue virus[All Fields]) AND COMPLETE[All Fields] AND genome[All Fields]) AND "dengue virus type 1"[porgn]
	KX452052.1	10692	1992/6-2009/6	2024-07-20	(("Dengue virus"[Organism] OR dengue virus[All Fields]) AND COMPLETE[All Fields] AND genome[All Fields]) AND "dengue virus type 1"[porgn]
	KX452053.1	10612	1992/6-2009/6	2024-07-20	(("Dengue virus"[Organism] OR dengue virus[All Fields]) AND COMPLETE[All Fields] AND genome[All Fields]) AND "dengue virus type 1"[porgn]
	KX452054.1	10818	1992/6-2009/6	2024-07-20	(("Dengue virus"[Organism] OR dengue virus[All Fields]) AND COMPLETE[All Fields] AND genome[All Fields]) AND "dengue virus type 1"[porgn]
	KX452055.1	10694	1992/6-2009/6	2024-07-20	(("Dengue virus"[Organism] OR dengue virus[All Fields]) AND COMPLETE[All Fields] AND genome[All Fields]) AND "dengue virus type 1"[porgn]
	KX452056.1	10676	1992/6-2009/6	2024-07-20	(("Dengue virus"[Organism] OR dengue virus[All Fields]) AND COMPLETE[All Fields] AND genome[All Fields]) AND "dengue virus type 1"[porgn]
	KX452057.1	10723	1992/6-2009/6	2024-07-20	(("Dengue virus"[Organism] OR dengue virus[All Fields]) AND COMPLETE[All Fields] AND genome[All Fields]) AND "dengue virus type 1"[porgn]
	KX452058.1	10674	1992/6-2009/6	2024-07-20	(("Dengue virus"[Organism] OR dengue virus[All Fields]) AND COMPLETE[All Fields] AND genome[All Fields]) AND "dengue virus type 1"[porgn]
	KX452059.1	10733	1992/6-2009/6	2024-07-20	(("Dengue virus"[Organism] OR dengue virus[All Fields]) AND COMPLETE[All Fields] AND genome[All Fields]) AND "dengue virus type 1"[porgn]
	KX452060.1	10606	1992/6-2009/6	2024-07-20	(("Dengue virus"[Organism] OR dengue virus[All Fields]) AND COMPLETE[All Fields] AND genome[All Fields]) AND "dengue virus type 1"[porgn]
	KX452061.1	10665	1992/6-2009/6	2024-07-20	(("Dengue virus"[Organism] OR dengue virus[All Fields]) AND COMPLETE[All Fields] AND genome[All Fields]) AND "dengue virus type 1"[porgn]
	KX452062.1	10589	1992/6-2009/6	2024-07-20	(("Dengue virus"[Organism] OR dengue virus[All Fields]) AND COMPLETE[All Fields] AND genome[All Fields]) AND "dengue virus type 1"[porgn]
	KX452063.1	10587	1992/6-2009/6	2024-07-20	(("Dengue virus"[Organism] OR dengue virus[All Fields]) AND COMPLETE[All Fields] AND genome[All Fields]) AND "dengue virus type 1"[porgn]
	KX452064.1	10690	1992/6-2009/6	2024-07-20	(("Dengue virus"[Organism] OR dengue virus[All Fields]) AND COMPLETE[All Fields] AND genome[All Fields]) AND "dengue virus type 1"[porgn]
	KX452065.1	10740	1992/6-2009/6	2024-07-20	(("Dengue virus"[Organism] OR dengue virus[All Fields]) AND COMPLETE[All Fields] AND genome[All Fields]) AND "dengue virus type 1"[porgn]
	KX452067.1	10602	1992/6-2009/6	2024-07-20	(("Dengue virus"[Organism] OR dengue virus[All Fields]) AND COMPLETE[All Fields] AND genome[All Fields]) AND "dengue virus type 1"[porgn]
	KX452068.1	10653	1992/6-2009/6	2024-07-20	(("Dengue virus"[Organism] OR dengue virus[All Fields]) AND COMPLETE[All Fields] AND genome[All Fields]) AND "dengue virus type 1"[porgn]
	KX458014.1	10732	1992/6-2009/6	2024-07-20	(("Dengue virus"[Organism] OR dengue virus[All Fields]) AND COMPLETE[All Fields] AND genome[All Fields]) AND "dengue virus type 1"[porgn]
	KX459386.1	10666	1992/6-2009/6	2024-07-20	(("Dengue virus"[Organism] OR dengue virus[All Fields]) AND COMPLETE[All Fields] AND genome[All Fields]) AND "dengue virus type 1"[porgn]
	KX459387.1	10670	1992/6-2009/6	2024-07-20	(("Dengue virus"[Organism] OR dengue virus[All Fields]) AND COMPLETE[All Fields] AND genome[All Fields]) AND "dengue virus type 1"[porgn]
	KX459388.1	10665	1992/6-2009/6	2024-07-20	(("Dengue virus"[Organism] OR dengue virus[All Fields]) AND COMPLETE[All Fields] AND genome[All Fields]) AND "dengue virus type 1"[porgn]
	KX459389.1	10664	1992/6-2009/6	2024-07-20	(("Dengue virus"[Organism] OR dengue virus[All Fields]) AND COMPLETE[All Fields] AND genome[All Fields]) AND "dengue virus type 1"[porgn]
	KX459390.1	10668	1992/6-2009/6	2024-07-20	(("Dengue virus"[Organism] OR dengue virus[All Fields]) AND COMPLETE[All Fields] AND genome[All Fields]) AND "dengue virus type 1"[porgn]
	KX459391.1	10622	1992/6-2009/6	2024-07-20	(("Dengue virus"[Organism] OR dengue virus[All Fields]) AND COMPLETE[All Fields] AND genome[All Fields]) AND "dengue virus type 1"[porgn]
	KX459392.1	10673	1992/6-2009/6	2024-07-20	(("Dengue virus"[Organism] OR dengue virus[All Fields]) AND COMPLETE[All Fields] AND genome[All Fields]) AND "dengue virus type 1"[porgn]
	KX595191.1	10732	1992/6-2009/6	2024-07-20	(("Dengue virus"[Organism] OR dengue virus[All Fields]) AND COMPLETE[All Fields] AND genome[All Fields]) AND "dengue virus type 1"[porgn]
	KX618705.1	10735	1992/6-2009/6	2024-07-20	(("Dengue virus"[Organism] OR dengue virus[All Fields]) AND COMPLETE[All Fields] AND genome[All Fields]) AND "dengue virus type 1"[porgn]
	KX618706.1	10735	1992/6-2009/6	2024-07-20	(("Dengue virus"[Organism] OR dengue virus[All Fields]) AND COMPLETE[All Fields] AND genome[All Fields]) AND "dengue virus type 1"[porgn]
	KX620451.1	10665	1992/6-2009/6	2024-07-20	(("Dengue virus"[Organism] OR dengue virus[All Fields]) AND COMPLETE[All Fields] AND genome[All Fields]) AND "dengue virus type 1"[porgn]
	KX620452.1	10664	1992/6-2009/6	2024-07-20	(("Dengue virus"[Organism] OR dengue virus[All Fields]) AND COMPLETE[All Fields] AND genome[All Fields]) AND "dengue virus type 1"[porgn]
	KX620453.1	10665	1992/6-2009/6	2024-07-20	(("Dengue virus"[Organism] OR dengue virus[All Fields]) AND COMPLETE[All Fields] AND genome[All Fields]) AND "dengue virus type 1"[porgn]
	KX620454.1	10442	1992/6-2009/6	2024-07-20	(("Dengue virus"[Organism] OR dengue virus[All Fields]) AND COMPLETE[All Fields] AND genome[All Fields]) AND "dengue virus type 1"[porgn]
	KX620455.1	10686	1992/6-2009/6	2024-07-20	(("Dengue virus"[Organism] OR dengue virus[All Fields]) AND COMPLETE[All Fields] AND genome[All Fields]) AND "dengue virus type 1"[porgn]
	KX621249.1	10633	1992/6-2009/6	2024-07-20	(("Dengue virus"[Organism] OR dengue virus[All Fields]) AND COMPLETE[All Fields] AND genome[All Fields]) AND "dengue virus type 1"[porgn]
	KX621250.1	10647	1992/6-2009/6	2024-07-20	(("Dengue virus"[Organism] OR dengue virus[All Fields]) AND COMPLETE[All Fields] AND genome[All Fields]) AND "dengue virus type 1"[porgn]
	KX621251.1	10616	1992/6-2009/6	2024-07-20	(("Dengue virus"[Organism] OR dengue virus[All Fields]) AND COMPLETE[All Fields] AND genome[All Fields]) AND "dengue virus type 1"[porgn]
	KX621252.1	10255	1992/6-2009/6	2024-07-20	(("Dengue virus"[Organism] OR dengue virus[All Fields]) AND COMPLETE[All Fields] AND genome[All Fields]) AND "dengue virus type 1"[porgn]
	KX621253.1	10714	1992/6-2009/6	2024-07-20	(("Dengue virus"[Organism] OR dengue virus[All Fields]) AND COMPLETE[All Fields] AND genome[All Fields]) AND "dengue virus type 1"[porgn]
	KY057365.1	10735	1992/6-2009/6	2024-07-20	(("Dengue virus"[Organism] OR dengue virus[All Fields]) AND COMPLETE[All Fields] AND genome[All Fields]) AND "dengue virus type 1"[porgn]
	KY057366.1	10735	1992/6-2009/6	2024-07-20	(("Dengue virus"[Organism] OR dengue virus[All Fields]) AND COMPLETE[All Fields] AND genome[All Fields]) AND "dengue virus type 1"[porgn]
	KY057367.1	10735	1992/6-2009/6	2024-07-20	(("Dengue virus"[Organism] OR dengue virus[All Fields]) AND COMPLETE[All Fields] AND genome[All Fields]) AND "dengue virus type 1"[porgn]
	KY057368.1	10735	1992/6-2009/6	2024-07-20	(("Dengue virus"[Organism] OR dengue virus[All Fields]) AND COMPLETE[All Fields] AND genome[All Fields]) AND "dengue virus type 1"[porgn]
	KY057369.1	10735	1992/6-2009/6	2024-07-20	(("Dengue virus"[Organism] OR dengue virus[All Fields]) AND COMPLETE[All Fields] AND genome[All Fields]) AND "dengue virus type 1"[porgn]
	KY057370.1	10735	1992/6-2009/6	2024-07-20	(("Dengue virus"[Organism] OR dengue virus[All Fields]) AND COMPLETE[All Fields] AND genome[All Fields]) AND "dengue virus type 1"[porgn]
	KY057371.1	10735	1992/6-2009/6	2024-07-20	(("Dengue virus"[Organism] OR dengue virus[All Fields]) AND COMPLETE[All Fields] AND genome[All Fields]) AND "dengue virus type 1"[porgn]
	KY057372.1	10735	1992/6-2009/6	2024-07-20	(("Dengue virus"[Organism] OR dengue virus[All Fields]) AND COMPLETE[All Fields] AND genome[All Fields]) AND "dengue virus type 1"[porgn]
	KY057373.1	10735	1992/6-2009/6	2024-07-20	(("Dengue virus"[Organism] OR dengue virus[All Fields]) AND COMPLETE[All Fields] AND genome[All Fields]) AND "dengue virus type 1"[porgn]
	KY474303.1	10678	1992/6-2009/6	2024-07-20	(("Dengue virus"[Organism] OR dengue virus[All Fields]) AND COMPLETE[All Fields] AND genome[All Fields]) AND "dengue virus type 1"[porgn]
	KY474304.1	10678	1992/6-2009/6	2024-07-20	(("Dengue virus"[Organism] OR dengue virus[All Fields]) AND COMPLETE[All Fields] AND genome[All Fields]) AND "dengue virus type 1"[porgn]
	KY474305.1	10675	1992/6-2009/6	2024-07-20	(("Dengue virus"[Organism] OR dengue virus[All Fields]) AND COMPLETE[All Fields] AND genome[All Fields]) AND "dengue virus type 1"[porgn]
	KY474306.1	10677	1992/6-2009/6	2024-07-20	(("Dengue virus"[Organism] OR dengue virus[All Fields]) AND COMPLETE[All Fields] AND genome[All Fields]) AND "dengue virus type 1"[porgn]
	KY474307.1	10675	1992/6-2009/6	2024-07-20	(("Dengue virus"[Organism] OR dengue virus[All Fields]) AND COMPLETE[All Fields] AND genome[All Fields]) AND "dengue virus type 1"[porgn]
	KY672931.1	10738	1992/6-2009/6	2024-07-20	(("Dengue virus"[Organism] OR dengue virus[All Fields]) AND COMPLETE[All Fields] AND genome[All Fields]) AND "dengue virus type 1"[porgn]
	KY672932.1	10704	1992/6-2009/6	2024-07-20	(("Dengue virus"[Organism] OR dengue virus[All Fields]) AND COMPLETE[All Fields] AND genome[All Fields]) AND "dengue virus type 1"[porgn]
	KY672933.1	10714	1992/6-2009/6	2024-07-20	(("Dengue virus"[Organism] OR dengue virus[All Fields]) AND COMPLETE[All Fields] AND genome[All Fields]) AND "dengue virus type 1"[porgn]
	KY672934.1	10738	1992/6-2009/6	2024-07-20	(("Dengue virus"[Organism] OR dengue virus[All Fields]) AND COMPLETE[All Fields] AND genome[All Fields]) AND "dengue virus type 1"[porgn]
	KY672935.1	10738	1992/6-2009/6	2024-07-20	(("Dengue virus"[Organism] OR dengue virus[All Fields]) AND COMPLETE[All Fields] AND genome[All Fields]) AND "dengue virus type 1"[porgn]
	KY672936.1	10738	1992/6-2009/6	2024-07-20	(("Dengue virus"[Organism] OR dengue virus[All Fields]) AND COMPLETE[All Fields] AND genome[All Fields]) AND "dengue virus type 1"[porgn]
	KY672937.1	10738	1992/6-2009/6	2024-07-20	(("Dengue virus"[Organism] OR dengue virus[All Fields]) AND COMPLETE[All Fields] AND genome[All Fields]) AND "dengue virus type 1"[porgn]
	KY672938.1	10738	1992/6-2009/6	2024-07-20	(("Dengue virus"[Organism] OR dengue virus[All Fields]) AND COMPLETE[All Fields] AND genome[All Fields]) AND "dengue virus type 1"[porgn]
	KY672939.1	10707	1992/6-2009/6	2024-07-20	(("Dengue virus"[Organism] OR dengue virus[All Fields]) AND COMPLETE[All Fields] AND genome[All Fields]) AND "dengue virus type 1"[porgn]
	KY672940.1	10707	1992/6-2009/6	2024-07-20	(("Dengue virus"[Organism] OR dengue virus[All Fields]) AND COMPLETE[All Fields] AND genome[All Fields]) AND "dengue virus type 1"[porgn]
	KY672941.1	10714	1992/6-2009/6	2024-07-20	(("Dengue virus"[Organism] OR dengue virus[All Fields]) AND COMPLETE[All Fields] AND genome[All Fields]) AND "dengue virus type 1"[porgn]
	KY672942.1	10737	1992/6-2009/6	2024-07-20	(("Dengue virus"[Organism] OR dengue virus[All Fields]) AND COMPLETE[All Fields] AND genome[All Fields]) AND "dengue virus type 1"[porgn]
	KY672943.1	10737	1992/6-2009/6	2024-07-20	(("Dengue virus"[Organism] OR dengue virus[All Fields]) AND COMPLETE[All Fields] AND genome[All Fields]) AND "dengue virus type 1"[porgn]
	KY672944.1	10709	1992/6-2009/6	2024-07-20	(("Dengue virus"[Organism] OR dengue virus[All Fields]) AND COMPLETE[All Fields] AND genome[All Fields]) AND "dengue virus type 1"[porgn]
	KY829115.1	10717	1992/6-2009/6	2024-07-20	(("Dengue virus"[Organism] OR dengue virus[All Fields]) AND COMPLETE[All Fields] AND genome[All Fields]) AND "dengue virus type 1"[porgn]
	KY921902.1	10735	1992/6-2009/6	2024-07-20	(("Dengue virus"[Organism] OR dengue virus[All Fields]) AND COMPLETE[All Fields] AND genome[All Fields]) AND "dengue virus type 1"[porgn]
	KY921903.1	10714	1992/6-2009/6	2024-07-20	(("Dengue virus"[Organism] OR dengue virus[All Fields]) AND COMPLETE[All Fields] AND genome[All Fields]) AND "dengue virus type 1"[porgn]
	KY926848.1	10597	1992/6-2009/6	2024-07-20	(("Dengue virus"[Organism] OR dengue virus[All Fields]) AND COMPLETE[All Fields] AND genome[All Fields]) AND "dengue virus type 1"[porgn]
	KY926849.1	10597	1992/6-2009/6	2024-07-20	(("Dengue virus"[Organism] OR dengue virus[All Fields]) AND COMPLETE[All Fields] AND genome[All Fields]) AND "dengue virus type 1"[porgn]
	LC011945.1	10693	1992/6-2009/6	2024-07-20	(("Dengue virus"[Organism] OR dengue virus[All Fields]) AND COMPLETE[All Fields] AND genome[All Fields]) AND "dengue virus type 1"[porgn]
	LC011946.1	10693	1992/6-2009/6	2024-07-20	(("Dengue virus"[Organism] OR dengue virus[All Fields]) AND COMPLETE[All Fields] AND genome[All Fields]) AND "dengue virus type 1"[porgn]
	LC011947.1	10693	1992/6-2009/6	2024-07-20	(("Dengue virus"[Organism] OR dengue virus[All Fields]) AND COMPLETE[All Fields] AND genome[All Fields]) AND "dengue virus type 1"[porgn]
	LC011948.1	10693	1992/6-2009/6	2024-07-20	(("Dengue virus"[Organism] OR dengue virus[All Fields]) AND COMPLETE[All Fields] AND genome[All Fields]) AND "dengue virus type 1"[porgn]
	LC011949.1	10693	1992/6-2009/6	2024-07-20	(("Dengue virus"[Organism] OR dengue virus[All Fields]) AND COMPLETE[All Fields] AND genome[All Fields]) AND "dengue virus type 1"[porgn]
	LC016760.1	10693	1992/6-2009/6	2024-07-20	(("Dengue virus"[Organism] OR dengue virus[All Fields]) AND COMPLETE[All Fields] AND genome[All Fields]) AND "dengue virus type 1"[porgn]
	LC436667.1	10673	1992/6-2009/6	2024-07-20	(("Dengue virus"[Organism] OR dengue virus[All Fields]) AND COMPLETE[All Fields] AND genome[All Fields]) AND "dengue virus type 1"[porgn]
	LC436668.1	10673	1992/6-2009/6	2024-07-20	(("Dengue virus"[Organism] OR dengue virus[All Fields]) AND COMPLETE[All Fields] AND genome[All Fields]) AND "dengue virus type 1"[porgn]
	LC646544.1	10706	1992/6-2009/6	2024-07-20	(("Dengue virus"[Organism] OR dengue virus[All Fields]) AND COMPLETE[All Fields] AND genome[All Fields]) AND "dengue virus type 1"[porgn]
	LC652827.1	10735	1992/6-2009/6	2024-07-20	(("Dengue virus"[Organism] OR dengue virus[All Fields]) AND COMPLETE[All Fields] AND genome[All Fields]) AND "dengue virus type 1"[porgn]
	LC652828.1	10735	1992/6-2009/6	2024-07-20	(("Dengue virus"[Organism] OR dengue virus[All Fields]) AND COMPLETE[All Fields] AND genome[All Fields]) AND "dengue virus type 1"[porgn]
	LC707382.1	10670	1992/6-2009/6	2024-07-20	(("Dengue virus"[Organism] OR dengue virus[All Fields]) AND COMPLETE[All Fields] AND genome[All Fields]) AND "dengue virus type 1"[porgn]
	M87512.1	10717	1992/6-2009/6	2024-07-20	(("Dengue virus"[Organism] OR dengue virus[All Fields]) AND COMPLETE[All Fields] AND genome[All Fields]) AND "dengue virus type 1"[porgn]
	MF033196.1	10735	1992/6-2009/6	2024-07-20	(("Dengue virus"[Organism] OR dengue virus[All Fields]) AND COMPLETE[All Fields] AND genome[All Fields]) AND "dengue virus type 1"[porgn]
	MF033197.1	10735	1992/6-2009/6	2024-07-20	(("Dengue virus"[Organism] OR dengue virus[All Fields]) AND COMPLETE[All Fields] AND genome[All Fields]) AND "dengue virus type 1"[porgn]
	MF033198.1	10714	1992/6-2009/6	2024-07-20	(("Dengue virus"[Organism] OR dengue virus[All Fields]) AND COMPLETE[All Fields] AND genome[All Fields]) AND "dengue virus type 1"[porgn]
	MF033199.1	10735	1992/6-2009/6	2024-07-20	(("Dengue virus"[Organism] OR dengue virus[All Fields]) AND COMPLETE[All Fields] AND genome[All Fields]) AND "dengue virus type 1"[porgn]
	MF033200.1	10714	1992/6-2009/6	2024-07-20	(("Dengue virus"[Organism] OR dengue virus[All Fields]) AND COMPLETE[All Fields] AND genome[All Fields]) AND "dengue virus type 1"[porgn]
	MF033201.1	10735	1992/6-2009/6	2024-07-20	(("Dengue virus"[Organism] OR dengue virus[All Fields]) AND COMPLETE[All Fields] AND genome[All Fields]) AND "dengue virus type 1"[porgn]
	MF033202.1	10735	1992/6-2009/6	2024-07-20	(("Dengue virus"[Organism] OR dengue virus[All Fields]) AND COMPLETE[All Fields] AND genome[All Fields]) AND "dengue virus type 1"[porgn]
	MF033203.1	10735	1992/6-2009/6	2024-07-20	(("Dengue virus"[Organism] OR dengue virus[All Fields]) AND COMPLETE[All Fields] AND genome[All Fields]) AND "dengue virus type 1"[porgn]
	MF033204.1	10714	1992/6-2009/6	2024-07-20	(("Dengue virus"[Organism] OR dengue virus[All Fields]) AND COMPLETE[All Fields] AND genome[All Fields]) AND "dengue virus type 1"[porgn]
	MF033205.1	10714	1992/6-2009/6	2024-07-20	(("Dengue virus"[Organism] OR dengue virus[All Fields]) AND COMPLETE[All Fields] AND genome[All Fields]) AND "dengue virus type 1"[porgn]
	MF033206.1	10735	1992/6-2009/6	2024-07-20	(("Dengue virus"[Organism] OR dengue virus[All Fields]) AND COMPLETE[All Fields] AND genome[All Fields]) AND "dengue virus type 1"[porgn]
	MF033207.1	10735	1992/6-2009/6	2024-07-20	(("Dengue virus"[Organism] OR dengue virus[All Fields]) AND COMPLETE[All Fields] AND genome[All Fields]) AND "dengue virus type 1"[porgn]
	MF033208.1	10735	1992/6-2009/6	2024-07-20	(("Dengue virus"[Organism] OR dengue virus[All Fields]) AND COMPLETE[All Fields] AND genome[All Fields]) AND "dengue virus type 1"[porgn]
	MF033209.1	10735	1992/6-2009/6	2024-07-20	(("Dengue virus"[Organism] OR dengue virus[All Fields]) AND COMPLETE[All Fields] AND genome[All Fields]) AND "dengue virus type 1"[porgn]
	MF033210.1	10735	1992/6-2009/6	2024-07-20	(("Dengue virus"[Organism] OR dengue virus[All Fields]) AND COMPLETE[All Fields] AND genome[All Fields]) AND "dengue virus type 1"[porgn]
	MF033211.1	10714	1992/6-2009/6	2024-07-20	(("Dengue virus"[Organism] OR dengue virus[All Fields]) AND COMPLETE[All Fields] AND genome[All Fields]) AND "dengue virus type 1"[porgn]
	MF033212.1	10714	1992/6-2009/6	2024-07-20	(("Dengue virus"[Organism] OR dengue virus[All Fields]) AND COMPLETE[All Fields] AND genome[All Fields]) AND "dengue virus type 1"[porgn]
	MF033213.1	10714	1992/6-2009/6	2024-07-20	(("Dengue virus"[Organism] OR dengue virus[All Fields]) AND COMPLETE[All Fields] AND genome[All Fields]) AND "dengue virus type 1"[porgn]
	MF033214.1	10735	1992/6-2009/6	2024-07-20	(("Dengue virus"[Organism] OR dengue virus[All Fields]) AND COMPLETE[All Fields] AND genome[All Fields]) AND "dengue virus type 1"[porgn]
	MF033215.1	10735	1992/6-2009/6	2024-07-20	(("Dengue virus"[Organism] OR dengue virus[All Fields]) AND COMPLETE[All Fields] AND genome[All Fields]) AND "dengue virus type 1"[porgn]
	MF033216.1	10735	1992/6-2009/6	2024-07-20	(("Dengue virus"[Organism] OR dengue virus[All Fields]) AND COMPLETE[All Fields] AND genome[All Fields]) AND "dengue virus type 1"[porgn]
	MF033217.1	10710	1992/6-2009/6	2024-07-20	(("Dengue virus"[Organism] OR dengue virus[All Fields]) AND COMPLETE[All Fields] AND genome[All Fields]) AND "dengue virus type 1"[porgn]
	MF033218.1	10735	1992/6-2009/6	2024-07-20	(("Dengue virus"[Organism] OR dengue virus[All Fields]) AND COMPLETE[All Fields] AND genome[All Fields]) AND "dengue virus type 1"[porgn]
	MF033219.1	10735	1992/6-2009/6	2024-07-20	(("Dengue virus"[Organism] OR dengue virus[All Fields]) AND COMPLETE[All Fields] AND genome[All Fields]) AND "dengue virus type 1"[porgn]
	MF033220.1	10735	1992/6-2009/6	2024-07-20	(("Dengue virus"[Organism] OR dengue virus[All Fields]) AND COMPLETE[All Fields] AND genome[All Fields]) AND "dengue virus type 1"[porgn]
	MF033221.1	10685	1992/6-2009/6	2024-07-20	(("Dengue virus"[Organism] OR dengue virus[All Fields]) AND COMPLETE[All Fields] AND genome[All Fields]) AND "dengue virus type 1"[porgn]
	MF033222.1	10735	1992/6-2009/6	2024-07-20	(("Dengue virus"[Organism] OR dengue virus[All Fields]) AND COMPLETE[All Fields] AND genome[All Fields]) AND "dengue virus type 1"[porgn]
	MF033223.1	10735	1992/6-2009/6	2024-07-20	(("Dengue virus"[Organism] OR dengue virus[All Fields]) AND COMPLETE[All Fields] AND genome[All Fields]) AND "dengue virus type 1"[porgn]
	MF033224.1	10661	1992/6-2009/6	2024-07-20	(("Dengue virus"[Organism] OR dengue virus[All Fields]) AND COMPLETE[All Fields] AND genome[All Fields]) AND "dengue virus type 1"[porgn]
	MF033225.1	10735	1992/6-2009/6	2024-07-20	(("Dengue virus"[Organism] OR dengue virus[All Fields]) AND COMPLETE[All Fields] AND genome[All Fields]) AND "dengue virus type 1"[porgn]
	MF033226.1	10714	1992/6-2009/6	2024-07-20	(("Dengue virus"[Organism] OR dengue virus[All Fields]) AND COMPLETE[All Fields] AND genome[All Fields]) AND "dengue virus type 1"[porgn]
	MF033227.1	10714	1992/6-2009/6	2024-07-20	(("Dengue virus"[Organism] OR dengue virus[All Fields]) AND COMPLETE[All Fields] AND genome[All Fields]) AND "dengue virus type 1"[porgn]
	MF033228.1	10735	1992/6-2009/6	2024-07-20	(("Dengue virus"[Organism] OR dengue virus[All Fields]) AND COMPLETE[All Fields] AND genome[All Fields]) AND "dengue virus type 1"[porgn]
	MF033229.1	10714	1992/6-2009/6	2024-07-20	(("Dengue virus"[Organism] OR dengue virus[All Fields]) AND COMPLETE[All Fields] AND genome[All Fields]) AND "dengue virus type 1"[porgn]
	MF033230.1	10735	1992/6-2009/6	2024-07-20	(("Dengue virus"[Organism] OR dengue virus[All Fields]) AND COMPLETE[All Fields] AND genome[All Fields]) AND "dengue virus type 1"[porgn]
	MF033231.1	10735	1992/6-2009/6	2024-07-20	(("Dengue virus"[Organism] OR dengue virus[All Fields]) AND COMPLETE[All Fields] AND genome[All Fields]) AND "dengue virus type 1"[porgn]
	MF033232.1	10735	1992/6-2009/6	2024-07-20	(("Dengue virus"[Organism] OR dengue virus[All Fields]) AND COMPLETE[All Fields] AND genome[All Fields]) AND "dengue virus type 1"[porgn]
	MF033233.1	10735	1992/6-2009/6	2024-07-20	(("Dengue virus"[Organism] OR dengue virus[All Fields]) AND COMPLETE[All Fields] AND genome[All Fields]) AND "dengue virus type 1"[porgn]
	MF033234.1	10714	1992/6-2009/6	2024-07-20	(("Dengue virus"[Organism] OR dengue virus[All Fields]) AND COMPLETE[All Fields] AND genome[All Fields]) AND "dengue virus type 1"[porgn]
	MF033235.1	10735	1992/6-2009/6	2024-07-20	(("Dengue virus"[Organism] OR dengue virus[All Fields]) AND COMPLETE[All Fields] AND genome[All Fields]) AND "dengue virus type 1"[porgn]
	MF033236.1	10735	1992/6-2009/6	2024-07-20	(("Dengue virus"[Organism] OR dengue virus[All Fields]) AND COMPLETE[All Fields] AND genome[All Fields]) AND "dengue virus type 1"[porgn]
	MF033237.1	10714	1992/6-2009/6	2024-07-20	(("Dengue virus"[Organism] OR dengue virus[All Fields]) AND COMPLETE[All Fields] AND genome[All Fields]) AND "dengue virus type 1"[porgn]
	MF033238.1	10714	1992/6-2009/6	2024-07-20	(("Dengue virus"[Organism] OR dengue virus[All Fields]) AND COMPLETE[All Fields] AND genome[All Fields]) AND "dengue virus type 1"[porgn]
	MF033239.1	10735	1992/6-2009/6	2024-07-20	(("Dengue virus"[Organism] OR dengue virus[All Fields]) AND COMPLETE[All Fields] AND genome[All Fields]) AND "dengue virus type 1"[porgn]
	MF033240.1	10735	1992/6-2009/6	2024-07-20	(("Dengue virus"[Organism] OR dengue virus[All Fields]) AND COMPLETE[All Fields] AND genome[All Fields]) AND "dengue virus type 1"[porgn]
	MF033241.1	10686	1992/6-2009/6	2024-07-20	(("Dengue virus"[Organism] OR dengue virus[All Fields]) AND COMPLETE[All Fields] AND genome[All Fields]) AND "dengue virus type 1"[porgn]
	MF033242.1	10714	1992/6-2009/6	2024-07-20	(("Dengue virus"[Organism] OR dengue virus[All Fields]) AND COMPLETE[All Fields] AND genome[All Fields]) AND "dengue virus type 1"[porgn]
	MF033243.1	10714	1992/6-2009/6	2024-07-20	(("Dengue virus"[Organism] OR dengue virus[All Fields]) AND COMPLETE[All Fields] AND genome[All Fields]) AND "dengue virus type 1"[porgn]
	MF033244.1	10735	1992/6-2009/6	2024-07-20	(("Dengue virus"[Organism] OR dengue virus[All Fields]) AND COMPLETE[All Fields] AND genome[All Fields]) AND "dengue virus type 1"[porgn]
	MF033245.1	10735	1992/6-2009/6	2024-07-20	(("Dengue virus"[Organism] OR dengue virus[All Fields]) AND COMPLETE[All Fields] AND genome[All Fields]) AND "dengue virus type 1"[porgn]
	MF033246.1	10735	1992/6-2009/6	2024-07-20	(("Dengue virus"[Organism] OR dengue virus[All Fields]) AND COMPLETE[All Fields] AND genome[All Fields]) AND "dengue virus type 1"[porgn]
	MF033247.1	10735	1992/6-2009/6	2024-07-20	(("Dengue virus"[Organism] OR dengue virus[All Fields]) AND COMPLETE[All Fields] AND genome[All Fields]) AND "dengue virus type 1"[porgn]
	MF033248.1	10735	1992/6-2009/6	2024-07-20	(("Dengue virus"[Organism] OR dengue virus[All Fields]) AND COMPLETE[All Fields] AND genome[All Fields]) AND "dengue virus type 1"[porgn]
	MF033249.1	10680	1992/6-2009/6	2024-07-20	(("Dengue virus"[Organism] OR dengue virus[All Fields]) AND COMPLETE[All Fields] AND genome[All Fields]) AND "dengue virus type 1"[porgn]
	MF033250.1	10681	1992/6-2009/6	2024-07-20	(("Dengue virus"[Organism] OR dengue virus[All Fields]) AND COMPLETE[All Fields] AND genome[All Fields]) AND "dengue virus type 1"[porgn]
	MF033251.1	10714	1992/6-2009/6	2024-07-20	(("Dengue virus"[Organism] OR dengue virus[All Fields]) AND COMPLETE[All Fields] AND genome[All Fields]) AND "dengue virus type 1"[porgn]
	MF033252.1	10714	1992/6-2009/6	2024-07-20	(("Dengue virus"[Organism] OR dengue virus[All Fields]) AND COMPLETE[All Fields] AND genome[All Fields]) AND "dengue virus type 1"[porgn]
	MF033253.1	10714	1992/6-2009/6	2024-07-20	(("Dengue virus"[Organism] OR dengue virus[All Fields]) AND COMPLETE[All Fields] AND genome[All Fields]) AND "dengue virus type 1"[porgn]
	MF033254.1	10690	1992/6-2009/6	2024-07-20	(("Dengue virus"[Organism] OR dengue virus[All Fields]) AND COMPLETE[All Fields] AND genome[All Fields]) AND "dengue virus type 1"[porgn]
	MF033255.1	10714	1992/6-2009/6	2024-07-20	(("Dengue virus"[Organism] OR dengue virus[All Fields]) AND COMPLETE[All Fields] AND genome[All Fields]) AND "dengue virus type 1"[porgn]
	MF033256.1	10714	1992/6-2009/6	2024-07-20	(("Dengue virus"[Organism] OR dengue virus[All Fields]) AND COMPLETE[All Fields] AND genome[All Fields]) AND "dengue virus type 1"[porgn]
	MF033257.1	10735	1992/6-2009/6	2024-07-20	(("Dengue virus"[Organism] OR dengue virus[All Fields]) AND COMPLETE[All Fields] AND genome[All Fields]) AND "dengue virus type 1"[porgn]
	MF033258.1	10676	1992/6-2009/6	2024-07-20	(("Dengue virus"[Organism] OR dengue virus[All Fields]) AND COMPLETE[All Fields] AND genome[All Fields]) AND "dengue virus type 1"[porgn]
	MF033259.1	10677	1992/6-2009/6	2024-07-20	(("Dengue virus"[Organism] OR dengue virus[All Fields]) AND COMPLETE[All Fields] AND genome[All Fields]) AND "dengue virus type 1"[porgn]
	MF033260.1	10735	1992/6-2009/6	2024-07-20	(("Dengue virus"[Organism] OR dengue virus[All Fields]) AND COMPLETE[All Fields] AND genome[All Fields]) AND "dengue virus type 1"[porgn]
	MF033261.1	10714	1992/6-2009/6	2024-07-20	(("Dengue virus"[Organism] OR dengue virus[All Fields]) AND COMPLETE[All Fields] AND genome[All Fields]) AND "dengue virus type 1"[porgn]
	MF314188.1	10706	1992/6-2009/6	2024-07-20	(("Dengue virus"[Organism] OR dengue virus[All Fields]) AND COMPLETE[All Fields] AND genome[All Fields]) AND "dengue virus type 1"[porgn]
	MF405201.1	10821	1992/6-2009/6	2024-07-20	(("Dengue virus"[Organism] OR dengue virus[All Fields]) AND COMPLETE[All Fields] AND genome[All Fields]) AND "dengue virus type 1"[porgn]
	MF576311.1	10709	1992/6-2009/6	2024-07-20	(("Dengue virus"[Organism] OR dengue virus[All Fields]) AND COMPLETE[All Fields] AND genome[All Fields]) AND "dengue virus type 1"[porgn]
	MF681692.1	10735	1992/6-2009/6	2024-07-20	(("Dengue virus"[Organism] OR dengue virus[All Fields]) AND COMPLETE[All Fields] AND genome[All Fields]) AND "dengue virus type 1"[porgn]
	MF681693.1	10735	1992/6-2009/6	2024-07-20	(("Dengue virus"[Organism] OR dengue virus[All Fields]) AND COMPLETE[All Fields] AND genome[All Fields]) AND "dengue virus type 1"[porgn]
	MF683116.1	10735	1992/6-2009/6	2024-07-20	(("Dengue virus"[Organism] OR dengue virus[All Fields]) AND COMPLETE[All Fields] AND genome[All Fields]) AND "dengue virus type 1"[porgn]
	MF683117.1	10735	1992/6-2009/6	2024-07-20	(("Dengue virus"[Organism] OR dengue virus[All Fields]) AND COMPLETE[All Fields] AND genome[All Fields]) AND "dengue virus type 1"[porgn]
	MF797878.1	10687	1992/6-2009/6	2024-07-20	(("Dengue virus"[Organism] OR dengue virus[All Fields]) AND COMPLETE[All Fields] AND genome[All Fields]) AND "dengue virus type 1"[porgn]
	MG097875.1	10705	1992/6-2009/6	2024-07-20	(("Dengue virus"[Organism] OR dengue virus[All Fields]) AND COMPLETE[All Fields] AND genome[All Fields]) AND "dengue virus type 1"[porgn]
	MG097876.1	10735	1992/6-2009/6	2024-07-20	(("Dengue virus"[Organism] OR dengue virus[All Fields]) AND COMPLETE[All Fields] AND genome[All Fields]) AND "dengue virus type 1"[porgn]
	MG181997.1	10715	1992/6-2009/6	2024-07-20	(("Dengue virus"[Organism] OR dengue virus[All Fields]) AND COMPLETE[All Fields] AND genome[All Fields]) AND "dengue virus type 1"[porgn]
	MG560265.1	10604	1992/6-2009/6	2024-07-20	(("Dengue virus"[Organism] OR dengue virus[All Fields]) AND COMPLETE[All Fields] AND genome[All Fields]) AND "dengue virus type 1"[porgn]
	MG560266.1	10583	1992/6-2009/6	2024-07-20	(("Dengue virus"[Organism] OR dengue virus[All Fields]) AND COMPLETE[All Fields] AND genome[All Fields]) AND "dengue virus type 1"[porgn]
	MG560267.1	10583	1992/6-2009/6	2024-07-20	(("Dengue virus"[Organism] OR dengue virus[All Fields]) AND COMPLETE[All Fields] AND genome[All Fields]) AND "dengue virus type 1"[porgn]
	MG560268.1	10583	1992/6-2009/6	2024-07-20	(("Dengue virus"[Organism] OR dengue virus[All Fields]) AND COMPLETE[All Fields] AND genome[All Fields]) AND "dengue virus type 1"[porgn]
	MG560269.1	10583	1992/6-2009/6	2024-07-20	(("Dengue virus"[Organism] OR dengue virus[All Fields]) AND COMPLETE[All Fields] AND genome[All Fields]) AND "dengue virus type 1"[porgn]
	MG679800.1	10735	1992/6-2009/6	2024-07-20	(("Dengue virus"[Organism] OR dengue virus[All Fields]) AND COMPLETE[All Fields] AND genome[All Fields]) AND "dengue virus type 1"[porgn]
	MG679801.1	10735	1992/6-2009/6	2024-07-20	(("Dengue virus"[Organism] OR dengue virus[All Fields]) AND COMPLETE[All Fields] AND genome[All Fields]) AND "dengue virus type 1"[porgn]
	MG721063.2	10736	1992/6-2009/6	2024-07-20	(("Dengue virus"[Organism] OR dengue virus[All Fields]) AND COMPLETE[All Fields] AND genome[All Fields]) AND "dengue virus type 1"[porgn]
	MG767211.1	10700	1992/6-2009/6	2024-07-20	(("Dengue virus"[Organism] OR dengue virus[All Fields]) AND COMPLETE[All Fields] AND genome[All Fields]) AND "dengue virus type 1"[porgn]
	MG877552.1	10554	1992/6-2009/6	2024-07-20	(("Dengue virus"[Organism] OR dengue virus[All Fields]) AND COMPLETE[All Fields] AND genome[All Fields]) AND "dengue virus type 1"[porgn]
	MG877553.1	10718	1992/6-2009/6	2024-07-20	(("Dengue virus"[Organism] OR dengue virus[All Fields]) AND COMPLETE[All Fields] AND genome[All Fields]) AND "dengue virus type 1"[porgn]
	MG877554.1	10719	1992/6-2009/6	2024-07-20	(("Dengue virus"[Organism] OR dengue virus[All Fields]) AND COMPLETE[All Fields] AND genome[All Fields]) AND "dengue virus type 1"[porgn]
	MG877555.1	10719	1992/6-2009/6	2024-07-20	(("Dengue virus"[Organism] OR dengue virus[All Fields]) AND COMPLETE[All Fields] AND genome[All Fields]) AND "dengue virus type 1"[porgn]
	MG877556.1	10718	1992/6-2009/6	2024-07-20	(("Dengue virus"[Organism] OR dengue virus[All Fields]) AND COMPLETE[All Fields] AND genome[All Fields]) AND "dengue virus type 1"[porgn]
	MG877557.1	10751	1992/6-2009/6	2024-07-20	(("Dengue virus"[Organism] OR dengue virus[All Fields]) AND COMPLETE[All Fields] AND genome[All Fields]) AND "dengue virus type 1"[porgn]
	MH450312.1	10752	1992/6-2009/6	2024-07-20	(("Dengue virus"[Organism] OR dengue virus[All Fields]) AND COMPLETE[All Fields] AND genome[All Fields]) AND "dengue virus type 1"[porgn]
	MH822959.2	10714	1992/6-2009/6	2024-07-20	(("Dengue virus"[Organism] OR dengue virus[All Fields]) AND COMPLETE[All Fields] AND genome[All Fields]) AND "dengue virus type 1"[porgn]
	MH823207.1	10728	1992/6-2009/6	2024-07-20	(("Dengue virus"[Organism] OR dengue virus[All Fields]) AND COMPLETE[All Fields] AND genome[All Fields]) AND "dengue virus type 1"[porgn]
	MH891767.1	10764	1992/6-2009/6	2024-07-20	(("Dengue virus"[Organism] OR dengue virus[All Fields]) AND COMPLETE[All Fields] AND genome[All Fields]) AND "dengue virus type 1"[porgn]
	MH891771.1	10623	1992/6-2009/6	2024-07-20	(("Dengue virus"[Organism] OR dengue virus[All Fields]) AND COMPLETE[All Fields] AND genome[All Fields]) AND "dengue virus type 1"[porgn]
	MH921566.1	10706	1992/6-2009/6	2024-07-20	(("Dengue virus"[Organism] OR dengue virus[All Fields]) AND COMPLETE[All Fields] AND genome[All Fields]) AND "dengue virus type 1"[porgn]
	MH921567.1	10706	1992/6-2009/6	2024-07-20	(("Dengue virus"[Organism] OR dengue virus[All Fields]) AND COMPLETE[All Fields] AND genome[All Fields]) AND "dengue virus type 1"[porgn]
	MK506262.1	10701	1992/6-2009/6	2024-07-20	(("Dengue virus"[Organism] OR dengue virus[All Fields]) AND COMPLETE[All Fields] AND genome[All Fields]) AND "dengue virus type 1"[porgn]
	MK905537.1	10696	1992/6-2009/6	2024-07-20	(("Dengue virus"[Organism] OR dengue virus[All Fields]) AND COMPLETE[All Fields] AND genome[All Fields]) AND "dengue virus type 1"[porgn]
	MN018285.1	10735	1992/6-2009/6	2024-07-20	(("Dengue virus"[Organism] OR dengue virus[All Fields]) AND COMPLETE[All Fields] AND genome[All Fields]) AND "dengue virus type 1"[porgn]
	MN018286.1	10714	1992/6-2009/6	2024-07-20	(("Dengue virus"[Organism] OR dengue virus[All Fields]) AND COMPLETE[All Fields] AND genome[All Fields]) AND "dengue virus type 1"[porgn]
	MN018287.1	10714	1992/6-2009/6	2024-07-20	(("Dengue virus"[Organism] OR dengue virus[All Fields]) AND COMPLETE[All Fields] AND genome[All Fields]) AND "dengue virus type 1"[porgn]
	MN018288.1	10731	1992/6-2009/6	2024-07-20	(("Dengue virus"[Organism] OR dengue virus[All Fields]) AND COMPLETE[All Fields] AND genome[All Fields]) AND "dengue virus type 1"[porgn]
	MN018289.1	10733	1992/6-2009/6	2024-07-20	(("Dengue virus"[Organism] OR dengue virus[All Fields]) AND COMPLETE[All Fields] AND genome[All Fields]) AND "dengue virus type 1"[porgn]
	MN018290.1	10735	1992/6-2009/6	2024-07-20	(("Dengue virus"[Organism] OR dengue virus[All Fields]) AND COMPLETE[All Fields] AND genome[All Fields]) AND "dengue virus type 1"[porgn]
	MN018291.1	10735	1992/6-2009/6	2024-07-20	(("Dengue virus"[Organism] OR dengue virus[All Fields]) AND COMPLETE[All Fields] AND genome[All Fields]) AND "dengue virus type 1"[porgn]
	MN018292.1	10734	1992/6-2009/6	2024-07-20	(("Dengue virus"[Organism] OR dengue virus[All Fields]) AND COMPLETE[All Fields] AND genome[All Fields]) AND "dengue virus type 1"[porgn]
	MN018293.1	10735	1992/6-2009/6	2024-07-20	(("Dengue virus"[Organism] OR dengue virus[All Fields]) AND COMPLETE[All Fields] AND genome[All Fields]) AND "dengue virus type 1"[porgn]
	MN018294.1	10714	1992/6-2009/6	2024-07-20	(("Dengue virus"[Organism] OR dengue virus[All Fields]) AND COMPLETE[All Fields] AND genome[All Fields]) AND "dengue virus type 1"[porgn]
	MN018295.1	10735	1992/6-2009/6	2024-07-20	(("Dengue virus"[Organism] OR dengue virus[All Fields]) AND COMPLETE[All Fields] AND genome[All Fields]) AND "dengue virus type 1"[porgn]
	MN018296.1	10735	1992/6-2009/6	2024-07-20	(("Dengue virus"[Organism] OR dengue virus[All Fields]) AND COMPLETE[All Fields] AND genome[All Fields]) AND "dengue virus type 1"[porgn]
	MN018297.1	10735	1992/6-2009/6	2024-07-20	(("Dengue virus"[Organism] OR dengue virus[All Fields]) AND COMPLETE[All Fields] AND genome[All Fields]) AND "dengue virus type 1"[porgn]
	MN018298.1	10735	1992/6-2009/6	2024-07-20	(("Dengue virus"[Organism] OR dengue virus[All Fields]) AND COMPLETE[All Fields] AND genome[All Fields]) AND "dengue virus type 1"[porgn]
	MN018299.1	10735	1992/6-2009/6	2024-07-20	(("Dengue virus"[Organism] OR dengue virus[All Fields]) AND COMPLETE[All Fields] AND genome[All Fields]) AND "dengue virus type 1"[porgn]
	MN018300.1	10735	1992/6-2009/6	2024-07-20	(("Dengue virus"[Organism] OR dengue virus[All Fields]) AND COMPLETE[All Fields] AND genome[All Fields]) AND "dengue virus type 1"[porgn]
	MN018301.1	10735	1992/6-2009/6	2024-07-20	(("Dengue virus"[Organism] OR dengue virus[All Fields]) AND COMPLETE[All Fields] AND genome[All Fields]) AND "dengue virus type 1"[porgn]
	MN018302.1	10735	1992/6-2009/6	2024-07-20	(("Dengue virus"[Organism] OR dengue virus[All Fields]) AND COMPLETE[All Fields] AND genome[All Fields]) AND "dengue virus type 1"[porgn]
	MN018303.1	10735	1992/6-2009/6	2024-07-20	(("Dengue virus"[Organism] OR dengue virus[All Fields]) AND COMPLETE[All Fields] AND genome[All Fields]) AND "dengue virus type 1"[porgn]
	MN018304.1	10734	1992/6-2009/6	2024-07-20	(("Dengue virus"[Organism] OR dengue virus[All Fields]) AND COMPLETE[All Fields] AND genome[All Fields]) AND "dengue virus type 1"[porgn]
	MN018305.1	10735	1992/6-2009/6	2024-07-20	(("Dengue virus"[Organism] OR dengue virus[All Fields]) AND COMPLETE[All Fields] AND genome[All Fields]) AND "dengue virus type 1"[porgn]
	MN018306.1	10735	1992/6-2009/6	2024-07-20	(("Dengue virus"[Organism] OR dengue virus[All Fields]) AND COMPLETE[All Fields] AND genome[All Fields]) AND "dengue virus type 1"[porgn]
	MN018307.1	10735	1992/6-2009/6	2024-07-20	(("Dengue virus"[Organism] OR dengue virus[All Fields]) AND COMPLETE[All Fields] AND genome[All Fields]) AND "dengue virus type 1"[porgn]
	MN018308.1	10714	1992/6-2009/6	2024-07-20	(("Dengue virus"[Organism] OR dengue virus[All Fields]) AND COMPLETE[All Fields] AND genome[All Fields]) AND "dengue virus type 1"[porgn]
	MN018309.1	10714	1992/6-2009/6	2024-07-20	(("Dengue virus"[Organism] OR dengue virus[All Fields]) AND COMPLETE[All Fields] AND genome[All Fields]) AND "dengue virus type 1"[porgn]
	MN018310.1	10735	1992/6-2009/6	2024-07-20	(("Dengue virus"[Organism] OR dengue virus[All Fields]) AND COMPLETE[All Fields] AND genome[All Fields]) AND "dengue virus type 1"[porgn]
	MN018311.1	10734	1992/6-2009/6	2024-07-20	(("Dengue virus"[Organism] OR dengue virus[All Fields]) AND COMPLETE[All Fields] AND genome[All Fields]) AND "dengue virus type 1"[porgn]
	MN018312.1	10732	1992/6-2009/6	2024-07-20	(("Dengue virus"[Organism] OR dengue virus[All Fields]) AND COMPLETE[All Fields] AND genome[All Fields]) AND "dengue virus type 1"[porgn]
	MN018313.1	10733	1992/6-2009/6	2024-07-20	(("Dengue virus"[Organism] OR dengue virus[All Fields]) AND COMPLETE[All Fields] AND genome[All Fields]) AND "dengue virus type 1"[porgn]
	MN018314.1	10732	1992/6-2009/6	2024-07-20	(("Dengue virus"[Organism] OR dengue virus[All Fields]) AND COMPLETE[All Fields] AND genome[All Fields]) AND "dengue virus type 1"[porgn]
	MN018315.1	10735	1992/6-2009/6	2024-07-20	(("Dengue virus"[Organism] OR dengue virus[All Fields]) AND COMPLETE[All Fields] AND genome[All Fields]) AND "dengue virus type 1"[porgn]
	MN018316.1	10733	1992/6-2009/6	2024-07-20	(("Dengue virus"[Organism] OR dengue virus[All Fields]) AND COMPLETE[All Fields] AND genome[All Fields]) AND "dengue virus type 1"[porgn]
	MN018317.1	10735	1992/6-2009/6	2024-07-20	(("Dengue virus"[Organism] OR dengue virus[All Fields]) AND COMPLETE[All Fields] AND genome[All Fields]) AND "dengue virus type 1"[porgn]
	MN018318.1	10735	1992/6-2009/6	2024-07-20	(("Dengue virus"[Organism] OR dengue virus[All Fields]) AND COMPLETE[All Fields] AND genome[All Fields]) AND "dengue virus type 1"[porgn]
	MN018319.1	10735	1992/6-2009/6	2024-07-20	(("Dengue virus"[Organism] OR dengue virus[All Fields]) AND COMPLETE[All Fields] AND genome[All Fields]) AND "dengue virus type 1"[porgn]
	MN018320.1	10735	1992/6-2009/6	2024-07-20	(("Dengue virus"[Organism] OR dengue virus[All Fields]) AND COMPLETE[All Fields] AND genome[All Fields]) AND "dengue virus type 1"[porgn]
	MN018321.1	10732	1992/6-2009/6	2024-07-20	(("Dengue virus"[Organism] OR dengue virus[All Fields]) AND COMPLETE[All Fields] AND genome[All Fields]) AND "dengue virus type 1"[porgn]
	MN018322.1	10735	1992/6-2009/6	2024-07-20	(("Dengue virus"[Organism] OR dengue virus[All Fields]) AND COMPLETE[All Fields] AND genome[All Fields]) AND "dengue virus type 1"[porgn]
	MN018323.1	10735	1992/6-2009/6	2024-07-20	(("Dengue virus"[Organism] OR dengue virus[All Fields]) AND COMPLETE[All Fields] AND genome[All Fields]) AND "dengue virus type 1"[porgn]
	MN018324.1	10735	1992/6-2009/6	2024-07-20	(("Dengue virus"[Organism] OR dengue virus[All Fields]) AND COMPLETE[All Fields] AND genome[All Fields]) AND "dengue virus type 1"[porgn]
	MN018325.1	10735	1992/6-2009/6	2024-07-20	(("Dengue virus"[Organism] OR dengue virus[All Fields]) AND COMPLETE[All Fields] AND genome[All Fields]) AND "dengue virus type 1"[porgn]
	MN018326.1	10735	1992/6-2009/6	2024-07-20	(("Dengue virus"[Organism] OR dengue virus[All Fields]) AND COMPLETE[All Fields] AND genome[All Fields]) AND "dengue virus type 1"[porgn]
	MN018327.1	10734	1992/6-2009/6	2024-07-20	(("Dengue virus"[Organism] OR dengue virus[All Fields]) AND COMPLETE[All Fields] AND genome[All Fields]) AND "dengue virus type 1"[porgn]
	MN018328.1	10714	1992/6-2009/6	2024-07-20	(("Dengue virus"[Organism] OR dengue virus[All Fields]) AND COMPLETE[All Fields] AND genome[All Fields]) AND "dengue virus type 1"[porgn]
	MN018329.1	10735	1992/6-2009/6	2024-07-20	(("Dengue virus"[Organism] OR dengue virus[All Fields]) AND COMPLETE[All Fields] AND genome[All Fields]) AND "dengue virus type 1"[porgn]
	MN018330.1	10731	1992/6-2009/6	2024-07-20	(("Dengue virus"[Organism] OR dengue virus[All Fields]) AND COMPLETE[All Fields] AND genome[All Fields]) AND "dengue virus type 1"[porgn]
	MN018331.1	10733	1992/6-2009/6	2024-07-20	(("Dengue virus"[Organism] OR dengue virus[All Fields]) AND COMPLETE[All Fields] AND genome[All Fields]) AND "dengue virus type 1"[porgn]
	MN018332.1	10735	1992/6-2009/6	2024-07-20	(("Dengue virus"[Organism] OR dengue virus[All Fields]) AND COMPLETE[All Fields] AND genome[All Fields]) AND "dengue virus type 1"[porgn]
	MN018333.1	10735	1992/6-2009/6	2024-07-20	(("Dengue virus"[Organism] OR dengue virus[All Fields]) AND COMPLETE[All Fields] AND genome[All Fields]) AND "dengue virus type 1"[porgn]
	MN018334.1	10735	1992/6-2009/6	2024-07-20	(("Dengue virus"[Organism] OR dengue virus[All Fields]) AND COMPLETE[All Fields] AND genome[All Fields]) AND "dengue virus type 1"[porgn]
	MN018335.1	10735	1992/6-2009/6	2024-07-20	(("Dengue virus"[Organism] OR dengue virus[All Fields]) AND COMPLETE[All Fields] AND genome[All Fields]) AND "dengue virus type 1"[porgn]
	MN018336.1	10735	1992/6-2009/6	2024-07-20	(("Dengue virus"[Organism] OR dengue virus[All Fields]) AND COMPLETE[All Fields] AND genome[All Fields]) AND "dengue virus type 1"[porgn]
	MN444623.1	10696	1992/6-2009/6	2024-07-20	(("Dengue virus"[Organism] OR dengue virus[All Fields]) AND COMPLETE[All Fields] AND genome[All Fields]) AND "dengue virus type 1"[porgn]
	MN444624.1	10687	1992/6-2009/6	2024-07-20	(("Dengue virus"[Organism] OR dengue virus[All Fields]) AND COMPLETE[All Fields] AND genome[All Fields]) AND "dengue virus type 1"[porgn]
	MN577472.1	10568	1992/6-2009/6	2024-07-20	(("Dengue virus"[Organism] OR dengue virus[All Fields]) AND COMPLETE[All Fields] AND genome[All Fields]) AND "dengue virus type 1"[porgn]
	MN869904.1	10709	1992/6-2009/6	2024-07-20	(("Dengue virus"[Organism] OR dengue virus[All Fields]) AND COMPLETE[All Fields] AND genome[All Fields]) AND "dengue virus type 1"[porgn]
	MN869905.1	10700	1992/6-2009/6	2024-07-20	(("Dengue virus"[Organism] OR dengue virus[All Fields]) AND COMPLETE[All Fields] AND genome[All Fields]) AND "dengue virus type 1"[porgn]
	MN869906.1	10693	1992/6-2009/6	2024-07-20	(("Dengue virus"[Organism] OR dengue virus[All Fields]) AND COMPLETE[All Fields] AND genome[All Fields]) AND "dengue virus type 1"[porgn]
	MN869907.1	10692	1992/6-2009/6	2024-07-20	(("Dengue virus"[Organism] OR dengue virus[All Fields]) AND COMPLETE[All Fields] AND genome[All Fields]) AND "dengue virus type 1"[porgn]
	MN869908.1	10691	1992/6-2009/6	2024-07-20	(("Dengue virus"[Organism] OR dengue virus[All Fields]) AND COMPLETE[All Fields] AND genome[All Fields]) AND "dengue virus type 1"[porgn]
	MN869909.1	10697	1992/6-2009/6	2024-07-20	(("Dengue virus"[Organism] OR dengue virus[All Fields]) AND COMPLETE[All Fields] AND genome[All Fields]) AND "dengue virus type 1"[porgn]
	MN869910.1	10706	1992/6-2009/6	2024-07-20	(("Dengue virus"[Organism] OR dengue virus[All Fields]) AND COMPLETE[All Fields] AND genome[All Fields]) AND "dengue virus type 1"[porgn]
	MN869911.1	10702	1992/6-2009/6	2024-07-20	(("Dengue virus"[Organism] OR dengue virus[All Fields]) AND COMPLETE[All Fields] AND genome[All Fields]) AND "dengue virus type 1"[porgn]
	MN869912.1	10691	1992/6-2009/6	2024-07-20	(("Dengue virus"[Organism] OR dengue virus[All Fields]) AND COMPLETE[All Fields] AND genome[All Fields]) AND "dengue virus type 1"[porgn]
	MN869913.1	10699	1992/6-2009/6	2024-07-20	(("Dengue virus"[Organism] OR dengue virus[All Fields]) AND COMPLETE[All Fields] AND genome[All Fields]) AND "dengue virus type 1"[porgn]
	MN869914.1	10711	1992/6-2009/6	2024-07-20	(("Dengue virus"[Organism] OR dengue virus[All Fields]) AND COMPLETE[All Fields] AND genome[All Fields]) AND "dengue virus type 1"[porgn]
	MN886865.1	10721	1992/6-2009/6	2024-07-20	(("Dengue virus"[Organism] OR dengue virus[All Fields]) AND COMPLETE[All Fields] AND genome[All Fields]) AND "dengue virus type 1"[porgn]
	MN886870.1	10722	1992/6-2009/6	2024-07-20	(("Dengue virus"[Organism] OR dengue virus[All Fields]) AND COMPLETE[All Fields] AND genome[All Fields]) AND "dengue virus type 1"[porgn]
	MN886874.1	10722	1992/6-2009/6	2024-07-20	(("Dengue virus"[Organism] OR dengue virus[All Fields]) AND COMPLETE[All Fields] AND genome[All Fields]) AND "dengue virus type 1"[porgn]
	MT076932.1	10735	1992/6-2009/6	2024-07-20	(("Dengue virus"[Organism] OR dengue virus[All Fields]) AND COMPLETE[All Fields] AND genome[All Fields]) AND "dengue virus type 1"[porgn]
	MT076933.1	10735	1992/6-2009/6	2024-07-20	(("Dengue virus"[Organism] OR dengue virus[All Fields]) AND COMPLETE[All Fields] AND genome[All Fields]) AND "dengue virus type 1"[porgn]
	MT076934.1	10735	1992/6-2009/6	2024-07-20	(("Dengue virus"[Organism] OR dengue virus[All Fields]) AND COMPLETE[All Fields] AND genome[All Fields]) AND "dengue virus type 1"[porgn]
	MT076935.1	10735	1992/6-2009/6	2024-07-20	(("Dengue virus"[Organism] OR dengue virus[All Fields]) AND COMPLETE[All Fields] AND genome[All Fields]) AND "dengue virus type 1"[porgn]
	MT447147.1	10737	1992/6-2009/6	2024-07-20	(("Dengue virus"[Organism] OR dengue virus[All Fields]) AND COMPLETE[All Fields] AND genome[All Fields]) AND "dengue virus type 1"[porgn]
	MT832032.1	10178	1992/6-2009/6	2024-07-20	(("Dengue virus"[Organism] OR dengue virus[All Fields]) AND COMPLETE[All Fields] AND genome[All Fields]) AND "dengue virus type 1"[porgn]
	MT832033.1	10174	1992/6-2009/6	2024-07-20	(("Dengue virus"[Organism] OR dengue virus[All Fields]) AND COMPLETE[All Fields] AND genome[All Fields]) AND "dengue virus type 1"[porgn]
	MT832035.1	10178	1992/6-2009/6	2024-07-20	(("Dengue virus"[Organism] OR dengue virus[All Fields]) AND COMPLETE[All Fields] AND genome[All Fields]) AND "dengue virus type 1"[porgn]
	MT832036.1	10178	1992/6-2009/6	2024-07-20	(("Dengue virus"[Organism] OR dengue virus[All Fields]) AND COMPLETE[All Fields] AND genome[All Fields]) AND "dengue virus type 1"[porgn]
	MT832037.1	10179	1992/6-2009/6	2024-07-20	(("Dengue virus"[Organism] OR dengue virus[All Fields]) AND COMPLETE[All Fields] AND genome[All Fields]) AND "dengue virus type 1"[porgn]
	MT832038.1	10178	1992/6-2009/6	2024-07-20	(("Dengue virus"[Organism] OR dengue virus[All Fields]) AND COMPLETE[All Fields] AND genome[All Fields]) AND "dengue virus type 1"[porgn]
	MT832039.1	10178	1992/6-2009/6	2024-07-20	(("Dengue virus"[Organism] OR dengue virus[All Fields]) AND COMPLETE[All Fields] AND genome[All Fields]) AND "dengue virus type 1"[porgn]
	MT832040.1	10179	1992/6-2009/6	2024-07-20	(("Dengue virus"[Organism] OR dengue virus[All Fields]) AND COMPLETE[All Fields] AND genome[All Fields]) AND "dengue virus type 1"[porgn]
	MT832041.1	10178	1992/6-2009/6	2024-07-20	(("Dengue virus"[Organism] OR dengue virus[All Fields]) AND COMPLETE[All Fields] AND genome[All Fields]) AND "dengue virus type 1"[porgn]
	MT832042.1	10178	1992/6-2009/6	2024-07-20	(("Dengue virus"[Organism] OR dengue virus[All Fields]) AND COMPLETE[All Fields] AND genome[All Fields]) AND "dengue virus type 1"[porgn]
	MT832043.1	10176	1992/6-2009/6	2024-07-20	(("Dengue virus"[Organism] OR dengue virus[All Fields]) AND COMPLETE[All Fields] AND genome[All Fields]) AND "dengue virus type 1"[porgn]
	MT832044.1	10176	1992/6-2009/6	2024-07-20	(("Dengue virus"[Organism] OR dengue virus[All Fields]) AND COMPLETE[All Fields] AND genome[All Fields]) AND "dengue virus type 1"[porgn]
	MT832045.1	10160	1992/6-2009/6	2024-07-20	(("Dengue virus"[Organism] OR dengue virus[All Fields]) AND COMPLETE[All Fields] AND genome[All Fields]) AND "dengue virus type 1"[porgn]
	MT832046.1	10179	1992/6-2009/6	2024-07-20	(("Dengue virus"[Organism] OR dengue virus[All Fields]) AND COMPLETE[All Fields] AND genome[All Fields]) AND "dengue virus type 1"[porgn]
	MT832047.1	10179	1992/6-2009/6	2024-07-20	(("Dengue virus"[Organism] OR dengue virus[All Fields]) AND COMPLETE[All Fields] AND genome[All Fields]) AND "dengue virus type 1"[porgn]
	MT832048.1	10179	1992/6-2009/6	2024-07-20	(("Dengue virus"[Organism] OR dengue virus[All Fields]) AND COMPLETE[All Fields] AND genome[All Fields]) AND "dengue virus type 1"[porgn]
	MT832049.1	10179	1992/6-2009/6	2024-07-20	(("Dengue virus"[Organism] OR dengue virus[All Fields]) AND COMPLETE[All Fields] AND genome[All Fields]) AND "dengue virus type 1"[porgn]
	MT832050.1	10179	1992/6-2009/6	2024-07-20	(("Dengue virus"[Organism] OR dengue virus[All Fields]) AND COMPLETE[All Fields] AND genome[All Fields]) AND "dengue virus type 1"[porgn]
	MT832051.1	10179	1992/6-2009/6	2024-07-20	(("Dengue virus"[Organism] OR dengue virus[All Fields]) AND COMPLETE[All Fields] AND genome[All Fields]) AND "dengue virus type 1"[porgn]
	MT832052.1	10179	1992/6-2009/6	2024-07-20	(("Dengue virus"[Organism] OR dengue virus[All Fields]) AND COMPLETE[All Fields] AND genome[All Fields]) AND "dengue virus type 1"[porgn]
	MT899083.1	10293	1992/6-2009/6	2024-07-20	(("Dengue virus"[Organism] OR dengue virus[All Fields]) AND COMPLETE[All Fields] AND genome[All Fields]) AND "dengue virus type 1"[porgn]
	MT929160.1	10255	1992/6-2009/6	2024-07-20	(("Dengue virus"[Organism] OR dengue virus[All Fields]) AND COMPLETE[All Fields] AND genome[All Fields]) AND "dengue virus type 1"[porgn]
	MW191722.1	10578	1992/6-2009/6	2024-07-20	(("Dengue virus"[Organism] OR dengue virus[All Fields]) AND COMPLETE[All Fields] AND genome[All Fields]) AND "dengue virus type 1"[porgn]
	MW315172.1	10735	1992/6-2009/6	2024-07-20	(("Dengue virus"[Organism] OR dengue virus[All Fields]) AND COMPLETE[All Fields] AND genome[All Fields]) AND "dengue virus type 1"[porgn]
	MW315175.1	10739	1992/6-2009/6	2024-07-20	(("Dengue virus"[Organism] OR dengue virus[All Fields]) AND COMPLETE[All Fields] AND genome[All Fields]) AND "dengue virus type 1"[porgn]
	MW315176.1	10735	1992/6-2009/6	2024-07-20	(("Dengue virus"[Organism] OR dengue virus[All Fields]) AND COMPLETE[All Fields] AND genome[All Fields]) AND "dengue virus type 1"[porgn]
	MW315177.1	10735	1992/6-2009/6	2024-07-20	(("Dengue virus"[Organism] OR dengue virus[All Fields]) AND COMPLETE[All Fields] AND genome[All Fields]) AND "dengue virus type 1"[porgn]
	MW315178.1	10734	1992/6-2009/6	2024-07-20	(("Dengue virus"[Organism] OR dengue virus[All Fields]) AND COMPLETE[All Fields] AND genome[All Fields]) AND "dengue virus type 1"[porgn]
	MW315181.1	10745	1992/6-2009/6	2024-07-20	(("Dengue virus"[Organism] OR dengue virus[All Fields]) AND COMPLETE[All Fields] AND genome[All Fields]) AND "dengue virus type 1"[porgn]
	MW315182.1	10734	1992/6-2009/6	2024-07-20	(("Dengue virus"[Organism] OR dengue virus[All Fields]) AND COMPLETE[All Fields] AND genome[All Fields]) AND "dengue virus type 1"[porgn]
	MW315183.1	10735	1992/6-2009/6	2024-07-20	(("Dengue virus"[Organism] OR dengue virus[All Fields]) AND COMPLETE[All Fields] AND genome[All Fields]) AND "dengue virus type 1"[porgn]
	MW315185.1	10735	1992/6-2009/6	2024-07-20	(("Dengue virus"[Organism] OR dengue virus[All Fields]) AND COMPLETE[All Fields] AND genome[All Fields]) AND "dengue virus type 1"[porgn]
	MW315188.1	10735	1992/6-2009/6	2024-07-20	(("Dengue virus"[Organism] OR dengue virus[All Fields]) AND COMPLETE[All Fields] AND genome[All Fields]) AND "dengue virus type 1"[porgn]
	MW315189.1	10735	1992/6-2009/6	2024-07-20	(("Dengue virus"[Organism] OR dengue virus[All Fields]) AND COMPLETE[All Fields] AND genome[All Fields]) AND "dengue virus type 1"[porgn]
	MW315191.1	10735	1992/6-2009/6	2024-07-20	(("Dengue virus"[Organism] OR dengue virus[All Fields]) AND COMPLETE[All Fields] AND genome[All Fields]) AND "dengue virus type 1"[porgn]
	MW315194.1	10745	1992/6-2009/6	2024-07-20	(("Dengue virus"[Organism] OR dengue virus[All Fields]) AND COMPLETE[All Fields] AND genome[All Fields]) AND "dengue virus type 1"[porgn]
	MW315195.1	10733	1992/6-2009/6	2024-07-20	(("Dengue virus"[Organism] OR dengue virus[All Fields]) AND COMPLETE[All Fields] AND genome[All Fields]) AND "dengue virus type 1"[porgn]
	MW362471.1	10735	1992/6-2009/6	2024-07-20	(("Dengue virus"[Organism] OR dengue virus[All Fields]) AND COMPLETE[All Fields] AND genome[All Fields]) AND "dengue virus type 1"[porgn]
	MW362472.1	10727	1992/6-2009/6	2024-07-20	(("Dengue virus"[Organism] OR dengue virus[All Fields]) AND COMPLETE[All Fields] AND genome[All Fields]) AND "dengue virus type 1"[porgn]
	MW362473.1	10725	1992/6-2009/6	2024-07-20	(("Dengue virus"[Organism] OR dengue virus[All Fields]) AND COMPLETE[All Fields] AND genome[All Fields]) AND "dengue virus type 1"[porgn]
	MW362474.1	10735	1992/6-2009/6	2024-07-20	(("Dengue virus"[Organism] OR dengue virus[All Fields]) AND COMPLETE[All Fields] AND genome[All Fields]) AND "dengue virus type 1"[porgn]
	MW362475.1	10708	1992/6-2009/6	2024-07-20	(("Dengue virus"[Organism] OR dengue virus[All Fields]) AND COMPLETE[All Fields] AND genome[All Fields]) AND "dengue virus type 1"[porgn]
	MW362476.1	10708	1992/6-2009/6	2024-07-20	(("Dengue virus"[Organism] OR dengue virus[All Fields]) AND COMPLETE[All Fields] AND genome[All Fields]) AND "dengue virus type 1"[porgn]
	MW362477.1	10716	1992/6-2009/6	2024-07-20	(("Dengue virus"[Organism] OR dengue virus[All Fields]) AND COMPLETE[All Fields] AND genome[All Fields]) AND "dengue virus type 1"[porgn]
	MW386865.1	10742	1992/6-2009/6	2024-07-20	(("Dengue virus"[Organism] OR dengue virus[All Fields]) AND COMPLETE[All Fields] AND genome[All Fields]) AND "dengue virus type 1"[porgn]
	MW386867.1	10739	1992/6-2009/6	2024-07-20	(("Dengue virus"[Organism] OR dengue virus[All Fields]) AND COMPLETE[All Fields] AND genome[All Fields]) AND "dengue virus type 1"[porgn]
	MW582813.1	10735	1992/6-2009/6	2024-07-20	(("Dengue virus"[Organism] OR dengue virus[All Fields]) AND COMPLETE[All Fields] AND genome[All Fields]) AND "dengue virus type 1"[porgn]
	MW582814.1	10735	1992/6-2009/6	2024-07-20	(("Dengue virus"[Organism] OR dengue virus[All Fields]) AND COMPLETE[All Fields] AND genome[All Fields]) AND "dengue virus type 1"[porgn]
	MW582815.1	10735	1992/6-2009/6	2024-07-20	(("Dengue virus"[Organism] OR dengue virus[All Fields]) AND COMPLETE[All Fields] AND genome[All Fields]) AND "dengue virus type 1"[porgn]
	MW582816.1	10735	1992/6-2009/6	2024-07-20	(("Dengue virus"[Organism] OR dengue virus[All Fields]) AND COMPLETE[All Fields] AND genome[All Fields]) AND "dengue virus type 1"[porgn]
	MW828678.1	10735	1992/6-2009/6	2024-07-20	(("Dengue virus"[Organism] OR dengue virus[All Fields]) AND COMPLETE[All Fields] AND genome[All Fields]) AND "dengue virus type 1"[porgn]
	MZ945530.1	10389	1992/6-2009/6	2024-07-20	(("Dengue virus"[Organism] OR dengue virus[All Fields]) AND COMPLETE[All Fields] AND genome[All Fields]) AND "dengue virus type 1"[porgn]
	NC_001477.1	10735	1992/6-2009/6	2024-07-20	(("Dengue virus"[Organism] OR dengue virus[All Fields]) AND COMPLETE[All Fields] AND genome[All Fields]) AND "dengue virus type 1"[porgn]
	OK079104.1	10541	1992/6-2009/6	2024-07-20	(("Dengue virus"[Organism] OR dengue virus[All Fields]) AND COMPLETE[All Fields] AND genome[All Fields]) AND "dengue virus type 1"[porgn]
	OK448162.1	10738	1992/6-2009/6	2024-07-20	(("Dengue virus"[Organism] OR dengue virus[All Fields]) AND COMPLETE[All Fields] AND genome[All Fields]) AND "dengue virus type 1"[porgn]
	OK469341.1	10686	1992/6-2009/6	2024-07-20	(("Dengue virus"[Organism] OR dengue virus[All Fields]) AND COMPLETE[All Fields] AND genome[All Fields]) AND "dengue virus type 1"[porgn]
	OK469342.1	10688	1992/6-2009/6	2024-07-20	(("Dengue virus"[Organism] OR dengue virus[All Fields]) AND COMPLETE[All Fields] AND genome[All Fields]) AND "dengue virus type 1"[porgn]
	OK469343.1	10689	1992/6-2009/6	2024-07-20	(("Dengue virus"[Organism] OR dengue virus[All Fields]) AND COMPLETE[All Fields] AND genome[All Fields]) AND "dengue virus type 1"[porgn]
	OK469344.1	10690	1992/6-2009/6	2024-07-20	(("Dengue virus"[Organism] OR dengue virus[All Fields]) AND COMPLETE[All Fields] AND genome[All Fields]) AND "dengue virus type 1"[porgn]
	OK562728.1	10739	1992/6-2009/6	2024-07-20	(("Dengue virus"[Organism] OR dengue virus[All Fields]) AND COMPLETE[All Fields] AND genome[All Fields]) AND "dengue virus type 1"[porgn]
	OK605753.1	10735	1992/6-2009/6	2024-07-20	(("Dengue virus"[Organism] OR dengue virus[All Fields]) AND COMPLETE[All Fields] AND genome[All Fields]) AND "dengue virus type 1"[porgn]
	OK605754.1	10735	1992/6-2009/6	2024-07-20	(("Dengue virus"[Organism] OR dengue virus[All Fields]) AND COMPLETE[All Fields] AND genome[All Fields]) AND "dengue virus type 1"[porgn]
	OK605755.1	10735	1992/6-2009/6	2024-07-20	(("Dengue virus"[Organism] OR dengue virus[All Fields]) AND COMPLETE[All Fields] AND genome[All Fields]) AND "dengue virus type 1"[porgn]
	OK605756.1	10735	1992/6-2009/6	2024-07-20	(("Dengue virus"[Organism] OR dengue virus[All Fields]) AND COMPLETE[All Fields] AND genome[All Fields]) AND "dengue virus type 1"[porgn]
	OL411495.1	10681	1992/6-2009/6	2024-07-20	(("Dengue virus"[Organism] OR dengue virus[All Fields]) AND COMPLETE[All Fields] AND genome[All Fields]) AND "dengue virus type 1"[porgn]
	OL411496.1	10687	1992/6-2009/6	2024-07-20	(("Dengue virus"[Organism] OR dengue virus[All Fields]) AND COMPLETE[All Fields] AND genome[All Fields]) AND "dengue virus type 1"[porgn]
	OL411497.1	10700	1992/6-2009/6	2024-07-20	(("Dengue virus"[Organism] OR dengue virus[All Fields]) AND COMPLETE[All Fields] AND genome[All Fields]) AND "dengue virus type 1"[porgn]
	OL411498.1	10622	1992/6-2009/6	2024-07-20	(("Dengue virus"[Organism] OR dengue virus[All Fields]) AND COMPLETE[All Fields] AND genome[All Fields]) AND "dengue virus type 1"[porgn]
	OL411499.1	10677	1992/6-2009/6	2024-07-20	(("Dengue virus"[Organism] OR dengue virus[All Fields]) AND COMPLETE[All Fields] AND genome[All Fields]) AND "dengue virus type 1"[porgn]
	OL412140.1	10690	1992/6-2009/6	2024-07-20	(("Dengue virus"[Organism] OR dengue virus[All Fields]) AND COMPLETE[All Fields] AND genome[All Fields]) AND "dengue virus type 1"[porgn]
	OL412678.1	10685	1992/6-2009/6	2024-07-20	(("Dengue virus"[Organism] OR dengue virus[All Fields]) AND COMPLETE[All Fields] AND genome[All Fields]) AND "dengue virus type 1"[porgn]
	OL412703.1	10680	1992/6-2009/6	2024-07-20	(("Dengue virus"[Organism] OR dengue virus[All Fields]) AND COMPLETE[All Fields] AND genome[All Fields]) AND "dengue virus type 1"[porgn]
	OL452067.1	10705	1992/6-2009/6	2024-07-20	(("Dengue virus"[Organism] OR dengue virus[All Fields]) AND COMPLETE[All Fields] AND genome[All Fields]) AND "dengue virus type 1"[porgn]
	OM033409.1	10677	1992/6-2009/6	2024-07-20	(("Dengue virus"[Organism] OR dengue virus[All Fields]) AND COMPLETE[All Fields] AND genome[All Fields]) AND "dengue virus type 1"[porgn]
	OM250394.1	10735	1992/6-2009/6	2024-07-20	(("Dengue virus"[Organism] OR dengue virus[All Fields]) AND COMPLETE[All Fields] AND genome[All Fields]) AND "dengue virus type 1"[porgn]
	OM281569.1	10735	1992/6-2009/6	2024-07-20	(("Dengue virus"[Organism] OR dengue virus[All Fields]) AND COMPLETE[All Fields] AND genome[All Fields]) AND "dengue virus type 1"[porgn]
	OM281570.1	10734	1992/6-2009/6	2024-07-20	(("Dengue virus"[Organism] OR dengue virus[All Fields]) AND COMPLETE[All Fields] AND genome[All Fields]) AND "dengue virus type 1"[porgn]
[truncated: 158 more rows]

## Sheet: DENV-2
Strains and subtypes	Accession and version numbers	Length	Collection date	Update date	Search details
Dengue virus 2	AB122020.1	10723	1988/1-2023/6	2024-07-20	(("Dengue virus"[Organism] OR dengue virus[All Fields]) AND COMPLETE[All Fields] AND genome[All Fields]) AND "dengue virus type 2"[porgn]
	AB122021.1	10722	1988/1-2023/6	2024-07-20	(("Dengue virus"[Organism] OR dengue virus[All Fields]) AND COMPLETE[All Fields] AND genome[All Fields]) AND "dengue virus type 2"[porgn]
	AB122022.1	10723	1988/1-2023/6	2024-07-20	(("Dengue virus"[Organism] OR dengue virus[All Fields]) AND COMPLETE[All Fields] AND genome[All Fields]) AND "dengue virus type 2"[porgn]
	AB189122.1	10723	1988/1-2023/6	2024-07-20	(("Dengue virus"[Organism] OR dengue virus[All Fields]) AND COMPLETE[All Fields] AND genome[All Fields]) AND "dengue virus type 2"[porgn]
	AB189123.1	10723	1988/1-2023/6	2024-07-20	(("Dengue virus"[Organism] OR dengue virus[All Fields]) AND COMPLETE[All Fields] AND genome[All Fields]) AND "dengue virus type 2"[porgn]
	AB189124.1	10723	1988/1-2023/6	2024-07-20	(("Dengue virus"[Organism] OR dengue virus[All Fields]) AND COMPLETE[All Fields] AND genome[All Fields]) AND "dengue virus type 2"[porgn]
	AB479041.1	10647	1988/1-2023/6	2024-07-20	(("Dengue virus"[Organism] OR dengue virus[All Fields]) AND COMPLETE[All Fields] AND genome[All Fields]) AND "dengue virus type 2"[porgn]
	AB479042.1	10646	1988/1-2023/6	2024-07-20	(("Dengue virus"[Organism] OR dengue virus[All Fields]) AND COMPLETE[All Fields] AND genome[All Fields]) AND "dengue virus type 2"[porgn]
	AB543624.1	10731	1988/1-2023/6	2024-07-20	(("Dengue virus"[Organism] OR dengue virus[All Fields]) AND COMPLETE[All Fields] AND genome[All Fields]) AND "dengue virus type 2"[porgn]
	AF022434.1	10724	1988/1-2023/6	2024-07-20	(("Dengue virus"[Organism] OR dengue virus[All Fields]) AND COMPLETE[All Fields] AND genome[All Fields]) AND "dengue virus type 2"[porgn]
	AF022435.1	10723	1988/1-2023/6	2024-07-20	(("Dengue virus"[Organism] OR dengue virus[All Fields]) AND COMPLETE[All Fields] AND genome[All Fields]) AND "dengue virus type 2"[porgn]
	AF022436.1	10723	1988/1-2023/6	2024-07-20	(("Dengue virus"[Organism] OR dengue virus[All Fields]) AND COMPLETE[All Fields] AND genome[All Fields]) AND "dengue virus type 2"[porgn]
	AF022437.1	10723	1988/1-2023/6	2024-07-20	(("Dengue virus"[Organism] OR dengue virus[All Fields]) AND COMPLETE[All Fields] AND genome[All Fields]) AND "dengue virus type 2"[porgn]
	AF022438.1	10723	1988/1-2023/6	2024-07-20	(("Dengue virus"[Organism] OR dengue virus[All Fields]) AND COMPLETE[All Fields] AND genome[All Fields]) AND "dengue virus type 2"[porgn]
	AF022439.1	10723	1988/1-2023/6	2024-07-20	(("Dengue virus"[Organism] OR dengue virus[All Fields]) AND COMPLETE[All Fields] AND genome[All Fields]) AND "dengue virus type 2"[porgn]
	AF022440.1	10723	1988/1-2023/6	2024-07-20	(("Dengue virus"[Organism] OR dengue virus[All Fields]) AND COMPLETE[All Fields] AND genome[All Fields]) AND "dengue virus type 2"[porgn]
	AF022441.1	10723	1988/1-2023/6	2024-07-20	(("Dengue virus"[Organism] OR dengue virus[All Fields]) AND COMPLETE[All Fields] AND genome[All Fields]) AND "dengue virus type 2"[porgn]
	AF119661.1	10723	1988/1-2023/6	2024-07-20	(("Dengue virus"[Organism] OR dengue virus[All Fields]) AND COMPLETE[All Fields] AND genome[All Fields]) AND "dengue virus type 2"[porgn]
	AF169678.1	10723	1988/1-2023/6	2024-07-20	(("Dengue virus"[Organism] OR dengue virus[All Fields]) AND COMPLETE[All Fields] AND genome[All Fields]) AND "dengue virus type 2"[porgn]
	AF169679.1	10723	1988/1-2023/6	2024-07-20	(("Dengue virus"[Organism] OR dengue virus[All Fields]) AND COMPLETE[All Fields] AND genome[All Fields]) AND "dengue virus type 2"[porgn]
	AF169680.1	10723	1988/1-2023/6	2024-07-20	(("Dengue virus"[Organism] OR dengue virus[All Fields]) AND COMPLETE[All Fields] AND genome[All Fields]) AND "dengue virus type 2"[porgn]
	AF169681.1	10723	1988/1-2023/6	2024-07-20	(("Dengue virus"[Organism] OR dengue virus[All Fields]) AND COMPLETE[All Fields] AND genome[All Fields]) AND "dengue virus type 2"[porgn]
	AF169682.1	10723	1988/1-2023/6	2024-07-20	(("Dengue virus"[Organism] OR dengue virus[All Fields]) AND COMPLETE[All Fields] AND genome[All Fields]) AND "dengue virus type 2"[porgn]
	AF169683.1	10723	1988/1-2023/6	2024-07-20	(("Dengue virus"[Organism] OR dengue virus[All Fields]) AND COMPLETE[All Fields] AND genome[All Fields]) AND "dengue virus type 2"[porgn]
	AF169684.1	10723	1988/1-2023/6	2024-07-20	(("Dengue virus"[Organism] OR dengue virus[All Fields]) AND COMPLETE[All Fields] AND genome[All Fields]) AND "dengue virus type 2"[porgn]
	AF169685.1	10723	1988/1-2023/6	2024-07-20	(("Dengue virus"[Organism] OR dengue virus[All Fields]) AND COMPLETE[All Fields] AND genome[All Fields]) AND "dengue virus type 2"[porgn]
	AF169686.1	10723	1988/1-2023/6	2024-07-20	(("Dengue virus"[Organism] OR dengue virus[All Fields]) AND COMPLETE[All Fields] AND genome[All Fields]) AND "dengue virus type 2"[porgn]
	AF169687.1	10723	1988/1-2023/6	2024-07-20	(("Dengue virus"[Organism] OR dengue virus[All Fields]) AND COMPLETE[All Fields] AND genome[All Fields]) AND "dengue virus type 2"[porgn]
	AF169688.1	10723	1988/1-2023/6	2024-07-20	(("Dengue virus"[Organism] OR dengue virus[All Fields]) AND COMPLETE[All Fields] AND genome[All Fields]) AND "dengue virus type 2"[porgn]
	AF204177.1	10723	1988/1-2023/6	2024-07-20	(("Dengue virus"[Organism] OR dengue virus[All Fields]) AND COMPLETE[All Fields] AND genome[All Fields]) AND "dengue virus type 2"[porgn]
	AF204178.1	10723	1988/1-2023/6	2024-07-20	(("Dengue virus"[Organism] OR dengue virus[All Fields]) AND COMPLETE[All Fields] AND genome[All Fields]) AND "dengue virus type 2"[porgn]
	AF208496.1	10722	1988/1-2023/6	2024-07-20	(("Dengue virus"[Organism] OR dengue virus[All Fields]) AND COMPLETE[All Fields] AND genome[All Fields]) AND "dengue virus type 2"[porgn]
	AF276619.1	10723	1988/1-2023/6	2024-07-20	(("Dengue virus"[Organism] OR dengue virus[All Fields]) AND COMPLETE[All Fields] AND genome[All Fields]) AND "dengue virus type 2"[porgn]
	AF359579.1	10723	1988/1-2023/6	2024-07-20	(("Dengue virus"[Organism] OR dengue virus[All Fields]) AND COMPLETE[All Fields] AND genome[All Fields]) AND "dengue virus type 2"[porgn]
	AF489932.1	10722	1988/1-2023/6	2024-07-20	(("Dengue virus"[Organism] OR dengue virus[All Fields]) AND COMPLETE[All Fields] AND genome[All Fields]) AND "dengue virus type 2"[porgn]
	AY037116.1	10723	1988/1-2023/6	2024-07-20	(("Dengue virus"[Organism] OR dengue virus[All Fields]) AND COMPLETE[All Fields] AND genome[All Fields]) AND "dengue virus type 2"[porgn]
	AY702034.1	10722	1988/1-2023/6	2024-07-20	(("Dengue virus"[Organism] OR dengue virus[All Fields]) AND COMPLETE[All Fields] AND genome[All Fields]) AND "dengue virus type 2"[porgn]
	AY702035.1	10722	1988/1-2023/6	2024-07-20	(("Dengue virus"[Organism] OR dengue virus[All Fields]) AND COMPLETE[All Fields] AND genome[All Fields]) AND "dengue virus type 2"[porgn]
	AY702036.1	10722	1988/1-2023/6	2024-07-20	(("Dengue virus"[Organism] OR dengue virus[All Fields]) AND COMPLETE[All Fields] AND genome[All Fields]) AND "dengue virus type 2"[porgn]
	AY702037.1	10722	1988/1-2023/6	2024-07-20	(("Dengue virus"[Organism] OR dengue virus[All Fields]) AND COMPLETE[All Fields] AND genome[All Fields]) AND "dengue virus type 2"[porgn]
	AY702038.1	10722	1988/1-2023/6	2024-07-20	(("Dengue virus"[Organism] OR dengue virus[All Fields]) AND COMPLETE[All Fields] AND genome[All Fields]) AND "dengue virus type 2"[porgn]
	AY702039.1	10722	1988/1-2023/6	2024-07-20	(("Dengue virus"[Organism] OR dengue virus[All Fields]) AND COMPLETE[All Fields] AND genome[All Fields]) AND "dengue virus type 2"[porgn]
	AY702040.1	10675	1988/1-2023/6	2024-07-20	(("Dengue virus"[Organism] OR dengue virus[All Fields]) AND COMPLETE[All Fields] AND genome[All Fields]) AND "dengue virus type 2"[porgn]
	AY744147.1	10713	1988/1-2023/6	2024-07-20	(("Dengue virus"[Organism] OR dengue virus[All Fields]) AND COMPLETE[All Fields] AND genome[All Fields]) AND "dengue virus type 2"[porgn]
	AY776328.1	10485	1988/1-2023/6	2024-07-20	(("Dengue virus"[Organism] OR dengue virus[All Fields]) AND COMPLETE[All Fields] AND genome[All Fields]) AND "dengue virus type 2"[porgn]
	AY858035.2	10723	1988/1-2023/6	2024-07-20	(("Dengue virus"[Organism] OR dengue virus[All Fields]) AND COMPLETE[All Fields] AND genome[All Fields]) AND "dengue virus type 2"[porgn]
	AY858036.2	10723	1988/1-2023/6	2024-07-20	(("Dengue virus"[Organism] OR dengue virus[All Fields]) AND COMPLETE[All Fields] AND genome[All Fields]) AND "dengue virus type 2"[porgn]
	DQ181797.1	10723	1988/1-2023/6	2024-07-20	(("Dengue virus"[Organism] OR dengue virus[All Fields]) AND COMPLETE[All Fields] AND genome[All Fields]) AND "dengue virus type 2"[porgn]
	DQ181798.1	10723	1988/1-2023/6	2024-07-20	(("Dengue virus"[Organism] OR dengue virus[All Fields]) AND COMPLETE[All Fields] AND genome[All Fields]) AND "dengue virus type 2"[porgn]
	DQ181799.1	10723	1988/1-2023/6	2024-07-20	(("Dengue virus"[Organism] OR dengue virus[All Fields]) AND COMPLETE[All Fields] AND genome[All Fields]) AND "dengue virus type 2"[porgn]
	DQ181800.1	10723	1988/1-2023/6	2024-07-20	(("Dengue virus"[Organism] OR dengue virus[All Fields]) AND COMPLETE[All Fields] AND genome[All Fields]) AND "dengue virus type 2"[porgn]
	DQ181801.1	10723	1988/1-2023/6	2024-07-20	(("Dengue virus"[Organism] OR dengue virus[All Fields]) AND COMPLETE[All Fields] AND genome[All Fields]) AND "dengue virus type 2"[porgn]
	DQ181802.1	10723	1988/1-2023/6	2024-07-20	(("Dengue virus"[Organism] OR dengue virus[All Fields]) AND COMPLETE[All Fields] AND genome[All Fields]) AND "dengue virus type 2"[porgn]
	DQ181803.1	10723	1988/1-2023/6	2024-07-20	(("Dengue virus"[Organism] OR dengue virus[All Fields]) AND COMPLETE[All Fields] AND genome[All Fields]) AND "dengue virus type 2"[porgn]
	DQ181804.1	10723	1988/1-2023/6	2024-07-20	(("Dengue virus"[Organism] OR dengue virus[All Fields]) AND COMPLETE[All Fields] AND genome[All Fields]) AND "dengue virus type 2"[porgn]
	DQ181805.1	10723	1988/1-2023/6	2024-07-20	(("Dengue virus"[Organism] OR dengue virus[All Fields]) AND COMPLETE[All Fields] AND genome[All Fields]) AND "dengue virus type 2"[porgn]
	DQ181806.1	10723	1988/1-2023/6	2024-07-20	(("Dengue virus"[Organism] OR dengue virus[All Fields]) AND COMPLETE[All Fields] AND genome[All Fields]) AND "dengue virus type 2"[porgn]
	DQ448231.2	10670	1988/1-2023/6	2024-07-20	(("Dengue virus"[Organism] OR dengue virus[All Fields]) AND COMPLETE[All Fields] AND genome[All Fields]) AND "dengue virus type 2"[porgn]
	EF051521.1	10723	1988/1-2023/6	2024-07-20	(("Dengue virus"[Organism] OR dengue virus[All Fields]) AND COMPLETE[All Fields] AND genome[All Fields]) AND "dengue virus type 2"[porgn]
	EF457904.1	10724	1988/1-2023/6	2024-07-20	(("Dengue virus"[Organism] OR dengue virus[All Fields]) AND COMPLETE[All Fields] AND genome[All Fields]) AND "dengue virus type 2"[porgn]
	EU056810.1	10723	1988/1-2023/6	2024-07-20	(("Dengue virus"[Organism] OR dengue virus[All Fields]) AND COMPLETE[All Fields] AND genome[All Fields]) AND "dengue virus type 2"[porgn]
	EU056811.1	10713	1988/1-2023/6	2024-07-20	(("Dengue virus"[Organism] OR dengue virus[All Fields]) AND COMPLETE[All Fields] AND genome[All Fields]) AND "dengue virus type 2"[porgn]
	EU056812.1	10711	1988/1-2023/6	2024-07-20	(("Dengue virus"[Organism] OR dengue virus[All Fields]) AND COMPLETE[All Fields] AND genome[All Fields]) AND "dengue virus type 2"[porgn]
	EU081177.1	10723	1988/1-2023/6	2024-07-20	(("Dengue virus"[Organism] OR dengue virus[All Fields]) AND COMPLETE[All Fields] AND genome[All Fields]) AND "dengue virus type 2"[porgn]
	EU081178.1	10723	1988/1-2023/6	2024-07-20	(("Dengue virus"[Organism] OR dengue virus[All Fields]) AND COMPLETE[All Fields] AND genome[All Fields]) AND "dengue virus type 2"[porgn]
	EU081179.1	10723	1988/1-2023/6	2024-07-20	(("Dengue virus"[Organism] OR dengue virus[All Fields]) AND COMPLETE[All Fields] AND genome[All Fields]) AND "dengue virus type 2"[porgn]
	EU081180.1	10723	1988/1-2023/6	2024-07-20	(("Dengue virus"[Organism] OR dengue virus[All Fields]) AND COMPLETE[All Fields] AND genome[All Fields]) AND "dengue virus type 2"[porgn]
	EU179857.1	10709	1988/1-2023/6	2024-07-20	(("Dengue virus"[Organism] OR dengue virus[All Fields]) AND COMPLETE[All Fields] AND genome[All Fields]) AND "dengue virus type 2"[porgn]
	EU179858.1	10709	1988/1-2023/6	2024-07-20	(("Dengue virus"[Organism] OR dengue virus[All Fields]) AND COMPLETE[All Fields] AND genome[All Fields]) AND "dengue virus type 2"[porgn]
	EU179859.1	10709	1988/1-2023/6	2024-07-20	(("Dengue virus"[Organism] OR dengue virus[All Fields]) AND COMPLETE[All Fields] AND genome[All Fields]) AND "dengue virus type 2"[porgn]
	EU359009.1	10723	1988/1-2023/6	2024-07-20	(("Dengue virus"[Organism] OR dengue virus[All Fields]) AND COMPLETE[All Fields] AND genome[All Fields]) AND "dengue virus type 2"[porgn]
	EU482444.1	10679	1988/1-2023/6	2024-07-20	(("Dengue virus"[Organism] OR dengue virus[All Fields]) AND COMPLETE[All Fields] AND genome[All Fields]) AND "dengue virus type 2"[porgn]
	EU482445.1	10669	1988/1-2023/6	2024-07-20	(("Dengue virus"[Organism] OR dengue virus[All Fields]) AND COMPLETE[All Fields] AND genome[All Fields]) AND "dengue virus type 2"[porgn]
	EU482446.1	10678	1988/1-2023/6	2024-07-20	(("Dengue virus"[Organism] OR dengue virus[All Fields]) AND COMPLETE[All Fields] AND genome[All Fields]) AND "dengue virus type 2"[porgn]
	EU482447.1	10678	1988/1-2023/6	2024-07-20	(("Dengue virus"[Organism] OR dengue virus[All Fields]) AND COMPLETE[All Fields] AND genome[All Fields]) AND "dengue virus type 2"[porgn]
	EU482448.1	10678	1988/1-2023/6	2024-07-20	(("Dengue virus"[Organism] OR dengue virus[All Fields]) AND COMPLETE[All Fields] AND genome[All Fields]) AND "dengue virus type 2"[porgn]
	EU482449.1	10678	1988/1-2023/6	2024-07-20	(("Dengue virus"[Organism] OR dengue virus[All Fields]) AND COMPLETE[All Fields] AND genome[All Fields]) AND "dengue virus type 2"[porgn]
	EU482450.1	10678	1988/1-2023/6	2024-07-20	(("Dengue virus"[Organism] OR dengue virus[All Fields]) AND COMPLETE[All Fields] AND genome[All Fields]) AND "dengue virus type 2"[porgn]
	EU482451.1	10678	1988/1-2023/6	2024-07-20	(("Dengue virus"[Organism] OR dengue virus[All Fields]) AND COMPLETE[All Fields] AND genome[All Fields]) AND "dengue virus type 2"[porgn]
	EU482463.1	10678	1988/1-2023/6	2024-07-20	(("Dengue virus"[Organism] OR dengue virus[All Fields]) AND COMPLETE[All Fields] AND genome[All Fields]) AND "dengue virus type 2"[porgn]
	EU482464.1	10678	1988/1-2023/6	2024-07-20	(("Dengue virus"[Organism] OR dengue virus[All Fields]) AND COMPLETE[All Fields] AND genome[All Fields]) AND "dengue virus type 2"[porgn]
	EU482465.1	10678	1988/1-2023/6	2024-07-20	(("Dengue virus"[Organism] OR dengue virus[All Fields]) AND COMPLETE[All Fields] AND genome[All Fields]) AND "dengue virus type 2"[porgn]
	EU482466.1	10678	1988/1-2023/6	2024-07-20	(("Dengue virus"[Organism] OR dengue virus[All Fields]) AND COMPLETE[All Fields] AND genome[All Fields]) AND "dengue virus type 2"[porgn]
	EU482467.1	10678	1988/1-2023/6	2024-07-20	(("Dengue virus"[Organism] OR dengue virus[All Fields]) AND COMPLETE[All Fields] AND genome[All Fields]) AND "dengue virus type 2"[porgn]
	EU482468.1	10678	1988/1-2023/6	2024-07-20	(("Dengue virus"[Organism] OR dengue virus[All Fields]) AND COMPLETE[All Fields] AND genome[All Fields]) AND "dengue virus type 2"[porgn]
	EU482469.1	10668	1988/1-2023/6	2024-07-20	(("Dengue virus"[Organism] OR dengue virus[All Fields]) AND COMPLETE[All Fields] AND genome[All Fields]) AND "dengue virus type 2"[porgn]
	EU482470.1	10678	1988/1-2023/6	2024-07-20	(("Dengue virus"[Organism] OR dengue virus[All Fields]) AND COMPLETE[All Fields] AND genome[All Fields]) AND "dengue virus type 2"[porgn]
	EU482471.1	10678	1988/1-2023/6	2024-07-20	(("Dengue virus"[Organism] OR dengue virus[All Fields]) AND COMPLETE[All Fields] AND genome[All Fields]) AND "dengue virus type 2"[porgn]
	EU482472.1	10678	1988/1-2023/6	2024-07-20	(("Dengue virus"[Organism] OR dengue virus[All Fields]) AND COMPLETE[All Fields] AND genome[All Fields]) AND "dengue virus type 2"[porgn]
	EU482473.1	10678	1988/1-2023/6	2024-07-20	(("Dengue virus"[Organism] OR dengue virus[All Fields]) AND COMPLETE[All Fields] AND genome[All Fields]) AND "dengue virus type 2"[porgn]
	EU482474.1	10678	1988/1-2023/6	2024-07-20	(("Dengue virus"[Organism] OR dengue virus[All Fields]) AND COMPLETE[All Fields] AND genome[All Fields]) AND "dengue virus type 2"[porgn]
	EU482475.1	10678	1988/1-2023/6	2024-07-20	(("Dengue virus"[Organism] OR dengue virus[All Fields]) AND COMPLETE[All Fields] AND genome[All Fields]) AND "dengue virus type 2"[porgn]
	EU482541.1	10678	1988/1-2023/6	2024-07-20	(("Dengue virus"[Organism] OR dengue virus[All Fields]) AND COMPLETE[All Fields] AND genome[All Fields]) AND "dengue virus type 2"[porgn]
	EU482542.1	10678	1988/1-2023/6	2024-07-20	(("Dengue virus"[Organism] OR dengue virus[All Fields]) AND COMPLETE[All Fields] AND genome[All Fields]) AND "dengue virus type 2"[porgn]
	EU482543.1	10668	1988/1-2023/6	2024-07-20	(("Dengue virus"[Organism] OR dengue virus[All Fields]) AND COMPLETE[All Fields] AND genome[All Fields]) AND "dengue virus type 2"[porgn]
	EU482544.1	10678	1988/1-2023/6	2024-07-20	(("Dengue virus"[Organism] OR dengue virus[All Fields]) AND COMPLETE[All Fields] AND genome[All Fields]) AND "dengue virus type 2"[porgn]
	EU482545.1	10678	1988/1-2023/6	2024-07-20	(("Dengue virus"[Organism] OR dengue virus[All Fields]) AND COMPLETE[All Fields] AND genome[All Fields]) AND "dengue virus type 2"[porgn]
	EU482546.1	10678	1988/1-2023/6	2024-07-20	(("Dengue virus"[Organism] OR dengue virus[All Fields]) AND COMPLETE[All Fields] AND genome[All Fields]) AND "dengue virus type 2"[porgn]
	EU482547.1	10678	1988/1-2023/6	2024-07-20	(("Dengue virus"[Organism] OR dengue virus[All Fields]) AND COMPLETE[All Fields] AND genome[All Fields]) AND "dengue virus type 2"[porgn]
	EU482548.1	10620	1988/1-2023/6	2024-07-20	(("Dengue virus"[Organism] OR dengue virus[All Fields]) AND COMPLETE[All Fields] AND genome[All Fields]) AND "dengue virus type 2"[porgn]
	EU482549.1	10679	1988/1-2023/6	2024-07-20	(("Dengue virus"[Organism] OR dengue virus[All Fields]) AND COMPLETE[All Fields] AND genome[All Fields]) AND "dengue virus type 2"[porgn]
	EU482550.1	10678	1988/1-2023/6	2024-07-20	(("Dengue virus"[Organism] OR dengue virus[All Fields]) AND COMPLETE[All Fields] AND genome[All Fields]) AND "dengue virus type 2"[porgn]
	EU482551.1	10678	1988/1-2023/6	2024-07-20	(("Dengue virus"[Organism] OR dengue virus[All Fields]) AND COMPLETE[All Fields] AND genome[All Fields]) AND "dengue virus type 2"[porgn]
	EU482552.1	10678	1988/1-2023/6	2024-07-20	(("Dengue virus"[Organism] OR dengue virus[All Fields]) AND COMPLETE[All Fields] AND genome[All Fields]) AND "dengue virus type 2"[porgn]
	EU482553.1	10678	1988/1-2023/6	2024-07-20	(("Dengue virus"[Organism] OR dengue virus[All Fields]) AND COMPLETE[All Fields] AND genome[All Fields]) AND "dengue virus type 2"[porgn]
	EU482554.1	10639	1988/1-2023/6	2024-07-20	(("Dengue virus"[Organism] OR dengue virus[All Fields]) AND COMPLETE[All Fields] AND genome[All Fields]) AND "dengue virus type 2"[porgn]
	EU482556.1	10679	1988/1-2023/6	2024-07-20	(("Dengue virus"[Organism] OR dengue virus[All Fields]) AND COMPLETE[All Fields] AND genome[All Fields]) AND "dengue virus type 2"[porgn]
	EU482557.1	10639	1988/1-2023/6	2024-07-20	(("Dengue virus"[Organism] OR dengue virus[All Fields]) AND COMPLETE[All Fields] AND genome[All Fields]) AND "dengue virus type 2"[porgn]
	EU482560.1	10678	1988/1-2023/6	2024-07-20	(("Dengue virus"[Organism] OR dengue virus[All Fields]) AND COMPLETE[All Fields] AND genome[All Fields]) AND "dengue virus type 2"[porgn]
	EU482561.1	10677	1988/1-2023/6	2024-07-20	(("Dengue virus"[Organism] OR dengue virus[All Fields]) AND COMPLETE[All Fields] AND genome[All Fields]) AND "dengue virus type 2"[porgn]
	EU482562.1	10680	1988/1-2023/6	2024-07-20	(("Dengue virus"[Organism] OR dengue virus[All Fields]) AND COMPLETE[All Fields] AND genome[All Fields]) AND "dengue virus type 2"[porgn]
	EU482565.1	10678	1988/1-2023/6	2024-07-20	(("Dengue virus"[Organism] OR dengue virus[All Fields]) AND COMPLETE[All Fields] AND genome[All Fields]) AND "dengue virus type 2"[porgn]
	EU482568.1	10678	1988/1-2023/6	2024-07-20	(("Dengue virus"[Organism] OR dengue virus[All Fields]) AND COMPLETE[All Fields] AND genome[All Fields]) AND "dengue virus type 2"[porgn]
	EU482569.1	10678	1988/1-2023/6	2024-07-20	(("Dengue virus"[Organism] OR dengue virus[All Fields]) AND COMPLETE[All Fields] AND genome[All Fields]) AND "dengue virus type 2"[porgn]
	EU482570.1	10678	1988/1-2023/6	2024-07-20	(("Dengue virus"[Organism] OR dengue virus[All Fields]) AND COMPLETE[All Fields] AND genome[All Fields]) AND "dengue virus type 2"[porgn]
	EU482571.1	10678	1988/1-2023/6	2024-07-20	(("Dengue virus"[Organism] OR dengue virus[All Fields]) AND COMPLETE[All Fields] AND genome[All Fields]) AND "dengue virus type 2"[porgn]
	EU482572.1	10649	1988/1-2023/6	2024-07-20	(("Dengue virus"[Organism] OR dengue virus[All Fields]) AND COMPLETE[All Fields] AND genome[All Fields]) AND "dengue virus type 2"[porgn]
	EU482573.1	10660	1988/1-2023/6	2024-07-20	(("Dengue virus"[Organism] OR dengue virus[All Fields]) AND COMPLETE[All Fields] AND genome[All Fields]) AND "dengue virus type 2"[porgn]
	EU482574.1	10678	1988/1-2023/6	2024-07-20	(("Dengue virus"[Organism] OR dengue virus[All Fields]) AND COMPLETE[All Fields] AND genome[All Fields]) AND "dengue virus type 2"[porgn]
	EU482575.1	10667	1988/1-2023/6	2024-07-20	(("Dengue virus"[Organism] OR dengue virus[All Fields]) AND COMPLETE[All Fields] AND genome[All Fields]) AND "dengue virus type 2"[porgn]
	EU482576.1	10678	1988/1-2023/6	2024-07-20	(("Dengue virus"[Organism] OR dengue virus[All Fields]) AND COMPLETE[All Fields] AND genome[All Fields]) AND "dengue virus type 2"[porgn]
	EU482577.1	10678	1988/1-2023/6	2024-07-20	(("Dengue virus"[Organism] OR dengue virus[All Fields]) AND COMPLETE[All Fields] AND genome[All Fields]) AND "dengue virus type 2"[porgn]
	EU482578.1	10678	1988/1-2023/6	2024-07-20	(("Dengue virus"[Organism] OR dengue virus[All Fields]) AND COMPLETE[All Fields] AND genome[All Fields]) AND "dengue virus type 2"[porgn]
	EU482579.1	10678	1988/1-2023/6	2024-07-20	(("Dengue virus"[Organism] OR dengue virus[All Fields]) AND COMPLETE[All Fields] AND genome[All Fields]) AND "dengue virus type 2"[porgn]
	EU482580.1	10678	1988/1-2023/6	2024-07-20	(("Dengue virus"[Organism] OR dengue virus[All Fields]) AND COMPLETE[All Fields] AND genome[All Fields]) AND "dengue virus type 2"[porgn]
	EU482581.1	10679	1988/1-2023/6	2024-07-20	(("Dengue virus"[Organism] OR dengue virus[All Fields]) AND COMPLETE[All Fields] AND genome[All Fields]) AND "dengue virus type 2"[porgn]
	EU482582.1	10679	1988/1-2023/6	2024-07-20	(("Dengue virus"[Organism] OR dengue virus[All Fields]) AND COMPLETE[All Fields] AND genome[All Fields]) AND "dengue virus type 2"[porgn]
	EU482583.1	10678	1988/1-2023/6	2024-07-20	(("Dengue virus"[Organism] OR dengue virus[All Fields]) AND COMPLETE[All Fields] AND genome[All Fields]) AND "dengue virus type 2"[porgn]
	EU482584.1	10662	1988/1-2023/6	2024-07-20	(("Dengue virus"[Organism] OR dengue virus[All Fields]) AND COMPLETE[All Fields] AND genome[All Fields]) AND "dengue virus type 2"[porgn]
	EU482585.1	10678	1988/1-2023/6	2024-07-20	(("Dengue virus"[Organism] OR dengue virus[All Fields]) AND COMPLETE[All Fields] AND genome[All Fields]) AND "dengue virus type 2"[porgn]
	EU482586.1	10678	1988/1-2023/6	2024-07-20	(("Dengue virus"[Organism] OR dengue virus[All Fields]) AND COMPLETE[All Fields] AND genome[All Fields]) AND "dengue virus type 2"[porgn]
	EU482587.1	10678	1988/1-2023/6	2024-07-20	(("Dengue virus"[Organism] OR dengue virus[All Fields]) AND COMPLETE[All Fields] AND genome[All Fields]) AND "dengue virus type 2"[porgn]
	EU482588.1	10678	1988/1-2023/6	2024-07-20	(("Dengue virus"[Organism] OR dengue virus[All Fields]) AND COMPLETE[All Fields] AND genome[All Fields]) AND "dengue virus type 2"[porgn]
	EU482589.1	10678	1988/1-2023/6	2024-07-20	(("Dengue virus"[Organism] OR dengue virus[All Fields]) AND COMPLETE[All Fields] AND genome[All Fields]) AND "dengue virus type 2"[porgn]
	EU482590.1	10678	1988/1-2023/6	2024-07-20	(("Dengue virus"[Organism] OR dengue virus[All Fields]) AND COMPLETE[All Fields] AND genome[All Fields]) AND "dengue virus type 2"[porgn]
	EU482593.1	10678	1988/1-2023/6	2024-07-20	(("Dengue virus"[Organism] OR dengue virus[All Fields]) AND COMPLETE[All Fields] AND genome[All Fields]) AND "dengue virus type 2"[porgn]
	EU482594.1	10678	1988/1-2023/6	2024-07-20	(("Dengue virus"[Organism] OR dengue virus[All Fields]) AND COMPLETE[All Fields] AND genome[All Fields]) AND "dengue virus type 2"[porgn]
	EU482597.1	10679	1988/1-2023/6	2024-07-20	(("Dengue virus"[Organism] OR dengue virus[All Fields]) AND COMPLETE[All Fields] AND genome[All Fields]) AND "dengue virus type 2"[porgn]
	EU482598.1	10679	1988/1-2023/6	2024-07-20	(("Dengue virus"[Organism] OR dengue virus[All Fields]) AND COMPLETE[All Fields] AND genome[All Fields]) AND "dengue virus type 2"[porgn]
	EU482599.1	10679	1988/1-2023/6	2024-07-20	(("Dengue virus"[Organism] OR dengue virus[All Fields]) AND COMPLETE[All Fields] AND genome[All Fields]) AND "dengue virus type 2"[porgn]
	EU482600.1	10679	1988/1-2023/6	2024-07-20	(("Dengue virus"[Organism] OR dengue virus[All Fields]) AND COMPLETE[All Fields] AND genome[All Fields]) AND "dengue virus type 2"[porgn]
	EU482601.1	10680	1988/1-2023/6	2024-07-20	(("Dengue virus"[Organism] OR dengue virus[All Fields]) AND COMPLETE[All Fields] AND genome[All Fields]) AND "dengue virus type 2"[porgn]
	EU482602.1	10679	1988/1-2023/6	2024-07-20	(("Dengue virus"[Organism] OR dengue virus[All Fields]) AND COMPLETE[All Fields] AND genome[All Fields]) AND "dengue virus type 2"[porgn]
	EU482603.1	10679	1988/1-2023/6	2024-07-20	(("Dengue virus"[Organism] OR dengue virus[All Fields]) AND COMPLETE[All Fields] AND genome[All Fields]) AND "dengue virus type 2"[porgn]
	EU482604.1	10678	1988/1-2023/6	2024-07-20	(("Dengue virus"[Organism] OR dengue virus[All Fields]) AND COMPLETE[All Fields] AND genome[All Fields]) AND "dengue virus type 2"[porgn]
	EU482605.1	10679	1988/1-2023/6	2024-07-20	(("Dengue virus"[Organism] OR dengue virus[All Fields]) AND COMPLETE[All Fields] AND genome[All Fields]) AND "dengue virus type 2"[porgn]
	EU482606.1	10668	1988/1-2023/6	2024-07-20	(("Dengue virus"[Organism] OR dengue virus[All Fields]) AND COMPLETE[All Fields] AND genome[All Fields]) AND "dengue virus type 2"[porgn]
	EU482607.1	10679	1988/1-2023/6	2024-07-20	(("Dengue virus"[Organism] OR dengue virus[All Fields]) AND COMPLETE[All Fields] AND genome[All Fields]) AND "dengue virus type 2"[porgn]
	EU482608.1	10662	1988/1-2023/6	2024-07-20	(("Dengue virus"[Organism] OR dengue virus[All Fields]) AND COMPLETE[All Fields] AND genome[All Fields]) AND "dengue virus type 2"[porgn]
	EU482620.1	10680	1988/1-2023/6	2024-07-20	(("Dengue virus"[Organism] OR dengue virus[All Fields]) AND COMPLETE[All Fields] AND genome[All Fields]) AND "dengue virus type 2"[porgn]
	EU482621.1	10680	1988/1-2023/6	2024-07-20	(("Dengue virus"[Organism] OR dengue virus[All Fields]) AND COMPLETE[All Fields] AND genome[All Fields]) AND "dengue virus type 2"[porgn]
	EU482622.1	10679	1988/1-2023/6	2024-07-20	(("Dengue virus"[Organism] OR dengue virus[All Fields]) AND COMPLETE[All Fields] AND genome[All Fields]) AND "dengue virus type 2"[porgn]
	EU482623.1	10681	1988/1-2023/6	2024-07-20	(("Dengue virus"[Organism] OR dengue virus[All Fields]) AND COMPLETE[All Fields] AND genome[All Fields]) AND "dengue virus type 2"[porgn]
	EU482624.1	10680	1988/1-2023/6	2024-07-20	(("Dengue virus"[Organism] OR dengue virus[All Fields]) AND COMPLETE[All Fields] AND genome[All Fields]) AND "dengue virus type 2"[porgn]
	EU482625.1	10680	1988/1-2023/6	2024-07-20	(("Dengue virus"[Organism] OR dengue virus[All Fields]) AND COMPLETE[All Fields] AND genome[All Fields]) AND "dengue virus type 2"[porgn]
	EU482626.1	10679	1988/1-2023/6	2024-07-20	(("Dengue virus"[Organism] OR dengue virus[All Fields]) AND COMPLETE[All Fields] AND genome[All Fields]) AND "dengue virus type 2"[porgn]
	EU482627.1	10680	1988/1-2023/6	2024-07-20	(("Dengue virus"[Organism] OR dengue virus[All Fields]) AND COMPLETE[All Fields] AND genome[All Fields]) AND "dengue virus type 2"[porgn]
	EU482628.1	10680	1988/1-2023/6	2024-07-20	(("Dengue virus"[Organism] OR dengue virus[All Fields]) AND COMPLETE[All Fields] AND genome[All Fields]) AND "dengue virus type 2"[porgn]
	EU482629.1	10679	1988/1-2023/6	2024-07-20	(("Dengue virus"[Organism] OR dengue virus[All Fields]) AND COMPLETE[All Fields] AND genome[All Fields]) AND "dengue virus type 2"[porgn]
	EU482630.1	10680	1988/1-2023/6	2024-07-20	(("Dengue virus"[Organism] OR dengue virus[All Fields]) AND COMPLETE[All Fields] AND genome[All Fields]) AND "dengue virus type 2"[porgn]
	EU482631.1	10679	1988/1-2023/6	2024-07-20	(("Dengue virus"[Organism] OR dengue virus[All Fields]) AND COMPLETE[All Fields] AND genome[All Fields]) AND "dengue virus type 2"[porgn]
	EU482632.1	10679	1988/1-2023/6	2024-07-20	(("Dengue virus"[Organism] OR dengue virus[All Fields]) AND COMPLETE[All Fields] AND genome[All Fields]) AND "dengue virus type 2"[porgn]
	EU482633.1	10678	1988/1-2023/6	2024-07-20	(("Dengue virus"[Organism] OR dengue virus[All Fields]) AND COMPLETE[All Fields] AND genome[All Fields]) AND "dengue virus type 2"[porgn]
	EU482634.1	10680	1988/1-2023/6	2024-07-20	(("Dengue virus"[Organism] OR dengue virus[All Fields]) AND COMPLETE[All Fields] AND genome[All Fields]) AND "dengue virus type 2"[porgn]
	EU482635.1	10679	1988/1-2023/6	2024-07-20	(("Dengue virus"[Organism] OR dengue virus[All Fields]) AND COMPLETE[All Fields] AND genome[All Fields]) AND "dengue virus type 2"[porgn]
	EU482636.1	10679	1988/1-2023/6	2024-07-20	(("Dengue virus"[Organism] OR dengue virus[All Fields]) AND COMPLETE[All Fields] AND genome[All Fields]) AND "dengue virus type 2"[porgn]
	EU482637.1	10678	1988/1-2023/6	2024-07-20	(("Dengue virus"[Organism] OR dengue virus[All Fields]) AND COMPLETE[All Fields] AND genome[All Fields]) AND "dengue virus type 2"[porgn]
	EU482638.1	10680	1988/1-2023/6	2024-07-20	(("Dengue virus"[Organism] OR dengue virus[All Fields]) AND COMPLETE[All Fields] AND genome[All Fields]) AND "dengue virus type 2"[porgn]
	EU482639.1	10679	1988/1-2023/6	2024-07-20	(("Dengue virus"[Organism] OR dengue virus[All Fields]) AND COMPLETE[All Fields] AND genome[All Fields]) AND "dengue virus type 2"[porgn]
	EU482640.1	10676	1988/1-2023/6	2024-07-20	(("Dengue virus"[Organism] OR dengue virus[All Fields]) AND COMPLETE[All Fields] AND genome[All Fields]) AND "dengue virus type 2"[porgn]
	EU482641.1	10677	1988/1-2023/6	2024-07-20	(("Dengue virus"[Organism] OR dengue virus[All Fields]) AND COMPLETE[All Fields] AND genome[All Fields]) AND "dengue virus type 2"[porgn]
	EU482642.1	10678	1988/1-2023/6	2024-07-20	(("Dengue virus"[Organism] OR dengue virus[All Fields]) AND COMPLETE[All Fields] AND genome[All Fields]) AND "dengue virus type 2"[porgn]
	EU482643.1	10678	1988/1-2023/6	2024-07-20	(("Dengue virus"[Organism] OR dengue virus[All Fields]) AND COMPLETE[All Fields] AND genome[All Fields]) AND "dengue virus type 2"[porgn]
	EU482644.1	10678	1988/1-2023/6	2024-07-20	(("Dengue virus"[Organism] OR dengue virus[All Fields]) AND COMPLETE[All Fields] AND genome[All Fields]) AND "dengue virus type 2"[porgn]
	EU482645.1	10678	1988/1-2023/6	2024-07-20	(("Dengue virus"[Organism] OR dengue virus[All Fields]) AND COMPLETE[All Fields] AND genome[All Fields]) AND "dengue virus type 2"[porgn]
	EU482646.1	10660	1988/1-2023/6	2024-07-20	(("Dengue virus"[Organism] OR dengue virus[All Fields]) AND COMPLETE[All Fields] AND genome[All Fields]) AND "dengue virus type 2"[porgn]
	EU482647.1	10678	1988/1-2023/6	2024-07-20	(("Dengue virus"[Organism] OR dengue virus[All Fields]) AND COMPLETE[All Fields] AND genome[All Fields]) AND "dengue virus type 2"[porgn]
	EU482648.1	10678	1988/1-2023/6	2024-07-20	(("Dengue virus"[Organism] OR dengue virus[All Fields]) AND COMPLETE[All Fields] AND genome[All Fields]) AND "dengue virus type 2"[porgn]
	EU482649.1	10678	1988/1-2023/6	2024-07-20	(("Dengue virus"[Organism] OR dengue virus[All Fields]) AND COMPLETE[All Fields] AND genome[All Fields]) AND "dengue virus type 2"[porgn]
	EU482650.1	10678	1988/1-2023/6	2024-07-20	(("Dengue virus"[Organism] OR dengue virus[All Fields]) AND COMPLETE[All Fields] AND genome[All Fields]) AND "dengue virus type 2"[porgn]
	EU482651.1	10678	1988/1-2023/6	2024-07-20	(("Dengue virus"[Organism] OR dengue virus[All Fields]) AND COMPLETE[All Fields] AND genome[All Fields]) AND "dengue virus type 2"[porgn]
	EU482652.1	10678	1988/1-2023/6	2024-07-20	(("Dengue virus"[Organism] OR dengue virus[All Fields]) AND COMPLETE[All Fields] AND genome[All Fields]) AND "dengue virus type 2"[porgn]
	EU482653.1	10678	1988/1-2023/6	2024-07-20	(("Dengue virus"[Organism] OR dengue virus[All Fields]) AND COMPLETE[All Fields] AND genome[All Fields]) AND "dengue virus type 2"[porgn]
	EU482654.1	10678	1988/1-2023/6	2024-07-20	(("Dengue virus"[Organism] OR dengue virus[All Fields]) AND COMPLETE[All Fields] AND genome[All Fields]) AND "dengue virus type 2"[porgn]
	EU482655.1	10678	1988/1-2023/6	2024-07-20	(("Dengue virus"[Organism] OR dengue virus[All Fields]) AND COMPLETE[All Fields] AND genome[All Fields]) AND "dengue virus type 2"[porgn]
	EU482656.1	10673	1988/1-2023/6	2024-07-20	(("Dengue virus"[Organism] OR dengue virus[All Fields]) AND COMPLETE[All Fields] AND genome[All Fields]) AND "dengue virus type 2"[porgn]
	EU482657.1	10678	1988/1-2023/6	2024-07-20	(("Dengue virus"[Organism] OR dengue virus[All Fields]) AND COMPLETE[All Fields] AND genome[All Fields]) AND "dengue virus type 2"[porgn]
[truncated: 1,970 more rows]

## Sheet: DENV-3
Strains and subtypes	Accession and version numbers	Length	Collection date	Update date	Search details
[truncated: 2,157 more rows]

[truncated: 2 more sheets: DENV-4, Phylogenetic analysis]
