# Supplementary material for: Deciphering dengue: novel RNA barcoding segments for enhanced serotype-specific identification and global surveillance of dengue viruses
Source: Front Microbiol. 2024 Dec 23;15:1474406. doi: 10.3389/fmicb.2024.1474406 (PMC11701003; doi:10.3389/fmicb.2024.1474406)
Supplement: Supplementary Figure 1 — The Bayesian phylogenetic tree of TRS. [file Data_Sheet_1.zip › Supplementary Table S2.xlsx]

## Sheet: TES-1
Taxon1 (Flavivirus)				Taxon2 (Hepacivirus)				Taxon3 (Orthoflavivirus)				Taxon4 (Pegivirus)				Taxon5 (Pestivirus)
Accession and version numbers	Strains	Sequence types		Accession and version numbers	Strains	Sequence types		Accession and version numbers	Strains	Sequence types		Accession and version numbers	Strains	Sequence types		Accession and version numbers	Strains	Sequence types
AB262759.2	Culex flavivirus	complete genome		AB030907.1	Hepatitis C virus	complete genome		AY898809.1	Alfuy virus	complete nucleotide genome		AF070476.1	GB virus C	complete genome		AF091605.1	Bovine viral diarrhea virus	complete genome
AB488408.1	Aedes flavivirus	complete genome		AB031663.1	Hepatitis C virus	complete genome		JF416957.1	Alkhumra hemorrhagic fever virus	complete nucleotide genome		KP259281.1	Human pegivirus genotype 2	complete genome		AF407339.1	Classical swine fever virus 39	complete genome
AB981186.1	Mosquito flavivirus	complete cds		AB047639.1	Hepatitis C virus	complete genome		AF331718.1	Alkhurma virus	complete cds		KP296858.1	Simian pegivirus	complete genome		AF502399.1	Bovine viral diarrhea virus 2	complete genome
AF285080.1	Tamana bat virus	complete cds		AB558135.2	Hepatitis C virus	nearly complete genome		NC_004355.1	Alkhurma virus	complete nucleotide genome		KT427407.1	Human pegivirus 2	complete cds		AF526381.3	Bovine viral diarrhea virus 1	complete genome
AY149905.1	Kamiti River virus	complete cds		AB661382.1	Hepatitis C virus subtype 2b	complete cds		AF160193.1	Apoi virus	complete cds		KX528230.1	Human hepegivirus	complete genome		AJ585412.1	Bovine viral diarrhea virus	complete genome
DQ235152.1	Spanish sheep encephalitis virus	complete cds		AB661388.1	Hepatitis C virus subtype 2b	complete cds		NC_003676.1	Apoi virus	complete cds		LC617191.1	Feline pegivirus	nearly complete genome		AY554397.1	Classical swine fever virus	complete genome
DQ235153.1	Greek goat encephalitis virus	complete cds		AB691595.1	Hepatitis C virus subtype 3a	complete genome		AY632545.2	Bagaza virus	complete nucleotide genome		LC617192.1	Feline pegivirus	nearly complete genome		J04358.2	Classical swine fever virus	complete genome
DQ859064.1	Spondweni virus	complete cds		AB795432.3	Hepatitis C virus subtype 4a	complete genome		NC_012534.1	Bagaza virus	complete nucleotide genome		MG874672.1	Porcine pegivirus	complete genome		KJ660072.1	Pestivirus	complete genome
EU159426.2	Nounane virus	complete cds		AF046866.1	Hepatitis C virus subtype 3a	complete cds		KM225264.1	Bainyik virus	complete nucleotide genome		MK059751.1	Dolphin pegivirus	complete genome		KM408491.1	Pestivirus	complete genome
EU879061.2	T'Ho virus	complete genome		AF064490.1	Hepatitis C virus	complete cds		DQ859056.1	Banzi virus	complete cds		MK684252.1	Human pegivirus genotype 1	complete genome		KT896495.1	Bovine viral diarrhea virus 1m	complete genome
FJ644291.1	Quang Binh virus	complete genome		AF271632.1	Hepatitis C virus subtype 1a	complete genome		NC_043110.1	Banzi virus	complete cds		MN551062.1	Human pegivirus	complete genome		KU563155.1	Bovine viral diarrhea virus 3	complete genome
FJ828986.1	Chimeric Tick-borne encephalitis virus	complete genome		AF511950.1	Hepatitis C virus	complete sequence		KJ469370.1	Batu Cave virus	complete nucleotide genome		MT210613.1	Wenzhou Rattus norvegicus pegivirus 1	complete genome		KY964311.1	Bovine viral diarrhea virus 1b	complete genome
FJ883471.1	Chaoyang virus	complete cds		AJ851228.1	Hepatitis C virus	complete genome		DQ859057.1	Bouboui virus	complete cds		MT210614.1	Wenzhou Rattus tanezumi pegivirus 1	complete genome		LC596433.1	Atypical porcine pestivirus	complete genome
JQ086551.1	Donggang virus	complete genome		AM910652.2	Hepatitis C virus subtype 1g	complete genome		NC_033693.1	Bouboui virus	complete cds		MT210615.1	Longquan Rhinolophus pearsonii pegivirus 1	complete genome		LT158401.1	Classical swine fever virus	complete genome
JQ268258.1	Hanko virus	complete cds		AY051292.1	Hepatitis C virus	complete cds		AY632536.4	Bussuquara virus	complete nucleotide genome		MT210616.1	Longquan Rhinolophus sinicus pegivirus 1	complete genome		LT158402.1	Classical swine fever virus	complete genome
JQ308185.1	Chaoyang virus	complete genome		AY746460.1	Hepatitis C virus genotype 2a	complete cds		NC_009026.2	Bussuquara virus	complete nucleotide genome		MT210617.1	Longquan Niviventer niviventer pegivirus 1	complete genome		LT158403.1	Classical swine fever virus	complete genome
KC464457.1	Mosquito flavivirus	complete genome		AY859526.1	Hepatitis C virus	complete genome		KF917536.1	Cacipacore virus	complete nucleotide genome		MT210618.1	Longquan Niviventer fulvescens pegivirus 1	complete genome		LT158404.1	Classical swine fever virus	complete genome
KC505248.1	Palm Creek virus	complete cds		D11355.1	Hepatitis C virus	complete genome		NC_026623.1	Cacipacore virus	complete cds		MT210619.1	Wufeng Niviventer niviventer pegivirus 1	complete genome		LT158405.1	Classical swine fever virus	complete genome
KF815940.1	Kama virus	complete cds		D14853.1	Hepatitis C virus	complete genome		AF311056.1	Deer tick virus	complete cds		MT210620.1	Wufeng Niviventer fulvescens pegivirus 1	complete genome		LT158406.1	Classical swine fever virus	complete genome
KJ152564.1	Paraiso Escondido virus	complete genome		D28917.1	Hepatitis C virus	complete genome		M93130.1	Dengue type 3 virus	complete cds		MT513216.1	Southwest bike trail virus	complete genome		LT158407.1	Classical swine fever virus	complete genome
KJ741267.1	Cell fusing agent virus	complete genome		D49374.1	Hepatitis C virus	complete genome		NC_075435.1	Dengue type 3 virus	complete cds		MW091548.1	Goose pegivirus 1	complete genome		LT158408.1	Classical swine fever virus	complete genome
KM361634.1	Fitzroy River virus	complete genome		D50409.1	Hepatitis C virus	complete genome		KP772252.1	Dengue virus	complete nucleotide genome		MW365447.1	Goose pegivirus 2	complete genome		LT158409.1	Classical swine fever virus	complete genome
KP144332.1	Spanish goat encephalitis virus	complete genome		D84263.2	Hepatitis C virus	complete genome		JQ287663.1	Dengue virus 1	complete nucleotide genome		MW897326.1	Passer montanus pegivirus	complete genome		LT158410.1	Classical swine fever virus	complete genome
KP688058.1	Mercadeo virus	complete genome		D84264.2	Hepatitis C virus	complete genome		NC_001477.1	Dengue virus 1	complete nucleotide genome		MW897327.1	Leucosticte brandti pegivirus	complete genome		LT158502.1	Classical swine fever virus	complete genome
KT192549.1	Parramatta River virus	complete genome		D84265.2	Hepatitis C virus	complete genome		NC_001474.2	Dengue virus 2	complete nucleotide genome		MW897328.1	Phaiomys leucurus pegivirus	complete genome		LT593748.1	Classical swine fever virus	complete genome
KY290256.1	Long Pine Key virus	complete cds		D90208.1	Hepatitis C virus	complete cds		U87411.1	Dengue virus 2	complete cds		MW897329.1	Montifringilla taczanowskii pegivirus	complete genome		LT593749.1	Classical swine fever virus	complete genome
KY320648.1	Kampung Karu virus	complete genome		DQ278891.1	Hepatitis C virus subtype 6k	complete genome		KF955462.1	Dengue virus 3	complete nucleotide genome		NC_001710.1	GB virus C	complete genome		LT593750.1	Classical swine fever virus	complete genome
KY320649.1	La Tina virus	complete genome		DQ278892.1	Hepatitis C virus	complete genome		NC_001475.2	Dengue virus 3	complete nucleotide genome		NC_001837.1	Hepatitis GB virus A	complete genome		LT593751.1	Classical swine fever virus	complete genome
KY345399.1	Ochlerotatus caspius flavivirus	complete cds		DQ278893.1	Hepatitis C virus subtype 6k	complete genome		NC_002640.1	Dengue virus 4	complete nucleotide genome		NC_020902.1	Equine Pegivirus 1	complete genome		LT593752.1	Classical swine fever virus	complete genome
LC567151.1	Psorophora flavivirus	complete genome		DQ278894.1	Hepatitis C virus subtype 6n	complete genome		U88536.1	Dengue virus type 1	complete nucleotide genome		NC_021154.1	Rodent pegivirus	complete genome		LT593753.1	Classical swine fever virus	complete genome
LC567152.1	Ochlerotatus scapularis flavivirus	nearly complete genome		DQ314805.1	Hepatitis C virus subtype 6e	complete genome		AY099336.1	Dengue virus type 3	complete nucleotide genome		NC_024377.1	Simian pegivirus	complete cds		LT593754.1	Classical swine fever virus	complete genome
LC567153.1	Mansonia flavivirus	nearly complete genome		DQ314806.1	Hepatitis C virus subtype 6g	complete genome		AF326573.1	Dengue virus type 4	complete nucleotide genome		NC_025679.1	Norway rat pegivirus	complete cds		LT593755.1	Classical swine fever virus	complete genome
LC582740.1	Mpulungu flavivirus	complete genome		DQ418786.1	Hepatitis C virus subtype 4d	complete cds		AF326825.1	Dengue virus type 4	complete nucleotide genome		NC_027998.2	Human pegivirus 2	complete cds		LT593756.1	Classical swine fever virus	complete genome
M91671.1	Flavivirus	complete cds		DQ418789.1	Hepatitis C virus subtype 4a	complete cds		MG601754.1	Dengue virus type 4	complete nucleotide genome		NC_030291.1	GB virus D	complete cds		LT593757.1	Classical swine fever virus	complete genome
MF139575.1	Nanay virus	complete genome		DQ480513.1	Hepatitis C virus subtype 6a	complete genome		NC_075403.1	Dengue virus type 4	complete nucleotide genome		NC_034442.1	Pegivirus K	complete cds		LT593758.1	Classical swine fever virus	complete genome
MF139576.1	Marisma mosquito virus	complete genome		DQ480524.1	Hepatitis C virus subtype 6a	complete genome		JQ920420.1	Duck egg-drop syndrome virus	complete nucleotide genome		NC_038433.1	Theiler's disease-associated virus	complete genome		LT593759.1	Classical swine fever virus	complete genome
MF153378.1	Culex theileri flavivirus	complete genome		DQ835760.1	Hepatitis C virus subtype 6f	complete genome		JQ289550.1	Duck flavivirus	complete nucleotide genome		NC_038434.1	Pegivirus F	complete cds		LT593760.1	Classical swine fever virus	complete genome
MH827524.1	Quang Binh virus	complete genome		DQ835761.1	Hepatitis C virus subtype 6j	complete genome		KF573582.1	Duck flavivirus	complete nucleotide genome		NC_038435.1	Pegivirus G	complete cds		LT593761.1	Classical swine fever virus	complete genome
MZ209617.1	MAG: Hangzhou flavivirus 1	complete genome		DQ835762.1	Hepatitis C virus subtype 6i	complete genome		KJ958533.1	Duck Tembusu virus	complete nucleotide genome		NC_038436.1	Human hepegivirus	complete cds		LT593762.1	Classical swine fever virus	complete genome
MZ209632.1	MAG: Hangzhou nephotettix cincticeps flavivirus 1	complete genome		DQ835763.1	Hepatitis C virus subtype 6m	complete genome		DQ859060.1	Edge Hill virus	complete cds		NC_038437.1	Pegivirus I	complete cds		LT594521.1	Porcine pestivirus 1	complete genome
MZ209656.1	MAG: Hangzhou frankliniella intonsa flavivirus 1	complete genome		DQ835765.1	Hepatitis C virus subtype 6m	complete genome		NC_030289.1	Edge Hill virus	complete cds		NC_074787.1	Hepatitis GB virus A	complete cds		LT797813.1	Bovine viral diarrhea virus 1	complete genome
MZ209659.1	MAG: Hangzhou frankliniella intonsa flavivirus 2	complete genome		DQ835768.1	Hepatitis C virus subtype 6n	complete genome		DQ837641.1	Entebbe bat virus	complete nucleotide genome		NC_074789.1	Hepatitis GB virus C	complete cds		LT837585.1	Bovine viral diarrhea virus 1	complete genome
MZ209680.1	MAG: Hangzhou flavivirus 3	complete genome		DQ835769.1	Hepatitis C virus subtype 6j	complete genome		KP233893.1	Entebbe bat virus	complete nucleotide genome		NC_074790.1	GB virus C	complete cds		LT907991.1	Bovine viral diarrhea virus 1	complete genome
MZ209722.1	MAG: Hangzhou ochthera mantis flavivirus 1	complete genome		EF032892.1	Hepatitis C virus subtype 1b	complete cds		NC_008718.1	Entebbe bat virus	complete nucleotide genome		NC_074791.1	Hepatitis G virus	complete genome		LT907992.1	Bovine viral diarrhea virus 1	complete genome
MZ209734.1	MAG: Hangzhou flavivirus 2	complete genome		EF407419.1	Hepatitis C virus	complete cds		JX196334.1	Flavivirus	complete nucleotide genome		NC_074792.1	Hepatitis G virus	complete genome		LT968777.1	Bovine viral diarrhea virus 1	complete genome
MZ209983.1	MAG: Fushun flavivirus 2	complete genome		EF407457.1	Hepatitis C virus	complete cds		DQ235145.1	Gadgets Gully virus	complete cds		NC_074793.1	Hepatitis GB virus	complete sequence		MG923683.1	Bovine viral diarrhea virus 1d	complete genome
MZ210000.1	MAG: Fushun chilo suppressalis flavivirus 1	complete genome		EF424625.1	Hepatitis C virus subtype 6q	complete genome		NC_033723.1	Gadgets Gully virus	complete cds		NC_074794.1	Hepatitis G virus	complete cds		MH490942.1	Bovine viral diarrhea virus 1a	complete genome
MZ210009.1	MAG: Fushun laodelphax striatellus flavivirus 1	complete genome		EF424626.1	Hepatitis C virus subtype 6p	complete genome		AY632538.4	Iguape virus	complete nucleotide genome		NC_074795.1	Human pegivirus genotype 1	complete cds		MK216749.1	Atypical porcine pestivirus 1	complete genome
MZ210021.1	MAG: Fushun flavivirus 1	complete genome		EF424627.1	Hepatitis C virus subtype 6m	complete genome		AY632539.4	Ilheus virus	complete nucleotide genome		NC_074796.1	GB virus C	complete cds		MK509775.1	Bovine viral diarrhea virus 2a	complete genome
MZ210052.1	MAG: Fushun acrida cinerea flavivirus 1	complete genome		EF424628.1	Hepatitis C virus subtype 6l	complete genome		KC481679.1	Ilheus virus	complete nucleotide genome		OM030328.1	Wufeng Blarinella griselda pegivirus 1	complete genome		MK636875.1	Dongyang pangolin virus	complete genome
NC_001564.2	Cell fusing agent virus	complete genome		EF424629.1	Hepatitis C virus subtype 6c	complete genome		NC_009028.2	Ilheus virus	complete nucleotide genome		OM030329.1	Wufeng Crocidura attenuata pegivirus 1	complete genome		MK910229.1	Phocoena pestivirus	complete genome
NC_003996.1	Tamana bat virus	complete cds(incomplete on both ends)		EF632069.1	Hepatitis C virus	complete genome		M18370.1	Cacipacore virus	complete nucleotide genome		ON340918.1	Pegivirus C	complete genome		MN025505.1	Trinbago virus	complete genome
NC_005064.1	Kamiti River virus	complete genome		EF632070.1	Hepatitis C virus	complete genome		NC_001437.1	Japanese encephalitis virus	complete nucleotide genome						NC_001461.1	Bovine viral diarrhea virus 1	complete genome
NC_008604.2	Culex flavivirus	complete genome		EU204645.1	Recombinant Hepatitis C virus	complete genome		DQ859066.1	Jugra virus	complete cds						NC_002032.1	Bovine viral diarrhea virus genotype 2	complete genome
NC_012671.1	Quang Binh virus	complete genome		EU246930.1	Hepatitis C virus	complete cds		NC_033699.1	Jugra virus	complete cds						NC_002657.1	Classical swine fever virus	complete genome
NC_012932.1	Aedes flavivirus	complete genome		EU246931.1	Hepatitis C virus	complete cds		KJ469371.1	Jutiapa virus	complete nucleotide genome						NC_003678.1	Pestivirus	complete genome
NC_016997.1	Donggang virus	complete genome		EU246932.1	Hepatitis C virus	complete cds		NC_026620.1	Jutiapa virus	complete nucleotide genome						NC_003679.1	Border disease virus X818	complete genome
NC_017086.1	Chaoyang virus	complete genome		EU246934.1	Hepatitis C virus	complete cds		DQ235146.1	Kadam virus	complete cds						NC_012812.1	Bovine viral diarrhea virus 3	complete genome
NC_021069.1	Mosquito flavivirus	complete genome		EU246935.1	Hepatitis C virus	complete cds		NC_033724.1	Kadam virus	complete cds						NC_018713.1	Pestivirus	complete genome
NC_023439.1	Kama virus	complete cds		EU246936.1	Hepatitis C virus	complete cds		AY863002.1	Karshi virus	complete nucleotide genome						NC_023176.1	Porcine pestivirus	complete genome
NC_027709.1	Spanish goat encephalitis virus	complete genome		EU246937.1	Hepatitis C virus	complete cds		DQ235147.1	Karshi virus	complete cds						NC_024018.2	Pronghorn antelope pestivirus	complete genome
NC_027817.1	Parramatta River virus	complete genome		EU246939.1	Hepatitis C virus	complete cds		DQ462443.1	Karshi virus	complete nucleotide genome						NC_025677.1	Norway rat pestivirus	complete cds
NC_027819.1	Mercadeo virus	complete genome		EU246940.1	Hepatitis C virus	complete cds		NC_006947.1	Karshi virus	complete nucleotide genome						NC_030653.1	Atypical porcine pestivirus 1	complete cds
NC_027999.1	Paraiso Escondido virus	complete genome		EU363761.1	Recombinant Hepatitis C virus	complete genome		AY632540.2	Kedougou virus	complete nucleotide genome						NC_035432.1	Linda virus	complete genome
NC_029055.1	Spondweni virus	complete genome		EU392170.1	Hepatitis C virus	complete cds		NC_012533.1	Kedougou virus	complete nucleotide genome						NC_038912.1	Classical swine fever virus	complete genome
NC_030401.1	Hanko virus	complete cds		EU392171.1	Hepatitis C virus	complete cds		AY632541.4	Kokobera virus	complete nucleotide genome						NC_038964.1	Porcine pestivirus 1	complete cds
NC_033694.1	Palm Creek virus	complete cds		EU392173.1	Hepatitis C virus	complete cds		NC_009029.2	Kokobera virus	complete nucleotide genome						NC_039237.1	Bovine viral diarrhea virus 2	complete cds
NC_033715.1	Nounane virus	complete cds		EU392175.1	Hepatitis C virus	complete cds		D00246.1	Kunjin virus	complete cds						NC_076029.1	Bovine viral diarrhea virus 1	complete cds
NC_034151.1	T'Ho virus	complete genome		EU408326.1	Hepatitis C virus	complete cds		NC_075405.1	Kunjin virus	complete cds						NC_076032.1	Bovine viral diarrhea virus 2	complete genome
NC_034242.1	Ochlerotatus caspius flavivirus	complete cds		EU408328.1	Hepatitis C virus	complete cds		AY323490.1	Kyasanur forest disease virus	complete cds						NC_077000.1	Rodent pestivirus	complete cds
NC_040610.1	Nanay virus	complete genome		EU408329.1	Hepatitis C virus	complete cds		NC_039218.1	Kyasanur forest disease virus	complete cds						NC_077001.1	Rodent pestivirus	complete cds
NC_040682.1	Culex theileri flavivirus	complete genome		EU408330.1	Hepatitis C virus	complete cds		AF253419.1	Langat virus	complete cds						NC_077015.1	Bat pestivirus	complete cds
NC_040788.1	Kampung Karu virus	complete genome		EU408331.1	Hepatitis C virus	complete cds		NC_003690.1	Langat virus	complete nucleotide genome						NC_077023.1	Pestivirus	complete cds
NC_075408.1	Spanish sheep encephalitis virus	complete cds		EU408332.1	Hepatitis C virus	complete cds		NC_001809.1	Louping ill virus	complete nucleotide genome						NC_077024.1	Dongyang pangolin virus	complete genome
NC_075409.1	Greek goat encephalitis virus	complete cds		EU643834.1	Hepatitis C virus	complete cds		Y07863.1	Louping ill virus	complete nucleotide genome						NC_077026.1	Phocoena pestivirus	complete genome
ON949931.1	MAG: Kilpisjarvi flavivirus	complete genome		EU643836.1	Hepatitis C virus	complete cds		DQ235144.1	Meaban virus	complete cds						OM030319.1	Jingmen Crocidura shantungensis pestivirus 1	complete genome
				EU781827.1	Hepatitis C virus subtype 1b	complete genome		NC_033721.1	Meaban virus	complete cds						OM030320.1	Wenzhou Pipistrellus abramus pestivirus 1	complete genome
				EU781828.1	Hepatitis C virus subtype 1b	complete genome		AJ242984.1	Modoc virus	complete amino acid sequence						ON024104.1	Pangolin pestivirus	complete genome
				EU798761.1	Hepatitis C virus subtype 6v	complete cds		NC_003635.1	Modoc virus	complete nucleotide genome						ON684360.1	MAG: Dermacentor reticulatus pestivirus	complete genome
				FJ025854.1	Hepatitis C virus	complete cds		AJ299445.1	Montana myotis leukoencephalitis virus	complete nucleotide genome
				FJ025855.1	Hepatitis C virus	complete cds		NC_004119.1	Montana myotis leukoencephalitis virus	complete nucleotide genome
				FJ025856.1	Hepatitis C virus	complete cds		AF161266.1	Murray Valley encephalitis virus	complete nucleotide genome
				FJ230881.1	Recombinant Hepatitis C virus	complete genome		NC_000943.1	Murray Valley encephalitis virus	complete nucleotide genome
				FJ230882.1	Recombinant Hepatitis C virus	complete genome		MT505351.1	Mutant Yellow fever virus	complete nucleotide genome
				FJ230883.1	Recombinant Hepatitis C virus	complete genome		KF917538.1	Naranjal virus	complete nucleotide genome
				FJ230884.1	Recombinant Hepatitis C virus	complete genome		KC788512.1	New Mapoon virus	complete cds
				FJ393024.1	Recombinant Hepatitis C virus	complete genome		NC_032088.1	New Mapoon virus	complete cds
				FJ407092.1	Hepatitis C virus	complete genome		JX236040.3	Ntaya virus	complete nucleotide genome
				FJ435090.1	Hepatitis C virus	complete genome		NC_018705.3	Ntaya virus	complete cds
				FJ462431.1	Hepatitis C virus	complete genome		AY193805.1	Omsk hemorrhagic fever virus	complete nucleotide genome
				FJ462432.1	Hepatitis C virus	complete genome		NC_005062.1	Omsk hemorrhagic fever virus	complete nucleotide genome
				FJ462433.1	Hepatitis C virus	complete genome		KJ469372.1	Phnom Penh bat virus	complete nucleotide genome
				FJ462434.1	Hepatitis C virus	complete genome		NC_034007.1	Phnom Penh bat virus	complete nucleotide genome
				FJ462435.1	Hepatitis C virus	complete genome		DQ859067.1	Potiskum virus	complete cds
				FJ462436.1	Hepatitis C virus	complete genome		NC_029054.2	Potiskum virus	complete cds
				FJ462437.1	Hepatitis C virus	complete genome		L06436.1	Powassan virus	complete nucleotide genome
				FJ462439.1	Hepatitis C virus	complete genome		NC_003687.1	Powassan virus	complete nucleotide genome
				FJ462440.1	Hepatitis C virus	complete genome		AF144692.1	Rio Bravo virus	complete cds
				FJ462441.1	Hepatitis C virus	complete genome		NC_003675.1	Rio Bravo virus	complete cds
				FJ821465.1	Hepatitis C virus	complete genome		AY632542.4	Rocio virus	complete nucleotide genome
				FJ839869.1	Hepatitis C virus	complete genome		NC_040776.1	Rocio virus	complete nucleotide genome
				FJ839870.1	Hepatitis C virus	complete genome		DQ235149.1	Royal Farm virus	complete cds
				FN666428.2	Hepatitis C virus subtype 2q	complete genome		NC_039219.1	Royal Farm virus	complete cds
				GU133617.1	Hepatitis C virus subtype 1b	complete genome		DQ859062.1	Saboya virus	complete cds
				HM049503.1	Recombinant chimeric Hepatitis C virus	complete genome		NC_033697.1	Saboya virus	complete cds
				HM777359.1	Hepatitis C virus	complete genome		NC_007580.2	Saint Louis encephalitis virus	complete nucleotide genome
				HQ639944.1	Hepatitis C virus subtype 2a	complete cds		DQ235150.1	Saumarez Reef virus	complete cds
				HQ852453.1	Recombinant Hepatitis C virus	complete genome		NC_033726.1	Saumarez Reef virus	complete cds
				HQ852454.1	Recombinant Hepatitis C virus	complete genome		DQ837642.1	Sepik virus	complete nucleotide genome
				HQ852455.1	Recombinant Hepatitis C virus	complete genome		NC_008719.1	Sepik virus	complete nucleotide genome
				HQ852456.1	Recombinant Hepatitis C virus	complete genome		JX477686.1	Sitiawan virus	complete nucleotide genome
				HQ852457.1	Recombinant Hepatitis C virus	complete genome		KF917541.1	Sokoluk virus	complete nucleotide genome
				HQ852458.1	Recombinant Hepatitis C virus	complete genome		NC_026624.1	Sokoluk virus	complete nucleotide genome
				HQ852459.1	Recombinant Hepatitis C virus	complete genome		DQ525916.1	St. Louis encephalitis virus	complete nucleotide genome
				HQ852460.1	Recombinant Hepatitis C virus	complete genome		KM225263.1	Stratford virus	complete nucleotide genome
				HQ852461.1	Recombinant Hepatitis C virus	complete genome		JF895923.2	Tembusu virus	complete nucleotide genome
				HQ852462.1	Recombinant Hepatitis C virus	complete genome		NC_015843.2	Tembusu virus	complete cds
				HQ852463.1	Recombinant Hepatitis C virus	complete genome		L40361.3	Tick-borne encephalitis virus	complete cds
				HQ852464.1	Recombinant Hepatitis C virus	complete genome		NC_001672.1	Tick-borne encephalitis virus	complete nucleotide genome
				HQ852465.1	Recombinant Hepatitis C virus	complete genome		NC_075433.1	Tick-borne encephalitis virus	complete cds
				HQ852466.1	Recombinant Hepatitis C virus	complete genome		U27495.1	Tick-borne encephalitis virus	complete cds
				HQ852467.1	Recombinant Hepatitis C virus	complete genome		KM225265.1	Torres virus	complete nucleotide genome
				HQ852468.1	Recombinant Hepatitis C virus	complete genome		DQ235151.1	Turkish sheep encephalitis virus	complete cds
				HQ852469.1	Recombinant Hepatitis C virus	complete genome		NC_075407.1	Turkish sheep encephalitis virus	complete cds
				JF343780.2	Recombinant Hepatitis C virus	complete genome		KF815939.1	Tyuleniy virus	complete cds
				JF343781.2	Recombinant Hepatitis C virus	complete genome		NC_023424.1	Tyuleniy virus	complete cds
				JF343782.1	Recombinant Hepatitis C virus	complete genome		DQ859065.1	Uganda S virus	complete cds
				JF343783.1	Recombinant Hepatitis C virus	complete genome		NC_033698.1	Uganda S virus	complete cds
				JF343784.2	Recombinant Hepatitis C virus	complete genome		AY453411.1	Usutu virus	complete nucleotide genome
				JF343785.2	Recombinant Hepatitis C virus	complete genome		NC_006551.1	Usutu virus	complete cds
				JF343786.2	Recombinant Hepatitis C virus	complete genome		EU707555.1	Wesselsbron virus	complete nucleotide genome
				JF343787.2	Recombinant Hepatitis C virus	complete genome		NC_012735.1	Wesselsbron virus	complete nucleotide genome
				JF343788.1	Recombinant Hepatitis C virus	complete genome		DQ211652.1	West Nile virus	complete nucleotide genome
				JF343789.1	Recombinant Hepatitis C virus	complete genome		M12294.2	West Nile virus	complete nucleotide genome
				JF343790.1	Recombinant Hepatitis C virus	complete genome		NC_009942.1	West Nile virus lineage 1	complete nucleotide genome
				JF343791.1	Recombinant Hepatitis C virus	complete genome		NC_001563.2	West Nile virus lineage 2	complete nucleotide genome
				JF343792.1	Recombinant Hepatitis C virus	complete genome		EU082199.2	Yaounde virus	complete cds
				JF343793.1	Recombinant Hepatitis C virus	complete genome		NC_034018.1	Yaounde virus	complete cds
				JF735110.1	Hepatitis C virus	complete genome		FJ654700.1	Yellow fever virus	complete nucleotide genome
				JF735111.1	Hepatitis C virus	complete genome		NC_002031.1	Yellow fever virus	complete nucleotide genome
				JF735112.1	Hepatitis C virus	complete genome		X03700.1	Yellow fever virus	complete nucleotide genome
				JF735113.1	Hepatitis C virus	complete genome		AB114858.1	Yokose virus	complete nucleotide genome
				JF735114.1	Hepatitis C virus	complete genome		NC_005039.1	Yokose virus	complete nucleotide genome
				JF735115.1	Hepatitis C virus	complete genome		AY632535.2	Zika virus	complete nucleotide genome
				JF735116.1	Hepatitis C virus	complete genome		KJ776791.2	Zika virus	complete nucleotide genome
				JF735117.1	Hepatitis C virus	complete genome		KU527068.1	Zika virus	complete nucleotide genome
				JF735118.1	Hepatitis C virus	complete genome		KX377337.1	Zika virus	complete nucleotide genome
				JF735119.1	Hepatitis C virus	complete genome		KY766069.1	Zika virus	complete nucleotide genome
				JF735120.1	Hepatitis C virus	complete genome		NC_012532.1	Zika virus	complete nucleotide genome
				JF735121.1	Hepatitis C virus	complete genome		NC_035889.1	Zika virus	complete nucleotide genome
				JF735122.1	Hepatitis C virus	complete genome		NC_075414.1	Zika virus	complete nucleotide genome
				JF735123.1	Hepatitis C virus	complete genome		NC_075423.1	Zika virus	complete nucleotide genome
				JF735124.1	Hepatitis C virus	complete genome		NC_075429.1	Zika virus	complete nucleotide genome
				JF735126.1	Hepatitis C virus	complete genome
				JF735136.1	Hepatitis C virus	complete genome
				JN180452.1	Recombinant Hepatitis C virus	complete genome
				JN180453.1	Recombinant Hepatitis C virus	complete genome
				JN180454.1	Recombinant Hepatitis C virus	complete genome
				JN180455.1	Recombinant Hepatitis C virus	complete genome
				JN180456.1	Recombinant Hepatitis C virus	complete genome
				JN180457.1	Recombinant Hepatitis C virus	complete genome
				JN180458.1	Recombinant Hepatitis C virus	complete genome
				JN180459.1	Recombinant Hepatitis C virus	complete genome
				JN180460.1	Recombinant Hepatitis C virus	complete genome
				JN588558.1	Hepatitis C virus genotype 3	complete genome
				JN714194.1	Hepatitis C virus subtype 3a	complete cds
				JQ065709.1	Hepatitis C virus	complete cds
				JX183552.1	Hepatitis C virus	complete genome
				JX183556.1	Hepatitis C virus	complete genome
				JX183557.1	Hepatitis C virus	complete genome
				JX227952.1	Hepatitis C virus subtype 2k/1b	complete genome
				JX227953.1	Hepatitis C virus subtype 2k	complete genome
				JX227954.1	Hepatitis C virus subtype 3g	complete genome
				JX227955.1	Hepatitis C virus subtype 3i	complete genome
				JX227957.1	Hepatitis C virus subtype 4L	complete genome
				JX227958.1	Hepatitis C virus subtype 4L	complete genome
				JX227959.1	Hepatitis C virus subtype 4r	complete genome
				JX227960.1	Hepatitis C virus subtype 4r	complete genome
				JX227961.1	Hepatitis C virus subtype 4m	complete genome
				JX227962.1	Hepatitis C virus subtype 4r	complete genome
				JX227963.1	Hepatitis C virus subtype 4g	complete genome
				JX227964.1	Hepatitis C virus genotype 4	complete genome
				JX227966.1	Hepatitis C virus subtype 2c	complete genome
				JX227967.1	Hepatitis C virus subtype 2m	complete genome
				JX227968.1	Hepatitis C virus subtype 2m	complete genome
				JX227970.1	Hepatitis C virus subtype 4n	complete genome
				JX227972.1	Hepatitis C virus subtype 4m	complete genome
				JX227976.1	Hepatitis C virus subtype 4r	complete genome
				JX227977.1	Hepatitis C virus subtype 4o	complete genome
				JX826592.1	Recombinant Hepatitis C virus	complete genome
				KC197235.1	Hepatitis C virus	complete cds
				KC197238.1	Hepatitis C virus	complete cds
				KC197240.1	Hepatitis C virus	complete cds
				KC248193.1	Hepatitis C virus	complete genome
				KC248194.1	Hepatitis C virus	complete genome
				KC248195.1	Hepatitis C virus	complete genome
				KC248196.1	Hepatitis C virus	complete genome
				KC248197.1	Hepatitis C virus	complete genome
				KC248198.1	Hepatitis C virus	complete genome
				KC248199.1	Hepatitis C virus	complete genome
				KC844042.1	Hepatitis C virus subtype 2f	complete cds
				KC844047.1	Hepatitis C virus subtype 1c	complete cds
				KC844050.1	Hepatitis C virus subtype 2f	complete cds
				KF268446.1	Mutant Hepatitis C virus	complete genome
				KF693776.1	Recombinant Hepatitis C virus	complete genome
				KF693777.1	Recombinant Hepatitis C virus	complete genome
				KF693778.1	Recombinant Hepatitis C virus	complete genome
				KF693779.1	Recombinant Hepatitis C virus	complete genome
				KF693780.1	Recombinant Hepatitis C virus	complete genome
				KF693781.1	Recombinant Hepatitis C virus	complete genome
				KF693782.1	Recombinant Hepatitis C virus	complete genome
				KF693783.1	Recombinant Hepatitis C virus	complete genome
				KJ439767.1	Hepatitis C virus	complete genome
				KJ439769.1	Hepatitis C virus	complete genome
				KJ439770.1	Hepatitis C virus	complete genome
				KJ439772.1	Hepatitis C virus	complete genome
				KJ439773.1	Hepatitis C virus	complete genome
				KJ439774.1	Hepatitis C virus	complete genome
				KJ439775.1	Hepatitis C virus	complete genome
				KJ439778.1	Hepatitis C virus	complete genome
				KJ439781.1	Hepatitis C virus	complete genome
				KJ439782.1	Hepatitis C virus	complete genome
				KJ470618.1	Hepatitis C virus	complete genome
				KJ470619.1	Hepatitis C virus	complete genome
				KJ567645.1	Hepatitis C virus	complete genome
				KJ567651.1	Hepatitis C virus	complete genome
				KM252789.1	Hepatitis C virus	complete cds
				KM252790.1	Hepatitis C virus	complete cds
				KM252792.1	Hepatitis C virus	complete cds
				KU861171.1	Hepatitis C virus genotype 7	complete genome
				M58335.1	Hepatitis C virus subtype 1b	complete genome
				MH027992.1	Equine hepacivirus	complete genome
				MH427311.1	Recombinant Hepacivirus C	complete genome
				MH427312.1	Recombinant Hepacivirus C	complete genome
				MH427313.1	Recombinant Hepacivirus C	complete genome
				MH824541.1	Sifaka hepacivirus	complete genome
				MH844500.1	Hepacivirus	complete genome
				MN062427.1	Bald eagle hepacivirus	complete genome
				MN635449.1	Possum hepacivrus	complete genome
				MT210604.1	Jingmen Rhinolophus sinicus hepacivirus 1	complete genome
				MT210605.1	Wenzhou Apodemus agrarius hepacivirus 1	complete genome
				MT210606.1	Longquan Rhinolophus sinicus hepacivirus 1	complete genome
				MT210607.1	Longquan Niviventer niviventer hepacivirus 1	complete genome
				MT210608.1	Longquan Niviventer fulvescens hepacivirus 1	complete genome
				MT210609.1	Wenzhou Suncus murinus hepacivirus 1	complete genome
				MT210610.1	Wufeng Rhinolophus sinicus hepacivirus 1	complete genome
				MT210611.1	Wufeng Niviventer niviventer hepacivirus 1	complete genome
				MT210612.1	Wufeng Niviventer fulvescens hepacivirus 1	complete genome
				MT955624.1	Non-primate hepacivirus	complete genome
				MZ393517.1	Ringtail hepacivirus	complete genome
				MZ545681.1	Gerbil hepacivirus	complete genome
				NC_001655.1	Hepatitis GB virus B	complete genome
				NC_004102.1	Hepatitis C virus genotype 1	complete genome
				NC_009823.1	Hepatitis C virus genotype 2	complete genome
				NC_009824.1	Hepatitis C virus genotype 3	complete genome
				NC_009825.1	Hepatitis C virus genotype 4	complete genome
				NC_009826.1	Hepatitis C virus genotype 5	complete genome
				NC_009827.1	Hepatitis C virus genotype 6	complete genome
				NC_021153.1	Rodent hepacivirus	complete genome
				NC_024889.1	Equine hepacivirus	complete cds
				NC_025672.1	Norway rat hepacivirus 1	complete sequence
				NC_025673.1	Norway rat hepacivirus 2	complete sequence
				NC_026797.1	Bovine hepacivirus	complete cds
				NC_028377.1	Wenling shark virus	complete cds
				NC_030791.1	Hepatitis C virus genotype 7	complete genome
				NC_031916.1	Hepacivirus L	complete genome
				NC_031947.1	Bat hepacivirus	complete cds
				NC_031950.1	Guereza hepacivirus	complete sequence
				NC_038425.1	Non-primate hepacivirus	complete cds
				NC_038426.1	Hepacivirus B	complete cds
				NC_038427.1	Hepacivirus F	complete genome
				NC_038428.1	Hepacivirus I	complete genome
				NC_038429.1	Hepacivirus J	complete cds
				NC_038430.1	Hepacivirus K	complete genome
				NC_038431.1	Hepacivirus M	complete cds
				NC_038432.1	Hepacivirus N	complete genome
				NC_038882.1	Hepatitis C virus	complete cds
				NC_040815.1	Hepacivirus P	complete genome
				NC_074779.1	Hepatitis C virus subtype 1a	complete genome
				NC_074783.1	Hepatitis C virus	complete genome
				NC_074784.1	Hepatitis C virus	complete cds
				NC_074785.1	Hepatitis C virus	complete genome
				NC_075041.1	Hepatitis C virus genotype 6a	complete genome
				NC_075426.1	Rodent hepacivirus	complete cds
				OM030324.1	Longquan Rhinolophus pusillus hepacivirus 1	complete genome
				OM030325.1	Wufeng Typhlomys cinereus hepacivirus 1	complete genome
				OM030326.1	Wufeng Typhlomys cinereus hepacivirus 2	complete genome
				OM030327.1	Wufeng Typhlomys cinereus hepacivirus 3	complete genome
				OM131409.1	Bovine hepacivirus	complete genome
				OM203121.1	Hepacivirus Q	complete genome
				ON391055.1	Rhizomys pruinosus hepacivirus	complete genome

## Sheet: TES-2 (Recall rate)
New variants					CDSs	Serotypes	Serial numbers of barcode segments	Subjects	The area of error sites (gaps)	Length (bp)	Average recall rate at nucleotide level (%)	Average recall rate at species level (%)
CDSs	Time span (collection date)	Number of sequences	Search details									THR>0.90	THR>0.91	THR>0.92	THR>0.93	THR>0.94	THR>0.95	THR>0.96	THR>0.97	THR>0.98	THR>0.99
POLY	From 1993-8 to 2024-07-20	5370	("Dengue virus"[Organism] OR dengue virus[All Fields]) AND COMPLETE[All Fields] AND genome[All Fields]		POLY	DENV	DENV.1	Four DENV serotypes (DENV-1)	None+small+medium	28	80.0469	76.6651	76.6651	76.6651	75.2678	75.2678	75.2678	75.2678	71.9609	71.9609	71.9609
					POLY		DENV.1	Four DENV serotypes (DENV-2)	None+small+medium	28	88.4623	88.3044	88.3044	88.3044	86.2899	86.2899	86.2899	86.2899	19.5859	19.5859	19.5859
					POLY		DENV.1	Four DENV serotypes (DENV-3)	None+small+medium	28	88.0345	86.8869	86.8869	86.8869	86.8869	86.8869	86.8869	86.8869	82.4825	82.4825	82.4825
					POLY		DENV.1	Four DENV serotypes (DENV-4)	None+small+medium	28	95.3668	94.9807	94.9807	94.9807	94.5946	94.5946	94.5946	94.5946	92.278	92.278	92.278
					POLY		DENV.2	Four DENV serotypes (DENV-1)	None+small+medium	45	78.0314	75.5939	75.5939	75.4541	75.4541	75.1747	75.1747	73.1253	73.1253	70.7499	70.7499
					POLY		DENV.2	Four DENV serotypes (DENV-2)	None+small+medium	45	85.1657	85.5064	85.5064	85.3386	85.3386	85.1147	85.1147	83.1561	83.1561	0.0559597	0.0559597
					POLY		DENV.2	Four DENV serotypes (DENV-3)	None+small+medium	45	86.1951	84.985	84.985	84.7848	84.7848	84.7848	84.7848	84.4845	84.4845	82.2823	82.2823
					POLY		DENV.2	Four DENV serotypes (DENV-4)	None+small+medium	45	93.2132	94.5946	94.5946	94.5946	94.5946	94.5946	94.5946	91.5058	91.5058	0	0
					POLY	DENV-1	DENV-1.1	DENV-1	None+small+medium	27	95.9116	94.4574	94.4574	94.4574	94.3642	94.3642	94.3642	94.3642	91.1039	91.1039	91.1039
					POLY		DENV-1.2	DENV-1	None+small+medium	17	97.9095	97.9041	97.9041	97.9041	97.9041	97.9041	96.1341	96.1341	96.1341	96.1341	96.1341
					POLY	DENV-2	DENV-2.1	DENV-2	None+small+medium	26	92.0451	91.4382	91.4382	91.4382	91.3262	91.3262	91.3262	91.3262	85.4505	85.4505	85.4505
					POLY	DENV-3	DENV-3.1	DENV-3	None+small+medium	28	99.7319	99.0991	99.0991	99.0991	99.0991	99.0991	99.0991	99.0991	98.3984	98.3984	98.3984
					POLY	DENV-4	DENV-4.1	DENV-4	None+small+medium	41	99.4632	99.6139	99.6139	99.6139	99.6139	99.6139	99.6139	99.6139	99.6139	93.4363	93.4363
					POLY		DENV-4.2	DENV-4	None+small+medium	20	99.1506	98.8417	98.8417	98.8417	98.8417	98.8417	98.0695	98.0695	98.0695	98.0695	98.0695

## Sheet: TES-3-1 (Specificity)
Flaviviridae species
Serotypes	CDSs	Serial numbers of barcode segments	Subjects	The area of error sites (gaps)	Length (bp)	Average specificity at nucleotide level (%)	Average specificity at species level (bp)
							THR: >= 1bp	THR: >= 2bp	THR: >= 3bp	THR: >= 4bp	THR: >= 5bp	THR: >= 6bp	THR: >= 7bp	THR: >= 8bp	THR: >= 9bp	THR: >= 10bp
DENV	POLY	DENV.1	Flaviviridae species except DENV	Small+medium+large	28	82.6659	100	99.0551	98.5827	98.2677	98.2677	98.1102	98.1102	97.7953	97.7953	97.7953
DENV	POLY	DENV.2	Flaviviridae species except DENV	Small+medium+large	45	90.3062	100	99.8425	99.8425	99.8425	99.8425	99.8425	99.8425	99.8425	99.8425	99.8425
DENV-1	POLY	DENV-1.1	Flaviviridae species except DENV-1	Small+medium+large	27	79.2359	100	100	100	100	100	100	99.8425	99.2126	98.8976	98.5827
DENV-1	POLY	DENV-1.2	Flaviviridae species except DENV-1	Small+medium+large	17	71.4312	100	100	100	100	99.8425	99.8425	99.8425	99.5276	99.0551	98.8976
DENV-2	POLY	DENV-2.1	Flaviviridae species except DENV-2	Small+medium+large	26	72.1139	100	100	100	100	99.8425	99.5276	98.4252	98.1102	97.7953	97.4803
DENV-3	POLY	DENV-3.1	Flaviviridae species except DENV-3	Small+medium+large	28	90.5906	100	100	100	100	99.685	99.685	99.685	99.685	99.685	99.685
DENV-4	POLY	DENV-4.1	Flaviviridae species except DENV-4	Small+medium+large	41	82.439	100	100	100	100	100	100	100	100	100	99.8425
DENV-4	POLY	DENV-4.2	Flaviviridae species except DENV-4	Small+medium+large	20	81.9764	100	100	100	100	100	100	100	100	98.7402	96.5354

## Sheet: TES-3-2 (Specificity) 
Arbovirus
Accession and version numbers	Strains	Sequence types	Numbers in MEGA		Names	Families	Genus	Species
NC_044944.1	African swine fever virus isolate Kenya 1950	complete genome	1		African swine fever virus, ASFV	Asfarviridae	Asfivirus	African swine fever virus		Subjects	The area of error sites (gaps)	Length (bp)	Average specificity at nucleotide level (%)	Average specificity at species level (bp)
NC_009896.1	Akabane virus segment S	complete sequence	2		Akabane virus, AKAV	Peribunyaviridae	Orthobunyavirus	Orthobunyavirus akabaneense						THR: >= 1bp	THR: >= 2bp	THR: >= 3bp	THR: >= 4bp	THR: >= 5bp	THR: >= 6bp	THR: >= 7bp	THR: >= 8bp	THR: >= 9bp	THR: >= 10bp
NC_009895.1	Akabane virus segment M	complete sequence			Alongshan virus, ALSV	Flaviviridae	/	Alongshan virus		Arbovirus	Small+medium+large	28	81.4286	100	100	100	100	100	100	96	96	96	96
NC_009894.1	Akabane virus segment L	complete sequence			Batai virus, BATV	Peribunyaviridae	Orthobunyavirus	Orthobunyavirus bataiense		Arbovirus	Small+medium+large	45	65.7778	100	100	100	100	100	100	100	100	100	100
NC_043581.1	Batai virus strain MS50 segment S	complete sequence	3		Beiji nairovirus, BJNV	Nairoviridae	Orthonairovirus	Beiji nairovirus		Arbovirus	Small+medium+large	27	57.9259	100	100	100	100	96	96	92	84	84	84
NC_043579.1	Batai virus strain MS50 segment M	complete sequence			Bluetongue virus, BTV	Sedoreoviridae	Orbivirus	Bluetongue virus		Arbovirus	Small+medium+large	17	62.3529	100	100	100	96	92	92	88	80	72	68
NC_043580.1	Batai virus strain MS50 segment L	complete sequence			Chikungunya virus, CHIKV	Togaviridae	Alphavirus	Chikungunya virus		Arbovirus	Small+medium+large	26	62.9231	100	100	100	96	96	96	92	92	92	92
NC_079010.1	Beiji nairovirus strain H160 nucleocapsid protein (QK842_sSgp1) gene	complete cds	4		Dengue virus, DENV	Flaviviridae	Orthoflavivirus	Orthoflavivirus denguei		Arbovirus	Small+medium+large	28	70.2857	100	100	100	100	100	96	92	92	92	92
NC_079009.1	Beiji nairovirus strain H160 RNA-dependent RNA polymerase (QK842_sLgp1) gene	complete cds			Eastern equine encephalitis virus, EEEV	Togaviridae	Alphavirus	Eastern equine encephalitis virus		Arbovirus	Small+medium+large	41	55.7073	100	100	100	100	100	100	100	100	100	100
NC_006023.1	Bluetongue virus segment 1	complete sequence	5		Epizootic hemorrhagic disease virus, EHDV	Sedoreoviridae	Orbivirus	Epizootic hemorrhagic disease virus		Arbovirus	Small+medium+large	20	52.2	100	100	100	100	100	100	88	80	60	52
NC_006013.2	Bluetongue virus VP2 gene	complete cds			Getah virus, GETV	Togaviridae	Alphavirus	Getah virus
NC_006014.1	Bluetongue virus segment 3	complete sequence			Japanese encephalitis virus, JEV	Flaviviridae	Orthoflavivirus	Orthoflavivirus japonicum
NC_006024.2	Bluetongue virus segment 4	complete sequence			Jingmen tick virus, JMTV	Flaviviridae	/	Mogiana tick virus
NC_006025.1	Bluetongue virus segment 5	complete sequence			Kyasanur Forest disease virus, KFDV	Flaviviridae	Orthoflavivirus	Orthoflavivirus kyasanurense
NC_006010.1	Bluetongue virus segment 6	complete sequence			Mayaro virus, MAYV	Togaviridae	Alphavirus	Mayaro virus
NC_006022.1	Bluetongue virus segment 7	complete sequence			Rift valley fever virus, RVFV	Phenuiviridae	Phlebovirus	Phlebovirus riftense
NC_006007.1	Bluetongue virus segment 8	complete sequence			Ross River virus, RRV	Togaviridae	Alphavirus	Ross River virus
NC_006008.2	Bluetongue virus gene for VP6 protein	complete cds			Severe fever with thrombocytopenia syndrome virus, SFTSV	Phenuiviridae	Bandavirus	Bandavirus dabieense
NC_006015.1	Bluetongue virus segment 10	complete sequence			Sindbis virus, SINV	Togaviridae	Togaviridae	Sindbis virus
NC_004162.2	Chikungunya virus	complete genome	6		Songling virus, SGLV	Nairoviridae	Orthonairovirus	Songling virus
NC_003899.1	Eastern equine encephalitis virus	complete genome	7		Tahyna virus, TAHV	Peribunyaviridae	Orthobunyavirus	Orthobunyavirus tahynaense
NC_013396.1	Epizootic hemorrhagic disease virus (serotype 1 / strain New Jersey) segment 1	complete genome segment	8		Tembusu virus, TMUV	Flaviviridae	Orthoflavivirus	Orthoflavivirus tembusu
NC_013397.1	Epizootic hemorrhagic disease virus (serotype 1 / strain New Jersey) segment 2	complete genome segment			Tick-borne encephalitis virus, TBEV	Flaviviridae	Orthoflavivirus	Orthoflavivirus encephalitidis
NC_013398.1	Epizootic hemorrhagic disease virus (serotype 1 / strain New Jersey) segment 3	complete genome segment			West Nile virus, WNV	Flaviviridae	Orthoflavivirus	Orthoflavivirus nilense
NC_013399.1	Epizootic hemorrhagic disease virus (serotype 1 / strain New Jersey) segment 4	complete genome segment			Western equine encephalitis virus, WEEV	Togaviridae	Alphavirus	Western equine encephalitis virus
NC_013400.1	Epizootic hemorrhagic disease virus (serotype 1 / strain New Jersey) segment 5	complete genome segment			XinJiang hemorrhagic fever virus(Crimean⁃Congo hemorrhagic fever virus, CCHFV)	Nairoviridae	Orthonairovirus	Orthonairovirus haemorrhagiae
NC_013401.1	Epizootic hemorrhagic disease virus (serotype 1 / strain New Jersey) segment 6	complete genome segment			Yellow fever virus, YFV	Flaviviridae	Orthoflavivirus	Orthoflavivirus flavi
NC_013402.1	Epizootic hemorrhagic disease virus (serotype 1 / strain New Jersey) segment 7	complete genome segment			Zika virus, ZIKV	Flaviviridae	Orthoflavivirus	Orthoflavivirus zikaense
NC_013403.1	Epizootic hemorrhagic disease virus (serotype 1 / strain New Jersey) segment 8	complete genome segment
NC_013404.1	Epizootic hemorrhagic disease virus (serotype 1 / strain New Jersey) segment 9	complete genome segment
NC_013405.1	Epizootic hemorrhagic disease virus (serotype 1 / strain New Jersey) segment 10	complete genome segment
NC_006558.1	Getah virus	complete genome	9
NC_001437.1	Japanese encephalitis virus	genome	10
NC_024113.1	Jingmen Tick Virus isolate SY84 segment 1	complete sequence	11
NC_024112.1	Jingmen Tick Virus isolate SY84 segment 2	complete sequence
NC_024114.1	Jingmen Tick Virus isolate SY84 segment 3	complete sequence
NC_024111.1	Jingmen Tick Virus isolate SY84 segment 4	complete sequence
NC_039218.1	Kyasanur forest disease virus polyprotein gene	complete cds	12
NC_003417.1	Mayaro virus	complete genome	13
NC_014395.1	Rift Valley fever virus segment S	complete genome	14
NC_014396.1	Rift Valley fever virus segment M	complete genome
NC_014397.1	Rift Valley fever virus segment L	complete genome
NC_075016.1	Ross River virus strain QML 1	complete genome	15
NC_043452.1	Severe fever with thrombocytopenia syndrome virus strain HNXH segment S	complete sequence	16
NC_043451.1	Severe fever with thrombocytopenia syndrome virus strain HNXH segment M	complete sequence
NC_043450.1	Severe fever with thrombocytopenia syndrome virus strain HNXH segment L	complete sequence
NC_001547.1	Sindbis virus	complete genome	17
NC_079002.1	Songling virus strain HLJ1202 segment S nucleocapsid protein (QK839_sSgp1) gene	complete cds	18
NC_079000.1	Songling virus strain HLJ1202 segment M glycoprotein precursor (QK839_sMgp1) gene	complete cds
NC_079001.1	Songling virus strain HLJ1202 segment L RNA-dependent RNA polymerase (QK839_sLgp1) gene	complete cds
NC_055206.1	Tahyna virus strain XJ0625 segment S	complete sequence	19
NC_055205.1	Tahyna virus strain XJ0625 segment M	complete sequence
NC_055207.1	Tahyna virus strain XJ0625 segment L	complete sequence
NC_015843.2	Tembusu virus flavivirus polyprotein (flavivirus polyprotein gene) gene	complete cds	20
NC_001672.1	Tick-borne encephalitis virus	complete genome	21
NC_001563.2	West Nile virus lineage 2	complete genome	22
NC_075015.1	Western equine encephalomyelitis virus isolate AG80-646	complete genome	23
NC_002031.1	Yellow fever virus	complete genome	24
NC_012532.1	Zika virus	complete genome	25

## Sheet: TES-4-1 (Generalization)
GISAID’s EpiCoV
Serotypes	Serial numbers of barcode segments	CDSs	Time span (collection date)	EpiCoV database	False omission rate (%)
DENV	DENV.1	POLY	Up to the 20th of July, 2024	No results	0
DENV	DENV.2	POLY	Up to the 20th of July, 2024	No results	0
DENV-1	DENV-1.1	POLY	Up to the 20th of July, 2024	No results	0
DENV-1	DENV-1.2	POLY	Up to the 20th of July, 2024	No results	0
DENV-2	DENV-2.1	POLY	Up to the 20th of July, 2024	No results	0
DENV-3	DENV-3.1	POLY	Up to the 20th of July, 2024	No results	0
DENV-4	DENV-4.1	POLY	Up to the 20th of July, 2024	No results	0
DENV-4	DENV-4.2	POLY	Up to the 20th of July, 2024	No results	0

## Sheet: TES-4-2 (Generalization)
GISAID’s EpiArbo
Serotypes	CDSs	Serial numbers of barcode segments	Time span (collection date)	False omission rate (%)	Species	Number of sequences	Precision rate (Identity, %)
DENV	POLY	DENV.1	Up to the 20th of July, 2024	0	DENV	58427	100
					DENV	58427	100
					DENV	58427	100
					DENV	58427	100
DENV	POLY	DENV.2	Up to the 20th of July, 2024	0	DENV	58427	100
					DENV	58427	100
DENV-1	POLY	DENV-1.1	Up to the 20th of July, 2024	0	DENV1	23778	100
DENV-1	POLY	DENV-1.2	Up to the 20th of July, 2024	0	DENV1	23778	100
DENV-2	POLY	DENV-2.1	Up to the 20th of July, 2024	0	DENV2	20793	100
DENV-3	POLY	DENV-3.1	Up to the 20th of July, 2024	0	DENV3	9429	100
DENV-4	POLY	DENV-4.1	Up to the 20th of July, 2024	0	DENV4	4427	100
DENV-4	POLY	DENV-4.2	Up to the 20th of July, 2024	0	DENV4	4427	100

## Sheet: TES-4-3 (Generalization)
BV-BRC
Serotypes	CDSs	Serial numbers of barcode segments	Time span (collection date)	Precision rate (Identity, %)	Query cover (%)	Max subject cover (%)	Max score	E value
DENV	POLY	DENV.1	Up to the 20th of July, 2024	100	100	0.26	56	9e-09
DENV	POLY	DENV.2	Up to the 20th of July, 2024	100	100	0.42	84	5e-17
DENV-1	POLY	DENV-1.1	Up to the 20th of July, 2024	100	100	0.25	54	3e-08
DENV-1	POLY	DENV-1.2	Up to the 20th of July, 2024	100	100	0.16	34	0.0079
DENV-2	POLY	DENV-2.1	Up to the 20th of July, 2024	100	100	0.24	52	1e-07
DENV-3	POLY	DENV-3.1	Up to the 20th of July, 2024	100	100	0.26	56	9e-09
DENV-4	POLY	DENV-4.1	Up to the 20th of July, 2024	100	100	0.39	82	3e-16
DENV-4	POLY	DENV-4.2	Up to the 20th of July, 2024	100	100	0.19	40	0.0003

## Sheet: TES-4-4 (Generalization)
NGDC
Serotypes	CDSs	Serial numbers of barcode segments	Time span (collection date)	Coronaviridae genomes	Poxviridae genomes	Monkeypox virus genomes	SARS-CoV-2 genomes	False omission rate (%)	NCBI RefSeq viruses representation genomes
									Species	Score	Coverage (%)	Precision rate (Identity, %)	E value
DENV	POLY	DENV.1	Up to the 8th of January, 2024	No results	No results	No results	No results	0	Dengue virus 1, complete genome	28	100	100	4.14054e-07
									Dengue virus 2, complete genome	28	100	100	4.14054e-07
									Dengue virus 3, complete genome	28	100	100	4.14054e-07
									Dengue virus 4, complete genome	28	100	100	4.14054e-07
DENV	POLY	DENV.2	Up to the 8th of January, 2024	No results	No results	No results	No results	0	Dengue virus 1, complete genome	45	100	100	5.13e-16
									Dengue virus 3, complete genome	45	100	100	5.13e-16
DENV-1	POLY	DENV-1.1	Up to the 8th of January, 2024	No results	No results	No results	No results	0	Dengue virus 1, complete genome	54	100	100	1.49176e-06
DENV-1	POLY	DENV-1.2	Up to the 8th of January, 2024	No results	No results	No results	No results	0	No significant similarity found
DENV-2	POLY	DENV-2.1	Up to the 8th of January, 2024	No results	No results	No results	No results	0	Dengue virus 2, complete genome	52	100	100	5.20693e-06
DENV-3	POLY	DENV-3.1	Up to the 8th of January, 2024	No results	No results	No results	No results	0	Dengue virus 3, complete genome	28	100	100	4.14054e-07
DENV-4	POLY	DENV-4.1	Up to the 8th of January, 2024	No results	No results	No results	No results	0	Dengue virus 4, complete genome	41	100	100	7.3706e-14
DENV-4	POLY	DENV-4.2	Up to the 8th of January, 2024	No results	No results	No results	No results	0	Dengue virus 4, complete genome	40	100	100	0.00941626

## Sheet: TES-4-5 (Generalization)
NCBI-IVR
Serotypes	CDSs	Serial numbers of barcode segments	Time span (collection date)	Influenza A virus	Influenza B virus	Influenza C virus	False omission rate (%)
DENV	POLY	DENV.1	Up to the 20th of July, 2024	No results	No results	No results	0
DENV	POLY	DENV.2	Up to the 20th of July, 2024	No results	No results	No results	0
DENV-1	POLY	DENV-1.1	Up to the 20th of July, 2024	No results	No results	No results	0
DENV-1	POLY	DENV-1.2	Up to the 20th of July, 2024	No results	No results	No results	0
DENV-2	POLY	DENV-2.1	Up to the 20th of July, 2024	No results	No results	No results	0
DENV-3	POLY	DENV-3.1	Up to the 20th of July, 2024	No results	No results	No results	0
DENV-4	POLY	DENV-4.1	Up to the 20th of July, 2024	No results	No results	No results	0
DENV-4	POLY	DENV-4.2	Up to the 20th of July, 2024	No results	No results	No results	0

## Sheet: TES-4-6 (Generalization)
RVDB
Serotypes	CDSs	Serial numbers of barcode segments	Time span (collection date)	Min Score	Max Score	Min precision rate (Identity, %)	Max precision rate (Identity, %)	Min Coverage (%)	Max Coverage (%)
DENV	POLY	DENV.1	Up to the 22th of November, 2023	38.3	51.8	95.652	100	82	100
DENV	POLY	DENV.2	Up to the 22th of November, 2023	82.4	82.4	100	100	100	100
DENV-1	POLY	DENV-1.1	Up to the 22th of November, 2023	50	50	100	100	100	100
DENV-1	POLY	DENV-1.2	Up to the 22th of November, 2023	31.9	31.9	100	100	100	100
DENV-2	POLY	DENV-2.1	Up to the 22th of November, 2023	48.2	48.2	100	100	100	100
DENV-3	POLY	DENV-3.1	Up to the 22th of November, 2023	51.8	51.8	100	100	100	100
DENV-4	POLY	DENV-4.1	Up to the 22th of November, 2023	75.2	75.2	100	100	100	100
DENV-4	POLY	DENV-4.2	Up to the 22th of November, 2023	37.4	37.4	100	100	100	100
