# Supplementary material for: Deciphering dengue: novel RNA barcoding segments for enhanced serotype-specific identification and global surveillance of dengue viruses
Source: Front Microbiol. 2024 Dec 23;15:1474406. doi: 10.3389/fmicb.2024.1474406 (PMC11701003; doi:10.3389/fmicb.2024.1474406)
Supplement: Supplementary Figure 1 — The Bayesian phylogenetic tree of TRS. [file Data_Sheet_1.zip › Supplementary Table S3.xlsx]

## Sheet: Sheet1
Database management systems	Software	Open-source download address
Operating system	Alibaba Cloud Linux	https://au.alibabacloud.com/
Elastic compute service	Alibaba Cloud	https://au.alibabacloud.com/
Web server	Apache 2.4.58	https://httpd.apache.org/download.cgi
Database server	MySQL 8.0	https://www.mysql.com/cn/
Backend development framework	Django 5.0.1	https://www.djangoproject.com/download/
Programming language	PHP 8.3.2	https://www.php.net/
Front-end development tools and libraries	Vue.js	https://cn.vuejs.org/
	Bootstrap v5	https://www.bootcss.com/
Performance monitoring and log analysis	Elastic Stack	https://www.elastic.co/cn/elastic-stack/
