# Supplementary material for: Deciphering dengue: novel RNA barcoding segments for enhanced serotype-specific identification and global surveillance of dengue viruses
Source: Front Microbiol. 2024 Dec 23;15:1474406. doi: 10.3389/fmicb.2024.1474406 (PMC11701003; doi:10.3389/fmicb.2024.1474406)
Supplement: Supplementary Figure 1 — The Bayesian phylogenetic tree of TRS. [file Data_Sheet_1.zip › Supplementary Table S4.xlsx]

## Sheet: Nucleotide composition
Serotypes	Taxa	T-1	A-1	C-1	G-1	T-2	A-2	C-2	G-2	T-3	A-3	C-3	G-3	T(U)	C	A	G	AT(U)	GC
DENV-1	TRS	18.3	35.2	19.7	26.7	20.9	31.2	19.3	28.6	25.2	29.7	22.9	22.3	21.5	20.6	32	25.9	53.5	46.5
DENV-2	TRS	22.4	31.8	21.2	24.6	18.8	35.6	19.4	26.2	21.9	32.1	20.9	25.1	21	20.5	33.2	25.3	54.2	45.8
DENV-3	TRS	19.4	32.8	18.9	28.8	23.7	30.6	21.2	24.4	20.8	33	21.6	24.6	21.3	20.6	32.2	25.9	53.5	46.5
DENV-4	TRS	17.7	33	17.1	32.1	28.7	27.6	23.2	20.5	19.2	32.4	22.2	26.3	21.9	20.8	31	26.3	52.9	47.1
DENV	TRS	20.9	32.9	20.2	25.9	21.9	31.7	21.2	25.2	21	32.6	20.5	25.9	21.3	20.6	32.4	25.7	53.7	46.3
Genera	Taxa	T-1	A-1	C-1	G-1	T-2	A-2	C-2	G-2	T-3	A-3	C-3	G-3	T(U)	C	A	G	AT(U)	GC
Flavivirus	TES-1 (taxon1)	23.8	27.3	21.6	27.3	24.4	27.1	21.5	27.1	24.4	27.4	21.6	26.7	24.2	21.5	27.3	27	51.5	48.5
Hepacivirus	TES-1 (taxon2)	22.7	21.2	29.8	26.4	22.3	20.4	29.6	27.7	22.5	21.1	27.5	29	22.5	29	20.9	27.7	43.4	56.7
Orthoflavivirus	TES-1 (taxon3)	20.7	28.1	21	30.1	23.8	27.5	21.6	27.1	21.6	28	21.5	28.9	22	21.4	27.9	28.7	49.9	50.1
Pegivirus	TES-1 (taxon4)	23.7	18.2	27.6	30.5	23.5	17.4	27.6	31.5	22.4	18.7	27.2	31.7	23.2	27.4	18.1	31.2	41.3	58.6
Pestivirus	TES-1 (taxon5)	21.4	31.4	20.8	26.3	22.5	32.2	20.7	24.6	22.3	31.7	20.3	25.6	22.1	20.6	31.8	25.5	53.9	46.1
Family	Taxa	T-1	A-1	C-1	G-1	T-2	A-2	C-2	G-2	T-3	A-3	C-3	G-3	T(U)	C	A	G	AT(U)	GC
Flaviviridae	TES-1	22.4	25.1	24.3	28.2	22.7	25	24.7	27.5	22.7	24.1	25.5	27.7	22.6	24.8	24.8	27.8	47.4	52.6

## Sheet: Nucleotide pair frequencies
Serotypes	Taxa	ii	si	sv	lg(si)	lg(sv)	R value	ii (%)		ii-1	si-1	sv-1	R-1	ii-2	si-2	sv-2	R-2	ii-3	si-3	sv-3	R-3
DENV	TRS	8194	1207	1160	3.08171	3.06446	1.00563	77.5873		2789	368	358	1	2708	423	385	1.1	2697	416	416	1
DENV-1	TRS	9940	532	115	2.72591	2.0607	1.32281	93.8887		3162	302	65	4.6	3437	73	19	3.8	3342	157	31	5
DENV-2	TRS	9880	632	90	2.80072	1.95424	1.43315	93.19		3251	249	34	7.4	3259	233	34	6.8	3370	150	22	6.9
DENV-3	TRS	10150	406	58	2.60853	1.76343	1.47924	95.6284		3398	124	17	7.5	3479	54	9	5.9	3273	228	32	7
DENV-4	TRS	9991	512	83	2.70927	1.91908	1.41176	94.3794		3453	65	12	5.3	3494	29	6	4.8	3044	419	65	6.4
Genera	Taxa	ii	si	sv	lg(si)	lg(sv)	R value	ii (%)		ii-1	si-1	sv-1	R-1	ii-2	si-2	sv-2	R-2	ii-3	si-3	sv-3	R-3
Flavivirus	TES-1 (taxon1)	3986	2059	2923	3.31366	3.46583	0.956093	44.4469		1312	693	981	0.7	1342	690	965	0.7	1332	676	977	0.7
Hepacivirus	TES-1 (taxon2)	5799	1348	1798	3.12969	3.25479	0.961564	64.8295		1920	457	603	0.8	1879	476	627	0.8	2000	416	568	0.7
Orthoflavivirus	TES-1 (taxon3)	5553	1924	2777	3.28421	3.44358	0.953719	54.1545		1936	611	871	0.7	1899	615	904	0.7	1718	699	1002	0.7
Pegivirus	TES-1 (taxon4)	4327	1636	2602	3.21378	3.41531	0.940994	50.5196		1453	539	860	0.6	1396	568	890	0.6	1478	530	852	0.6
Pestivirus	TES-1 (taxon5)	7632	2018	2101	3.30492	3.32243	0.994731	64.9477		2594	648	676	1	2557	659	697	0.9	2481	711	727	1
Family	Taxa	ii	si	sv	lg(si)	lg(sv)	R value	ii (%)		ii-1	si-1	sv-1	R-1	ii-2	si-2	sv-2	R-2	ii-3	si-3	sv-3	R-3
Flaviviridae	TES-1	3509	1672	2250	3.22324	3.35218	0.961534	47.2211		1185	548	747	0.7	1187	558	745	0.7	1137	567	759

## Sheet: GEDI
Serotypes	Within group mean GEDI	Overall mean GEDI		Between group mean GEDI
DENV-1	0.0607432	0.251715		Serotypes	DENV-1	DENV-2	DENV-3	DENV-4
DENV-2	0.0632427			DENV-1	/	0.355651	0.309642	0.382109
DENV-3	0.0422736			DENV-2	0.355651	/	0.345443	0.376492
DENV-4	0.0552118			DENV-3	0.309642	0.345443	/	0.378565
				DENV-4	0.382109	0.376492	0.378565	/
Taxa	Within group mean GEDI			Taxa	Taxon3 (Orthoflavivirus)	TRS (DENV)
Taxon3 (Orthoflavivirus)	0.8073			Taxon3 (Orthoflavivirus)	/	0.8278
TRS (DENV)	0.3416			TRS (DENV)	0.8278	/
Taxa	Within group mean GEDI			Taxa	TES-1 (Flaviviridae)	TRS (DENV)
TES-1 (Flaviviridae)	0.684			TES-1 (Flaviviridae)	/	0.6778
TRS (DENV)	0.1786			TRS (DENV)	0.6778	/
Taxa	Within group mean GEDI			Taxa	Taxon1 (Flavivirus)	Taxon2 (Hepacivirus)	Taxon3 (Orthoflavivirus)	Taxon4 (Pegivirus)	Taxon5 (Pestivirus)
Taxon1 (Flavivirus)	0.7758			Taxon1 (Flavivirus)	/	0.9526	0.6286	1.1361	0.9541
Taxon2 (Hepacivirus)	0.2841			Taxon2 (Hepacivirus)	0.9526	/	0.8042	0.5843	0.8395
Taxon3 (Orthoflavivirus)	0.3836			Taxon3 (Orthoflavivirus)	0.6286	0.8042	/	1.0393	0.7629
Taxon4 (Pegivirus)	0.4671			Taxon4 (Pegivirus)	1.1361	0.5843	1.0393	/	1.0276
Taxon5 (Pestivirus)	0.3427			Taxon5 (Pestivirus)	0.9541	0.8395	0.7629	1.0276	/

## Sheet: Gene flow
Serotypes	Number of Haplotypes (h)	Haplotype diversity (Hd)	Nucleotide diversity (Pi)
DENV-1	1984	0.9998	0.05891
DENV-2	1612	0.9997	0.06246
DENV-3	939	0.9998	0.04397
DENV-4	243	0.9995	0.05631
Taxa	Number of Haplotypes (h)	Haplotype diversity (Hd)	Nucleotide diversity (Pi)
Taxon1 (Flavivirus)	50	0.991	0.5104
Taxon2 (Hepacivirus)	280	0.9994	0.28384
Taxon3 (Orthoflavivirus)	89	0.994	0.44554
Taxon4 (Pegivirus)	52	1	0.45027
Taxon5 (Pestivirus)	68	0.992	0.33544
TES-1 (Flaviviridae)	467	0.993	0.40626

## Sheet: SNP sites
Serotypes	Total sites	Conserved sites	Variable sites	Parsimony informative sites	The proportion of parsimony informative sites in variable sites	Singleton sites	The proportion of singleton sites in variable sites
DENV	13874	2561	9366	7630	0.814649	1598	0.209436
DENV-1	12714	4678	6673	5461	0.818373	1187	0.217359
DENV-2	11768	4091	7213	5602	0.776653	1505	0.268654
DENV-3	11065	4907	5985	4830	0.807018	1114	0.230642
DENV-4	10961	5860	4943	4202	0.850091	713	0.169681
Genera	Total sites	Conserved sites	Variable sites	Parsimony informative sites	The proportion of parsimony informative sites in variable sites	Singleton sites	The proportion of singleton sites in variable sites
Flavivirus	46593	5266	29636	19292	0.650965	7575	0.39265
Hepacivirus	19168	1834	14408	11964	0.830372	1861	0.15555
Orthoflavivirus	13627	2225	10437	10330	0.989748	103	0.00997096
Pegivirus	17209	1736	13920	12053	0.865876	1585	0.131503
Pestivirus	20726	4996	14176	12077	0.851933	1233	0.102095
Family	Total sites	Conserved sites	Variable sites	Parsimony informative sites	The proportion of parsimony informative sites in variable sites	Singleton sites	The proportion of singleton sites in variable sites
Flaviviridae	74451	8937	43853	30036	0.684925	9548	0.317885
