# Supplementary material for: Deciphering dengue: novel RNA barcoding segments for enhanced serotype-specific identification and global surveillance of dengue viruses
Source: Front Microbiol. 2024 Dec 23;15:1474406. doi: 10.3389/fmicb.2024.1474406 (PMC11701003; doi:10.3389/fmicb.2024.1474406)
Supplement: Supplementary Figure 1 — The Bayesian phylogenetic tree of TRS. [file Data_Sheet_1.zip › Supplementary Table S5.xlsx]

## Sheet: BLAST results
Serotypes	Serial numbers	Length	Max total score	Min total score	Max E value	Min E value	Percent Identity	Regions
DENV	DENV.1	28	52.8	52.8	0.0006	0.0006	1	POLY
	DENV.2	45	84.2	52.8	0.002	9e-13	1	POLY
DENV-1	DENV-1.1	27	54	54	0.0004	0.0004	1	POLY
	DENV-1.2	17	34.2	32.2	600	152	1	POLY
DENV-2	DENV-2.1	26	86.2	52	0.001	0.001	1	POLY
DENV-3	DENV-3.1	28	56	56	0.0001	0.0001	1	POLY
DENV-4	DENV-4.1	41	76.8	76.8	1e-10	1e-10	1	POLY
	DENV-4.2	20	40.1	32.2	600	2.5	1	POLY

## Sheet: DENV.1
Description	Scientific Name	Max Score	Total Score	Query Cover	E value	Per. ident	Acc. Len	Accession numbers
Dengue virus type 2 isolate 2217 polyprotein (POLY) gene, complete cds; and sfRNA1 lncRNA gene, partial sequence	dengue virus type 2	52.8	52.8	1	0.0006	100	10676	OQ782229.1
Dengue virus type 2 isolate LLE8614, complete genome	dengue virus type 2	52.8	52.8	1	0.0006	100	10724	OQ782228.1
Dengue virus type 2 isolate 2220, complete genome	dengue virus type 2	52.8	52.8	1	0.0006	100	10724	OQ782227.1
Dengue virus type 2 isolate LLE1904, complete genome	dengue virus type 2	52.8	52.8	1	0.0006	100	10724	OQ782223.1
Dengue virus type 2 isolate LLE1879, complete genome	dengue virus type 2	52.8	52.8	1	0.0006	100	10724	OQ782222.1
Dengue virus type 2 isolate LLE8713, complete genome	dengue virus type 2	52.8	52.8	1	0.0006	100	10724	OQ782220.1
Dengue virus type 2 isolate LLE1877, complete genome	dengue virus type 2	52.8	52.8	1	0.0006	100	10724	OQ782219.1
Dengue virus type 2 isolate LLE1878 polyprotein (POLY) gene, complete cds; and sfRNA1 lncRNA gene, partial sequence	dengue virus type 2	52.8	52.8	1	0.0006	100	10686	OQ782218.1
Dengue virus type 2 isolate 8716, complete genome	dengue virus type 2	52.8	52.8	1	0.0006	100	10724	OQ782217.1
Dengue virus type 2 isolate 2192 polyprotein (POLY) gene, complete cds; and sfRNA1 lncRNA gene, partial sequence	dengue virus type 2	52.8	52.8	1	0.0006	100	10668	OQ782216.1
Dengue virus type 2 isolate 2216 polyprotein (POLY) gene, complete cds; and sfRNA1 lncRNA gene, partial sequence	dengue virus type 2	52.8	52.8	1	0.0006	100	10673	OQ782214.1
Dengue virus type 2 isolate 2208 polyprotein (POLY) gene, complete cds; and sfRNA1 lncRNA gene, partial sequence	dengue virus type 2	52.8	52.8	1	0.0006	100	10686	OQ782212.1
Dengue virus type 2 isolate 2221 polyprotein (POLY) gene, complete cds; and sfRNA1 lncRNA gene, complete sequence	dengue virus type 2	52.8	52.8	1	0.0006	100	10721	OQ782207.1
Dengue virus type 2 isolate 2191 polyprotein (POLY) gene, complete cds; and sfRNA1 lncRNA gene, partial sequence	dengue virus type 2	52.8	52.8	1	0.0006	100	10701	OQ782206.1
Dengue virus type 2 isolate 2204, complete genome	dengue virus type 2	52.8	52.8	1	0.0006	100	10724	OQ782203.1
Dengue virus type 2 isolate 2209 polyprotein (POLY) gene, complete cds; and sfRNA1 lncRNA gene, partial sequence	dengue virus type 2	52.8	52.8	1	0.0006	100	10689	OQ782202.1
Dengue virus type 4 isolate 426553_D4 polyprotein (POLY) gene, partial cds; and sfRNA2 lncRNA gene, partial sequence	dengue virus type 4	52.8	52.8	1	0.0006	100	10490	OQ603316.1
Dengue virus type 3 isolate 483948 polyprotein (POLY) gene, complete cds; and sfRNA1 lncRNA gene, complete sequence	dengue virus type 3	52.8	52.8	1	0.0006	100	10682	OQ603314.1
Dengue virus type 3 isolate 459860 polyprotein (POLY) gene, complete cds; and sfRNA1 lncRNA gene, partial sequence	dengue virus type 3	52.8	52.8	1	0.0006	100	10605	OQ603312.1
Dengue virus type 3 isolate 449683 polyprotein (POLY) gene, complete cds; and sfRNA1 lncRNA gene, complete sequence	dengue virus type 3	52.8	52.8	1	0.0006	100	10706	OQ603308.1
Dengue virus type 3 isolate 449499 polyprotein (POLY) gene, complete cds; and sfRNA1 lncRNA gene, complete sequence	dengue virus type 3	52.8	52.8	1	0.0006	100	10707	OQ603307.1
Dengue virus type 3 isolate 449334, complete genome	dengue virus type 3	52.8	52.8	1	0.0006	100	10708	OQ603306.1
Dengue virus type 3 isolate 449326 polyprotein (POLY) gene, complete cds; and sfRNA1 lncRNA gene, complete sequence	dengue virus type 3	52.8	52.8	1	0.0006	100	10706	OQ603305.1
Dengue virus type 3 isolate 449255 polyprotein (POLY) gene, complete cds; and sfRNA1 lncRNA gene, complete sequence	dengue virus type 3	52.8	52.8	1	0.0006	100	10706	OQ603304.1
Dengue virus type 2 isolate 484978 polyprotein (POLY) gene, partial cds; and sfRNA1 lncRNA gene, partial sequence	dengue virus type 2	52.8	52.8	1	0.0006	100	10513	OQ603301.1
Dengue virus type 2 isolate 484975 polyprotein (POLY) gene, complete cds; and sfRNA1 lncRNA gene, complete sequence	dengue virus type 2	52.8	52.8	1	0.0006	100	10696	OQ603300.1
Dengue virus type 2 isolate 484926 polyprotein (POLY) gene, complete cds; and sfRNA1 lncRNA gene, partial sequence	dengue virus type 2	52.8	52.8	1	0.0006	100	10622	OQ603297.1
Dengue virus type 2 isolate 484925 polyprotein (POLY) gene, partial cds; and sfRNA1 lncRNA gene, complete sequence	dengue virus type 2	52.8	52.8	1	0.0006	100	10612	OQ603296.1
Dengue virus type 2 isolate 479622 polyprotein (POLY) gene, complete cds; and sfRNA1 lncRNA gene, complete sequence	dengue virus type 2	52.8	52.8	1	0.0006	100	10699	OQ603293.1
Dengue virus type 2 isolate 476747 polyprotein (POLY) gene, complete cds; and sfRNA1 lncRNA gene, complete sequence	dengue virus type 2	52.8	52.8	1	0.0006	100	10696	OQ603292.1
Dengue virus type 2 isolate 468118 polyprotein (POLY) gene, partial cds; and sfRNA1 lncRNA gene, partial sequence	dengue virus type 2	52.8	52.8	1	0.0006	100	10568	OQ603291.1
Dengue virus type 2 isolate 462966, complete genome	dengue virus type 2	52.8	52.8	1	0.0006	100	10725	OQ603290.1
Dengue virus type 2 isolate 457058 polyprotein (POLY) gene, complete cds; and sfRNA1 lncRNA gene, complete sequence	dengue virus type 2	52.8	52.8	1	0.0006	100	10699	OQ603289.1
Dengue virus type 2 isolate 452018, complete genome	dengue virus type 2	52.8	52.8	1	0.0006	100	10725	OQ603288.1
Dengue virus type 2 isolate 450446 polyprotein (POLY) gene, partial cds; and sfRNA1 lncRNA gene, partial sequence	dengue virus type 2	52.8	52.8	1	0.0006	100	10698	OQ603286.1
Dengue virus type 2 isolate 449618 polyprotein (POLY) gene, partial cds; and sfRNA1 lncRNA gene, partial sequence	dengue virus type 2	52.8	52.8	1	0.0006	100	10590	OQ603284.1
Dengue virus type 2 isolate 449510 polyprotein (POLY) gene, complete cds; and sfRNA1 lncRNA gene, partial sequence	dengue virus type 2	52.8	52.8	1	0.0006	100	10724	OQ603283.1
Dengue virus type 2 isolate 449418 polyprotein (POLY) gene, complete cds; and sfRNA1 lncRNA gene, complete sequence	dengue virus type 2	52.8	52.8	1	0.0006	100	10699	OQ603282.1
Dengue virus type 2 isolate 449308, complete genome	dengue virus type 2	52.8	52.8	1	0.0006	100	10725	OQ603281.1
Dengue virus type 2 isolate 434321, complete genome	dengue virus type 2	52.8	52.8	1	0.0006	100	10725	OQ603279.1
Dengue virus type 2 isolate 428702 polyprotein (POLY) gene, complete cds; and sfRNA1 lncRNA gene, complete sequence	dengue virus type 2	52.8	52.8	1	0.0006	100	10698	OQ603278.1
Dengue virus type 2 isolate 427516, complete genome	dengue virus type 2	52.8	52.8	1	0.0006	100	10724	OQ603277.1
Dengue virus type 2 isolate 425817 polyprotein (POLY) gene, complete cds; and sfRNA1 lncRNA gene, complete sequence	dengue virus type 2	52.8	52.8	1	0.0006	100	10725	OQ603273.1
Dengue virus type 2 isolate 425334 polyprotein (POLY) gene, partial cds; and sfRNA1 lncRNA gene, partial sequence	dengue virus type 2	52.8	52.8	1	0.0006	100	10722	OQ603272.1
Dengue virus type 2 isolate 423887, complete genome	dengue virus type 2	52.8	52.8	1	0.0006	100	10723	OQ603271.1
Dengue virus type 2 isolate 422641 polyprotein (POLY) gene, complete cds; and sfRNA1 lncRNA gene, complete sequence	dengue virus type 2	52.8	52.8	1	0.0006	100	10724	OQ603270.1
Dengue virus type 2 isolate 422091, complete genome	dengue virus type 2	52.8	52.8	1	0.0006	100	10723	OQ603269.1
Dengue virus type I isolate 484940 polyprotein (POLY) gene, complete cds; and sfRNA1 lncRNA gene, complete sequence	dengue virus type 1	52.8	52.8	1	0.0006	100	10712	OQ603265.1
Dengue virus type I isolate 483718 polyprotein (POLY) gene, complete cds; and sfRNA1 lncRNA gene, complete sequence	dengue virus type 1	52.8	52.8	1	0.0006	100	10710	OQ603263.1
Dengue virus type I isolate 476947 polyprotein (POLY) gene, complete cds; and sfRNA1 lncRNA gene, complete sequence	dengue virus type 1	52.8	52.8	1	0.0006	100	10735	OQ603262.1
Dengue virus type I isolate 450339 polyprotein (POLY) gene, complete cds; and sfRNA1 lncRNA gene, complete sequence	dengue virus type 1	52.8	52.8	1	0.0006	100	10735	OQ603261.1
Dengue virus type I isolate 424735 polyprotein (POLY) gene, complete cds; and sfRNA1 lncRNA gene, complete sequence	dengue virus type 1	52.8	52.8	1	0.0006	100	10735	OQ603260.1
Dengue virus type 2 isolate Fiocruz-ICC_7571 polyprotein (POLY) gene, partial cds; and sfRNA1 lncRNA gene, partial sequence	dengue virus type 2	52.8	52.8	1	0.0006	100	10528	OR039518.1
Dengue virus type 2 isolate Fiocruz-ICC_5431-22 polyprotein (POLY) gene, partial cds; and sfRNA1 lncRNA gene, partial sequence	dengue virus type 2	52.8	52.8	1	0.0006	100	10528	OR039517.1
Dengue virus type 2 isolate Fiocruz-ICC_4428-22 polyprotein (POLY) gene, partial cds; and sfRNA1 lncRNA gene, partial sequence	dengue virus type 2	52.8	52.8	1	0.0006	100	10528	OR039516.1
Dengue virus type 2 isolate Fiocruz-ICC_3625-22 polyprotein (POLY) gene, partial cds; and sfRNA1 lncRNA gene, partial sequence	dengue virus type 2	52.8	52.8	1	0.0006	100	10520	OR039514.1
Dengue virus type 2 isolate Fiocruz-ICC_3149-22 polyprotein (POLY) gene, partial cds; and sfRNA1 lncRNA gene, partial sequence	dengue virus type 2	52.8	52.8	1	0.0006	100	10528	OR039513.1
Dengue virus type 2 isolate Fiocruz-ICC_4177-22 polyprotein (POLY) gene, partial cds; and sfRNA1 lncRNA gene, partial sequence	dengue virus type 2	52.8	52.8	1	0.0006	100	10471	OR039511.1
Dengue virus type 2 isolate Fiocruz-ICC_1434-22 polyprotein (POLY) gene, partial cds; and sfRNA1 lncRNA gene, partial sequence	dengue virus type 2	52.8	52.8	1	0.0006	100	10512	OR039510.1
Dengue virus type 2 isolate Fiocruz-ICC_1433-22 polyprotein (POLY) gene, partial cds; and sfRNA1 lncRNA gene, partial sequence	dengue virus type 2	52.8	52.8	1	0.0006	100	10520	OR039509.1
Dengue virus type 2 isolate Fiocruz-ICC_4304-22 polyprotein (POLY) gene, partial cds; and sfRNA1 lncRNA gene, partial sequence	dengue virus type 2	52.8	52.8	1	0.0006	100	10515	OR039508.1
Dengue virus type 2 isolate Fiocruz-ICC_4141-22 polyprotein (POLY) gene, partial cds; and sfRNA1 lncRNA gene, partial sequence	dengue virus type 2	52.8	52.8	1	0.0006	100	10520	OR039507.1
Dengue virus type 2 isolate Fiocruz-ICC_3350-22 polyprotein (POLY) gene, partial cds; and sfRNA1 lncRNA gene, partial sequence	dengue virus type 2	52.8	52.8	1	0.0006	100	10520	OR039506.1
Dengue virus type 2 isolate Fiocruz-ICC_3349-22 polyprotein (POLY) gene, partial cds; and sfRNA1 lncRNA gene, partial sequence	dengue virus type 2	52.8	52.8	1	0.0006	100	10520	OR039505.1
Dengue virus type 2 isolate Fiocruz-ICC_3344-22 polyprotein (POLY) gene, partial cds; and sfRNA1 lncRNA gene, partial sequence	dengue virus type 2	52.8	52.8	1	0.0006	100	10495	OR039503.1
Dengue virus type 2 isolate Fiocruz-ICC_3343-22 polyprotein (POLY) gene, partial cds; and sfRNA1 lncRNA gene, partial sequence	dengue virus type 2	52.8	52.8	1	0.0006	100	10520	OR039502.1
Dengue virus type 2 isolate Fiocruz-ICC_3055-22 polyprotein (POLY) gene, partial cds; and sfRNA1 lncRNA gene, partial sequence	dengue virus type 2	52.8	52.8	1	0.0006	100	10520	OR039500.1
Dengue virus type 2 isolate Fiocruz-ICC_3044-22 polyprotein (POLY) gene, partial cds; and sfRNA1 lncRNA gene, partial sequence	dengue virus type 2	52.8	52.8	1	0.0006	100	10508	OR039499.1
Dengue virus type 2 isolate Fiocruz-ICC_3041-22 polyprotein (POLY) gene, partial cds; and sfRNA1 lncRNA gene, partial sequence	dengue virus type 2	52.8	52.8	1	0.0006	100	10518	OR039498.1
Dengue virus type 2 isolate Fiocruz-ICC_2793-22 polyprotein (POLY) gene, partial cds; and sfRNA1 lncRNA gene, partial sequence	dengue virus type 2	52.8	52.8	1	0.0006	100	10515	OR039497.1
Dengue virus type 2 isolate Fiocruz-ICC_2501-22 polyprotein (POLY) gene, partial cds; and sfRNA1 lncRNA gene, partial sequence	dengue virus type 2	52.8	52.8	1	0.0006	100	10520	OR039496.1
Dengue virus type I isolate DENV1_D19772 polyprotein (POLY) gene, complete cds; and sfRNA1 lncRNA gene, partial sequence	dengue virus type 1	52.8	52.8	1	0.0006	100	10667	OR029970.1
Dengue virus type I isolate DENV1_D19768 polyprotein (POLY) gene, complete cds; and sfRNA1 lncRNA gene, partial sequence	dengue virus type 1	52.8	52.8	1	0.0006	100	10668	OR029969.1
Dengue virus type I isolate DENV1_D19435 polyprotein (POLY) gene, complete cds; and sfRNA1 lncRNA gene, partial sequence	dengue virus type 1	52.8	52.8	1	0.0006	100	10669	OR029968.1
Dengue virus type I isolate DENV1_D191080 polyprotein (POLY) gene, complete cds; and sfRNA1 lncRNA gene, partial sequence	dengue virus type 1	52.8	52.8	1	0.0006	100	10659	OR029965.1
Dengue virus type I isolate DENV1_D191044 polyprotein (POLY) gene, complete cds; and sfRNA1 lncRNA gene, partial sequence	dengue virus type 1	52.8	52.8	1	0.0006	100	10667	OR029963.1
Dengue virus type I isolate DENV1_D191042 polyprotein (POLY) gene, complete cds; and sfRNA1 lncRNA gene, partial sequence	dengue virus type 1	52.8	52.8	1	0.0006	100	10652	OR029961.1
Dengue virus type I isolate DENV1_D191029 polyprotein (POLY) gene, complete cds; and sfRNA1 lncRNA gene, partial sequence	dengue virus type 1	52.8	52.8	1	0.0006	100	10667	OR029955.1
Dengue virus type I isolate DENV1_D191026 polyprotein (POLY) gene, complete cds; and sfRNA1 lncRNA gene, partial sequence	dengue virus type 1	52.8	52.8	1	0.0006	100	10667	OR029953.1
Dengue virus type I isolate DENV1_D191025 polyprotein (POLY) gene, complete cds; and sfRNA1 lncRNA gene, partial sequence	dengue virus type 1	52.8	52.8	1	0.0006	100	10668	OR029952.1
Dengue virus type I isolate DENV1_D191024 polyprotein (POLY) gene, complete cds; and sfRNA1 lncRNA gene, partial sequence	dengue virus type 1	52.8	52.8	1	0.0006	100	10667	OR029951.1
Dengue virus type I isolate DENV1_D191023 polyprotein (POLY) gene, complete cds; and sfRNA1 lncRNA gene, partial sequence	dengue virus type 1	52.8	52.8	1	0.0006	100	10653	OR029950.1
Dengue virus type I isolate DENV1_D19828 polyprotein (POLY) gene, complete cds; and sfRNA1 lncRNA gene, partial sequence	dengue virus type 1	52.8	52.8	1	0.0006	100	10655	OR029949.1
Dengue virus type I isolate DENV1_D19827 polyprotein (POLY) gene, complete cds; and sfRNA1 lncRNA gene, partial sequence	dengue virus type 1	52.8	52.8	1	0.0006	100	10654	OR029948.1
Dengue virus type I isolate DENV1_D19822 polyprotein (POLY) gene, complete cds; and sfRNA1 lncRNA gene, partial sequence	dengue virus type 1	52.8	52.8	1	0.0006	100	10654	OR029944.1
Dengue virus type I isolate DENV1_D19819 polyprotein (POLY) gene, complete cds; and sfRNA1 lncRNA gene, partial sequence	dengue virus type 1	52.8	52.8	1	0.0006	100	10654	OR029942.1
Dengue virus type I isolate DENV1_D19818 polyprotein (POLY) gene, complete cds; and sfRNA1 lncRNA gene, partial sequence	dengue virus type 1	52.8	52.8	1	0.0006	100	10655	OR029941.1
Dengue virus type I isolate DENV1_D19815 polyprotein (POLY) gene, complete cds; and sfRNA1 lncRNA gene, partial sequence	dengue virus type 1	52.8	52.8	1	0.0006	100	10654	OR029939.1
Dengue virus type I isolate DENV1_D19812 polyprotein (POLY) gene, complete cds; and sfRNA1 lncRNA gene, partial sequence	dengue virus type 1	52.8	52.8	1	0.0006	100	10626	OR029937.1
Dengue virus type I isolate DENV1_D19811 polyprotein (POLY) gene, complete cds; and sfRNA1 lncRNA gene, partial sequence	dengue virus type 1	52.8	52.8	1	0.0006	100	10652	OR029936.1
Dengue virus type I isolate DENV1_D19810 polyprotein (POLY) gene, complete cds; and sfRNA1 lncRNA gene, partial sequence	dengue virus type 1	52.8	52.8	1	0.0006	100	10654	OR029935.1
Dengue virus type I isolate DENV1_D19806 polyprotein (POLY) gene, complete cds; and sfRNA1 lncRNA gene, partial sequence	dengue virus type 1	52.8	52.8	1	0.0006	100	10650	OR029933.1
Dengue virus type I isolate DENV1_D19804 polyprotein (POLY) gene, complete cds; and sfRNA1 lncRNA gene, partial sequence	dengue virus type 1	52.8	52.8	1	0.0006	100	10654	OR029932.1
Dengue virus type I isolate DENV1_D19802 polyprotein (POLY) gene, complete cds; and sfRNA1 lncRNA gene, partial sequence	dengue virus type 1	52.8	52.8	1	0.0006	100	10654	OR029931.1
Dengue virus type I isolate DENV1_D19799 polyprotein (POLY) gene, complete cds; and sfRNA1 lncRNA gene, partial sequence	dengue virus type 1	52.8	52.8	1	0.0006	100	10653	OR029929.1
Dengue virus type I isolate DENV1_D19798 polyprotein (POLY) gene, complete cds; and sfRNA1 lncRNA gene, partial sequence	dengue virus type 1	52.8	52.8	1	0.0006	100	10654	OR029928.1
Dengue virus type I isolate DENV1_D19797 polyprotein (POLY) gene, complete cds; and sfRNA1 lncRNA gene, partial sequence	dengue virus type 1	52.8	52.8	1	0.0006	100	10655	OR029927.1
Dengue virus type I isolate DENV1_D19795 polyprotein (POLY) gene, complete cds; and sfRNA1 lncRNA gene, partial sequence	dengue virus type 1	52.8	52.8	1	0.0006	100	10654	OR029925.1
Dengue virus type I isolate DENV1_D19793 polyprotein (POLY) gene, complete cds; and sfRNA1 lncRNA gene, partial sequence	dengue virus type 1	52.8	52.8	1	0.0006	100	10663	OR029924.1
Dengue virus type I isolate DENV1_D19788 polyprotein (POLY) gene, complete cds; and sfRNA1 lncRNA gene, partial sequence	dengue virus type 1	52.8	52.8	1	0.0006	100	10661	OR029921.1
Dengue virus type I isolate DENV1_D19787 polyprotein (POLY) gene, complete cds; and sfRNA1 lncRNA gene, partial sequence	dengue virus type 1	52.8	52.8	1	0.0006	100	10653	OR029920.1
Dengue virus type I isolate DENV1_D19782 polyprotein (POLY) gene, complete cds; and sfRNA1 lncRNA gene, partial sequence	dengue virus type 1	52.8	52.8	1	0.0006	100	10655	OR029916.1
Dengue virus type I isolate DENV1_D19778 polyprotein (POLY) gene, complete cds; and sfRNA1 lncRNA gene, partial sequence	dengue virus type 1	52.8	52.8	1	0.0006	100	10653	OR029913.1
Dengue virus type I isolate DENV1_D19777 polyprotein (POLY) gene, complete cds; and sfRNA1 lncRNA gene, partial sequence	dengue virus type 1	52.8	52.8	1	0.0006	100	10668	OR029912.1
Dengue virus type I isolate DENV1_D19776 polyprotein (POLY) gene, complete cds; and sfRNA1 lncRNA gene, partial sequence	dengue virus type 1	52.8	52.8	1	0.0006	100	10661	OR029911.1
Dengue virus type I isolate DENV1_D19774 polyprotein (POLY) gene, complete cds; and sfRNA1 lncRNA gene, partial sequence	dengue virus type 1	52.8	52.8	1	0.0006	100	10659	OR029910.1
Dengue virus type I isolate DENV1_D19773 polyprotein (POLY) gene, complete cds; and sfRNA1 lncRNA gene, partial sequence	dengue virus type 1	52.8	52.8	1	0.0006	100	10669	OR029909.1
Dengue virus type I isolate DENV1_D19771 polyprotein (POLY) gene, complete cds; and sfRNA1 lncRNA gene, partial sequence	dengue virus type 1	52.8	52.8	1	0.0006	100	10658	OR029908.1
Dengue virus type I isolate DENV1_D19770 polyprotein (POLY) gene, complete cds; and sfRNA1 lncRNA gene, partial sequence	dengue virus type 1	52.8	52.8	1	0.0006	100	10664	OR029907.1
Dengue virus type I isolate DENV1_D19769 polyprotein (POLY) gene, complete cds; and sfRNA1 lncRNA gene, partial sequence	dengue virus type 1	52.8	52.8	1	0.0006	100	10667	OR029906.1
Dengue virus type I isolate DENV1_D19767 polyprotein (POLY) gene, complete cds; and sfRNA1 lncRNA gene, partial sequence	dengue virus type 1	52.8	52.8	1	0.0006	100	10669	OR029905.1
Dengue virus type I isolate DENV1_D19764 polyprotein (POLY) gene, complete cds; and sfRNA1 lncRNA gene, partial sequence	dengue virus type 1	52.8	52.8	1	0.0006	100	10668	OR029902.1
Dengue virus type I isolate DENV1_D19763 polyprotein (POLY) gene, complete cds; and sfRNA1 lncRNA gene, partial sequence	dengue virus type 1	52.8	52.8	1	0.0006	100	10668	OR029901.1
Dengue virus type I isolate DENV1_D19762 polyprotein (POLY) gene, complete cds; and sfRNA1 lncRNA gene, partial sequence	dengue virus type 1	52.8	52.8	1	0.0006	100	10668	OR029900.1
Dengue virus type I isolate DENV1_D19760 polyprotein (POLY) gene, complete cds; and sfRNA1 lncRNA gene, partial sequence	dengue virus type 1	52.8	52.8	1	0.0006	100	10666	OR029898.1
Dengue virus type I isolate DENV1_D19759 polyprotein (POLY) gene, complete cds; and sfRNA1 lncRNA gene, partial sequence	dengue virus type 1	52.8	52.8	1	0.0006	100	10669	OR029897.1
Dengue virus type I isolate DENV1_D19752 polyprotein (POLY) gene, complete cds; and sfRNA1 lncRNA gene, partial sequence	dengue virus type 1	52.8	52.8	1	0.0006	100	10662	OR029895.1
Dengue virus type I isolate DENV1_D19750 polyprotein (POLY) gene, complete cds; and sfRNA1 lncRNA gene, partial sequence	dengue virus type 1	52.8	52.8	1	0.0006	100	10654	OR029894.1
Dengue virus type I isolate DENV1_D19748 polyprotein (POLY) gene, complete cds; and sfRNA1 lncRNA gene, partial sequence	dengue virus type 1	52.8	52.8	1	0.0006	100	10666	OR029893.1
Dengue virus type I isolate DENV1_D19746 polyprotein (POLY) gene, complete cds; and sfRNA1 lncRNA gene, partial sequence	dengue virus type 1	52.8	52.8	1	0.0006	100	10664	OR029892.1
Dengue virus type I isolate DENV1_D19744 polyprotein (POLY) gene, complete cds; and sfRNA1 lncRNA gene, partial sequence	dengue virus type 1	52.8	52.8	1	0.0006	100	10653	OR029891.1
Dengue virus type I isolate DENV1_D19740 polyprotein (POLY) gene, complete cds; and sfRNA1 lncRNA gene, partial sequence	dengue virus type 1	52.8	52.8	1	0.0006	100	10659	OR029890.1
Dengue virus type I isolate DENV1_D19738 polyprotein (POLY) gene, complete cds; and sfRNA1 lncRNA gene, partial sequence	dengue virus type 1	52.8	52.8	1	0.0006	100	10656	OR029889.1
Dengue virus type I isolate DENV1_D19732 polyprotein (POLY) gene, complete cds; and sfRNA1 lncRNA gene, partial sequence	dengue virus type 1	52.8	52.8	1	0.0006	100	10656	OR029887.1
Dengue virus type I isolate DENV1_D19720 polyprotein (POLY) gene, complete cds; and sfRNA1 lncRNA gene, partial sequence	dengue virus type 1	52.8	52.8	1	0.0006	100	10654	OR029886.1
Dengue virus type I isolate DENV1_D19719 polyprotein (POLY) gene, complete cds; and sfRNA1 lncRNA gene, partial sequence	dengue virus type 1	52.8	52.8	1	0.0006	100	10655	OR029885.1
Dengue virus type I isolate DENV1_D19718 polyprotein (POLY) gene, complete cds; and sfRNA1 lncRNA gene, partial sequence	dengue virus type 1	52.8	52.8	1	0.0006	100	10655	OR029884.1
Dengue virus type I isolate DENV1_D19716 polyprotein (POLY) gene, complete cds; and sfRNA1 lncRNA gene, partial sequence	dengue virus type 1	52.8	52.8	1	0.0006	100	10654	OR029883.1
Dengue virus type I isolate DENV1_D19714 polyprotein (POLY) gene, complete cds; and sfRNA1 lncRNA gene, partial sequence	dengue virus type 1	52.8	52.8	1	0.0006	100	10650	OR029881.1
Dengue virus type I isolate DENV1_D19713 polyprotein (POLY) gene, complete cds; and sfRNA1 lncRNA gene, partial sequence	dengue virus type 1	52.8	52.8	1	0.0006	100	10649	OR029880.1
Dengue virus type I isolate DENV1_D19711 polyprotein (POLY) gene, complete cds; and sfRNA1 lncRNA gene, partial sequence	dengue virus type 1	52.8	52.8	1	0.0006	100	10654	OR029879.1
Dengue virus type I isolate DENV1_D19710 polyprotein (POLY) gene, complete cds; and sfRNA1 lncRNA gene, partial sequence	dengue virus type 1	52.8	52.8	1	0.0006	100	10654	OR029878.1
Dengue virus type I isolate DENV1_D19706 polyprotein (POLY) gene, complete cds; and sfRNA1 lncRNA gene, partial sequence	dengue virus type 1	52.8	52.8	1	0.0006	100	10662	OR029877.1
Dengue virus type I isolate DENV1_D19704 polyprotein (POLY) gene, complete cds; and sfRNA1 lncRNA gene, partial sequence	dengue virus type 1	52.8	52.8	1	0.0006	100	10667	OR029876.1
Dengue virus type I isolate DENV1_D19701 polyprotein (POLY) gene, complete cds; and sfRNA1 lncRNA gene, partial sequence	dengue virus type 1	52.8	52.8	1	0.0006	100	10656	OR029875.1
Dengue virus type I isolate DENV1_D19471 polyprotein (POLY) gene, complete cds; and sfRNA1 lncRNA gene, partial sequence	dengue virus type 1	52.8	52.8	1	0.0006	100	10642	OR029873.1
Dengue virus type I isolate DENV1_D19469 polyprotein (POLY) gene, complete cds; and sfRNA1 lncRNA gene, partial sequence	dengue virus type 1	52.8	52.8	1	0.0006	100	10667	OR029871.1
Dengue virus type I isolate DENV1_D19465 polyprotein (POLY) gene, complete cds; and sfRNA1 lncRNA gene, partial sequence	dengue virus type 1	52.8	52.8	1	0.0006	100	10651	OR029868.1
Dengue virus type I isolate DENV1_D19464 polyprotein (POLY) gene, complete cds; and sfRNA1 lncRNA gene, partial sequence	dengue virus type 1	52.8	52.8	1	0.0006	100	10657	OR029867.1
Dengue virus type I isolate DENV1_D19454 polyprotein (POLY) gene, complete cds; and sfRNA1 lncRNA gene, partial sequence	dengue virus type 1	52.8	52.8	1	0.0006	100	10634	OR029864.1
Dengue virus type I isolate DENV1_D19453 polyprotein (POLY) gene, complete cds; and sfRNA1 lncRNA gene, partial sequence	dengue virus type 1	52.8	52.8	1	0.0006	100	10663	OR029863.1
Dengue virus type I isolate DENV1_D19452 polyprotein (POLY) gene, complete cds; and sfRNA1 lncRNA gene, partial sequence	dengue virus type 1	52.8	52.8	1	0.0006	100	10654	OR029862.1
Dengue virus type I isolate DENV1_D19448 polyprotein (POLY) gene, complete cds; and sfRNA1 lncRNA gene, partial sequence	dengue virus type 1	52.8	52.8	1	0.0006	100	10668	OR029860.1
Dengue virus type I isolate DENV1_D19446 polyprotein (POLY) gene, complete cds; and sfRNA1 lncRNA gene, partial sequence	dengue virus type 1	52.8	52.8	1	0.0006	100	10666	OR029858.1
Dengue virus type I isolate DENV1_D19440 polyprotein (POLY) gene, complete cds; and sfRNA1 lncRNA gene, partial sequence	dengue virus type 1	52.8	52.8	1	0.0006	100	10663	OR029856.1
Dengue virus type I isolate DENV1_D19439 polyprotein (POLY) gene, complete cds; and sfRNA1 lncRNA gene, partial sequence	dengue virus type 1	52.8	52.8	1	0.0006	100	10667	OR029855.1
Dengue virus type I isolate DENV1_D19438 polyprotein (POLY) gene, complete cds; and sfRNA1 lncRNA gene, partial sequence	dengue virus type 1	52.8	52.8	1	0.0006	100	10665	OR029854.1
Dengue virus type I isolate DENV1_D19437 polyprotein (POLY) gene, complete cds; and sfRNA1 lncRNA gene, partial sequence	dengue virus type 1	52.8	52.8	1	0.0006	100	10668	OR029853.1
Dengue virus type I isolate DENV1_D19433 polyprotein (POLY) gene, complete cds; and sfRNA1 lncRNA gene, partial sequence	dengue virus type 1	52.8	52.8	1	0.0006	100	10667	OR029850.1
Dengue virus type I isolate DENV1_D19432 polyprotein (POLY) gene, complete cds; and sfRNA1 lncRNA gene, partial sequence	dengue virus type 1	52.8	52.8	1	0.0006	100	10663	OR029849.1
Dengue virus type I isolate DENV1_D19430 polyprotein (POLY) gene, complete cds; and sfRNA1 lncRNA gene, partial sequence	dengue virus type 1	52.8	52.8	1	0.0006	100	10665	OR029847.1
Dengue virus type I isolate DENV1_D19429 polyprotein (POLY) gene, complete cds; and sfRNA1 lncRNA gene, partial sequence	dengue virus type 1	52.8	52.8	1	0.0006	100	10663	OR029846.1
Dengue virus type I isolate DENV1_D19428 polyprotein (POLY) gene, complete cds; and sfRNA1 lncRNA gene, partial sequence	dengue virus type 1	52.8	52.8	1	0.0006	100	10667	OR029845.1
Dengue virus type I isolate DENV1_D19426 polyprotein (POLY) gene, complete cds; and sfRNA1 lncRNA gene, partial sequence	dengue virus type 1	52.8	52.8	1	0.0006	100	10665	OR029843.1
Dengue virus type I isolate DENV1_D19424 polyprotein (POLY) gene, complete cds; and sfRNA1 lncRNA gene, partial sequence	dengue virus type 1	52.8	52.8	1	0.0006	100	10667	OR029842.1
Dengue virus type I isolate DENV1_D19423 polyprotein (POLY) gene, complete cds; and sfRNA1 lncRNA gene, partial sequence	dengue virus type 1	52.8	52.8	1	0.0006	100	10660	OR029841.1
Dengue virus type I isolate DENV1_D19417 polyprotein (POLY) gene, complete cds; and sfRNA1 lncRNA gene, partial sequence	dengue virus type 1	52.8	52.8	1	0.0006	100	10653	OR029837.1
Dengue virus type I isolate DENV1_D19416 polyprotein (POLY) gene, complete cds; and sfRNA1 lncRNA gene, partial sequence	dengue virus type 1	52.8	52.8	1	0.0006	100	10667	OR029836.1
Dengue virus type I isolate DENV1_D19415 polyprotein (POLY) gene, complete cds; and sfRNA1 lncRNA gene, partial sequence	dengue virus type 1	52.8	52.8	1	0.0006	100	10668	OR029835.1
Dengue virus type I isolate DENV1_D19414 polyprotein (POLY) gene, complete cds; and sfRNA1 lncRNA gene, partial sequence	dengue virus type 1	52.8	52.8	1	0.0006	100	10662	OR029834.1
Dengue virus type I isolate DENV1_D19412 polyprotein (POLY) gene, complete cds; and sfRNA1 lncRNA gene, partial sequence	dengue virus type 1	52.8	52.8	1	0.0006	100	10652	OR029833.1
Dengue virus type I isolate DENV1_D19411 polyprotein (POLY) gene, complete cds; and sfRNA1 lncRNA gene, partial sequence	dengue virus type 1	52.8	52.8	1	0.0006	100	10660	OR029832.1
Dengue virus type I isolate DENV1_D19404 polyprotein (POLY) gene, complete cds; and sfRNA1 lncRNA gene, partial sequence	dengue virus type 1	52.8	52.8	1	0.0006	100	10667	OR029829.1
Dengue virus type I isolate DENV1_D19403 polyprotein (POLY) gene, complete cds; and sfRNA1 lncRNA gene, partial sequence	dengue virus type 1	52.8	52.8	1	0.0006	100	10654	OR029828.1
Dengue virus type I isolate DENV1_D19397 polyprotein (POLY) gene, complete cds; and sfRNA1 lncRNA gene, partial sequence	dengue virus type 1	52.8	52.8	1	0.0006	100	10645	OR029824.1
Dengue virus type I isolate DENV1_D19396 polyprotein (POLY) gene, complete cds; and sfRNA1 lncRNA gene, partial sequence	dengue virus type 1	52.8	52.8	1	0.0006	100	10653	OR029823.1
Dengue virus type I isolate DENV1_D19395 polyprotein (POLY) gene, complete cds; and sfRNA1 lncRNA gene, partial sequence	dengue virus type 1	52.8	52.8	1	0.0006	100	10652	OR029822.1
Dengue virus type I isolate DENV1_D19392 polyprotein (POLY) gene, complete cds; and sfRNA1 lncRNA gene, partial sequence	dengue virus type 1	52.8	52.8	1	0.0006	100	10653	OR029820.1
Dengue virus type I isolate DENV1_D19390 polyprotein (POLY) gene, complete cds; and sfRNA1 lncRNA gene, partial sequence	dengue virus type 1	52.8	52.8	1	0.0006	100	10653	OR029818.1
Dengue virus type I isolate DENV1_D191191 polyprotein (POLY) gene, complete cds; and sfRNA1 lncRNA gene, partial sequence	dengue virus type 1	52.8	52.8	1	0.0006	100	10605	OR029816.1
Dengue virus type I isolate DENV1_D191190 polyprotein (POLY) gene, complete cds; and sfRNA1 lncRNA gene, partial sequence	dengue virus type 1	52.8	52.8	1	0.0006	100	10653	OR029815.1
Dengue virus type I isolate DENV1_D191189 polyprotein (POLY) gene, complete cds; and sfRNA1 lncRNA gene, partial sequence	dengue virus type 1	52.8	52.8	1	0.0006	100	10634	OR029814.1
Dengue virus type I isolate DENV1_D191188 polyprotein (POLY) gene, complete cds; and sfRNA1 lncRNA gene, partial sequence	dengue virus type 1	52.8	52.8	1	0.0006	100	10644	OR029813.1
Dengue virus type I isolate DENV1_D191187 polyprotein (POLY) gene, complete cds; and sfRNA1 lncRNA gene, partial sequence	dengue virus type 1	52.8	52.8	1	0.0006	100	10628	OR029812.1
Dengue virus type I isolate DENV1_D191183 polyprotein (POLY) gene, complete cds; and sfRNA1 lncRNA gene, partial sequence	dengue virus type 1	52.8	52.8	1	0.0006	100	10653	OR029811.1
Dengue virus type I isolate DENV1_D191179 polyprotein (POLY) gene, complete cds; and sfRNA1 lncRNA gene, partial sequence	dengue virus type 1	52.8	52.8	1	0.0006	100	10655	OR029810.1
Dengue virus type I isolate DENV1_D191174 polyprotein (POLY) gene, complete cds; and sfRNA1 lncRNA gene, partial sequence	dengue virus type 1	52.8	52.8	1	0.0006	100	10636	OR029809.1
Dengue virus type I isolate DENV1_D191172 polyprotein (POLY) gene, complete cds; and sfRNA1 lncRNA gene, partial sequence	dengue virus type 1	52.8	52.8	1	0.0006	100	10657	OR029808.1
Dengue virus type I isolate DENV1_D191167 polyprotein (POLY) gene, complete cds; and sfRNA1 lncRNA gene, partial sequence	dengue virus type 1	52.8	52.8	1	0.0006	100	10669	OR029805.1
Dengue virus type I isolate DENV1_D191161 polyprotein (POLY) gene, complete cds; and sfRNA1 lncRNA gene, partial sequence	dengue virus type 1	52.8	52.8	1	0.0006	100	10664	OR029802.1
Dengue virus type I isolate DENV1_D191160 polyprotein (POLY) gene, complete cds; and sfRNA1 lncRNA gene, partial sequence	dengue virus type 1	52.8	52.8	1	0.0006	100	10663	OR029801.1
Dengue virus type I isolate DENV1_D191157 polyprotein (POLY) gene, complete cds; and sfRNA1 lncRNA gene, partial sequence	dengue virus type 1	52.8	52.8	1	0.0006	100	10656	OR029800.1
Dengue virus type I isolate DENV1_D191155 polyprotein (POLY) gene, complete cds; and sfRNA1 lncRNA gene, partial sequence	dengue virus type 1	52.8	52.8	1	0.0006	100	10668	OR029799.1
Dengue virus type I isolate DENV1_D191154 polyprotein (POLY) gene, complete cds; and sfRNA1 lncRNA gene, partial sequence	dengue virus type 1	52.8	52.8	1	0.0006	100	10653	OR029798.1
Dengue virus type I isolate DENV1_D191150 polyprotein (POLY) gene, complete cds; and sfRNA1 lncRNA gene, partial sequence	dengue virus type 1	52.8	52.8	1	0.0006	100	10663	OR029797.1
Dengue virus type I isolate DENV1_D191149 polyprotein (POLY) gene, complete cds; and sfRNA1 lncRNA gene, partial sequence	dengue virus type 1	52.8	52.8	1	0.0006	100	10654	OR029796.1
Dengue virus type I isolate DENV1_D191147 polyprotein (POLY) gene, complete cds; and sfRNA1 lncRNA gene, partial sequence	dengue virus type 1	52.8	52.8	1	0.0006	100	10654	OR029794.1
Dengue virus type I isolate DENV1_D191146 polyprotein (POLY) gene, complete cds; and sfRNA1 lncRNA gene, partial sequence	dengue virus type 1	52.8	52.8	1	0.0006	100	10654	OR029793.1
Dengue virus type I isolate DENV1_D191144 polyprotein (POLY) gene, complete cds; and sfRNA1 lncRNA gene, partial sequence	dengue virus type 1	52.8	52.8	1	0.0006	100	10651	OR029792.1
Dengue virus type I isolate DENV1_D191138 polyprotein (POLY) gene, complete cds; and sfRNA1 lncRNA gene, partial sequence	dengue virus type 1	52.8	52.8	1	0.0006	100	10652	OR029791.1
Dengue virus type I isolate DENV1_D191135 polyprotein (POLY) gene, complete cds; and sfRNA1 lncRNA gene, partial sequence	dengue virus type 1	52.8	52.8	1	0.0006	100	10653	OR029789.1
Dengue virus type I isolate DENV1_D191133 polyprotein (POLY) gene, complete cds; and sfRNA1 lncRNA gene, partial sequence	dengue virus type 1	52.8	52.8	1	0.0006	100	10653	OR029788.1
Dengue virus type I isolate DENV1_D191129 polyprotein (POLY) gene, complete cds; and sfRNA1 lncRNA gene, partial sequence	dengue virus type 1	52.8	52.8	1	0.0006	100	10649	OR029786.1
Dengue virus type I isolate DENV1_D191128 polyprotein (POLY) gene, complete cds; and sfRNA1 lncRNA gene, partial sequence	dengue virus type 1	52.8	52.8	1	0.0006	100	10655	OR029785.1
Dengue virus type I isolate DENV1_D191127 polyprotein (POLY) gene, complete cds; and sfRNA1 lncRNA gene, partial sequence	dengue virus type 1	52.8	52.8	1	0.0006	100	10668	OR029784.1
Dengue virus type I isolate DENV1_D191125 polyprotein (POLY) gene, complete cds; and sfRNA1 lncRNA gene, partial sequence	dengue virus type 1	52.8	52.8	1	0.0006	100	10640	OR029783.1
Dengue virus type I isolate DENV1_D191122 polyprotein (POLY) gene, complete cds; and sfRNA1 lncRNA gene, partial sequence	dengue virus type 1	52.8	52.8	1	0.0006	100	10640	OR029782.1
Dengue virus type I isolate DENV1_D191115 polyprotein (POLY) gene, complete cds; and sfRNA1 lncRNA gene, partial sequence	dengue virus type 1	52.8	52.8	1	0.0006	100	10661	OR029780.1
Dengue virus type I isolate DENV1_D191114 polyprotein (POLY) gene, complete cds; and sfRNA1 lncRNA gene, partial sequence	dengue virus type 1	52.8	52.8	1	0.0006	100	10655	OR029779.1
Dengue virus type I isolate DENV1_D191112 polyprotein (POLY) gene, complete cds; and sfRNA1 lncRNA gene, partial sequence	dengue virus type 1	52.8	52.8	1	0.0006	100	10641	OR029777.1
Dengue virus type I isolate DENV1_D191109 polyprotein (POLY) gene, complete cds; and sfRNA1 lncRNA gene, partial sequence	dengue virus type 1	52.8	52.8	1	0.0006	100	10644	OR029776.1
Dengue virus type I isolate DENV1_D191108 polyprotein (POLY) gene, complete cds; and sfRNA1 lncRNA gene, partial sequence	dengue virus type 1	52.8	52.8	1	0.0006	100	10648	OR029775.1
Dengue virus type I isolate DENV1_D191105 polyprotein (POLY) gene, complete cds; and sfRNA1 lncRNA gene, partial sequence	dengue virus type 1	52.8	52.8	1	0.0006	100	10638	OR029774.1
Dengue virus type I isolate DENV1_D191104 polyprotein (POLY) gene, complete cds; and sfRNA1 lncRNA gene, partial sequence	dengue virus type 1	52.8	52.8	1	0.0006	100	10644	OR029773.1
Dengue virus type I isolate DENV1_D191103 polyprotein (POLY) gene, complete cds; and sfRNA1 lncRNA gene, partial sequence	dengue virus type 1	52.8	52.8	1	0.0006	100	10668	OR029772.1
Dengue virus type I isolate DENV1_D191102 polyprotein (POLY) gene, complete cds; and sfRNA1 lncRNA gene, partial sequence	dengue virus type 1	52.8	52.8	1	0.0006	100	10663	OR029771.1
Dengue virus type I isolate DENV1_D191101 polyprotein (POLY) gene, complete cds; and sfRNA1 lncRNA gene, partial sequence	dengue virus type 1	52.8	52.8	1	0.0006	100	10651	OR029770.1
Dengue virus type I isolate DENV1_D191096 polyprotein (POLY) gene, complete cds; and sfRNA1 lncRNA gene, partial sequence	dengue virus type 1	52.8	52.8	1	0.0006	100	10648	OR029768.1
Dengue virus type I isolate DENV1_D191095 polyprotein (POLY) gene, complete cds; and sfRNA1 lncRNA gene, partial sequence	dengue virus type 1	52.8	52.8	1	0.0006	100	10653	OR029767.1
Dengue virus type I isolate DENV1_D191094 polyprotein (POLY) gene, complete cds; and sfRNA1 lncRNA gene, partial sequence	dengue virus type 1	52.8	52.8	1	0.0006	100	10653	OR029766.1
Dengue virus type I isolate DENV1_D191092 polyprotein (POLY) gene, complete cds; and sfRNA1 lncRNA gene, partial sequence	dengue virus type 1	52.8	52.8	1	0.0006	100	10655	OR029765.1
Dengue virus type I isolate DENV1_D191087 polyprotein (POLY) gene, complete cds; and sfRNA1 lncRNA gene, partial sequence	dengue virus type 1	52.8	52.8	1	0.0006	100	10660	OR029764.1
Dengue virus type I isolate DENV1_D191086 polyprotein (POLY) gene, complete cds; and sfRNA1 lncRNA gene, partial sequence	dengue virus type 1	52.8	52.8	1	0.0006	100	10655	OR029763.1
Dengue virus type I isolate DENV1_D191082 polyprotein (POLY) gene, complete cds; and sfRNA1 lncRNA gene, partial sequence	dengue virus type 1	52.8	52.8	1	0.0006	100	10645	OR029760.1
Dengue virus type I isolate DENV1_D191078 polyprotein (POLY) gene, complete cds; and sfRNA1 lncRNA gene, partial sequence	dengue virus type 1	52.8	52.8	1	0.0006	100	10653	OR029759.1
Dengue virus type I isolate DENV1_D191071 polyprotein (POLY) gene, complete cds; and sfRNA1 lncRNA gene, partial sequence	dengue virus type 1	52.8	52.8	1	0.0006	100	10653	OR029755.1
Dengue virus type I isolate DENV1_D191067 polyprotein (POLY) gene, complete cds; and sfRNA1 lncRNA gene, partial sequence	dengue virus type 1	52.8	52.8	1	0.0006	100	10653	OR029754.1
Dengue virus type I isolate DENV1_D191066 polyprotein (POLY) gene, complete cds; and sfRNA1 lncRNA gene, partial sequence	dengue virus type 1	52.8	52.8	1	0.0006	100	10640	OR029753.1
Dengue virus type I isolate DENV1_D191064 polyprotein (POLY) gene, complete cds; and sfRNA1 lncRNA gene, partial sequence	dengue virus type 1	52.8	52.8	1	0.0006	100	10654	OR029752.1
Dengue virus type I isolate DENV1_D191063 polyprotein (POLY) gene, complete cds; and sfRNA1 lncRNA gene, partial sequence	dengue virus type 1	52.8	52.8	1	0.0006	100	10651	OR029751.1
Dengue virus type I isolate DENV1_D191062 polyprotein (POLY) gene, complete cds; and sfRNA1 lncRNA gene, partial sequence	dengue virus type 1	52.8	52.8	1	0.0006	100	10653	OR029750.1
Dengue virus type I isolate DENV1_D191059 polyprotein (POLY) gene, complete cds; and sfRNA1 lncRNA gene, partial sequence	dengue virus type 1	52.8	52.8	1	0.0006	100	10653	OR029749.1
Dengue virus type I isolate DENV1_D191058 polyprotein (POLY) gene, complete cds; and sfRNA1 lncRNA gene, partial sequence	dengue virus type 1	52.8	52.8	1	0.0006	100	10668	OR029748.1
Dengue virus type I isolate DENV1_D191056 polyprotein (POLY) gene, complete cds; and sfRNA1 lncRNA gene, partial sequence	dengue virus type 1	52.8	52.8	1	0.0006	100	10645	OR029747.1
Dengue virus type I isolate DENV1_D191054 polyprotein (POLY) gene, complete cds; and sfRNA1 lncRNA gene, partial sequence	dengue virus type 1	52.8	52.8	1	0.0006	100	10648	OR029746.1
Dengue virus type I isolate DENV1_D191052 polyprotein (POLY) gene, complete cds; and sfRNA1 lncRNA gene, partial sequence	dengue virus type 1	52.8	52.8	1	0.0006	100	10668	OR029745.1
Dengue virus type I isolate DENV1_D191051 polyprotein (POLY) gene, complete cds; and sfRNA1 lncRNA gene, partial sequence	dengue virus type 1	52.8	52.8	1	0.0006	100	10655	OR029744.1
Dengue virus type I isolate DENV1_D191047 polyprotein (POLY) gene, complete cds; and sfRNA1 lncRNA gene, partial sequence	dengue virus type 1	52.8	52.8	1	0.0006	100	10639	OR029743.1
Dengue virus type I isolate DENV1_D191045 polyprotein (POLY) gene, complete cds; and sfRNA1 lncRNA gene, partial sequence	dengue virus type 1	52.8	52.8	1	0.0006	100	10642	OR029742.1
Dengue virus type 2 isolate DENV2_D191036 polyprotein (POLY) gene, complete cds; and sfRNA1 lncRNA gene, partial sequence	dengue virus type 2	52.8	52.8	1	0.0006	100	10673	OR029740.1
Dengue virus type 2 isolate DENV2_D19783 polyprotein (POLY) gene, complete cds; and sfRNA1 lncRNA gene, partial sequence	dengue virus type 2	52.8	52.8	1	0.0006	100	10659	OR029738.1
Dengue virus type 2 isolate DENV2_D19462 polyprotein (POLY) gene, complete cds; and sfRNA1 lncRNA gene, partial sequence	dengue virus type 2	52.8	52.8	1	0.0006	100	10667	OR029737.1
Dengue virus type 2 isolate DENV2_D191200 polyprotein (POLY) gene, complete cds; and sfRNA1 lncRNA gene, partial sequence	dengue virus type 2	52.8	52.8	1	0.0006	100	10656	OR029736.1
Dengue virus type 2 isolate DENV2_D191199 polyprotein (POLY) gene, complete cds; and sfRNA1 lncRNA gene, partial sequence	dengue virus type 2	52.8	52.8	1	0.0006	100	10657	OR029735.1
Dengue virus type 2 isolate DENV2_D191198 polyprotein (POLY) gene, complete cds; and sfRNA1 lncRNA gene, partial sequence	dengue virus type 2	52.8	52.8	1	0.0006	100	10658	OR029734.1
Dengue virus type 2 isolate DENV2_D191195 polyprotein (POLY) gene, complete cds; and sfRNA1 lncRNA gene, partial sequence	dengue virus type 2	52.8	52.8	1	0.0006	100	10659	OR029732.1
Dengue virus type 2 isolate DENV2_D191180 polyprotein (POLY) gene, complete cds; and sfRNA1 lncRNA gene, partial sequence	dengue virus type 2	52.8	52.8	1	0.0006	100	10658	OR029731.1
Dengue virus type 2 isolate DENV2_D191153 polyprotein (POLY) gene, complete cds; and sfRNA1 lncRNA gene, partial sequence	dengue virus type 2	52.8	52.8	1	0.0006	100	10659	OR029730.1
Dengue virus type 2 isolate DENV2_D191152 polyprotein (POLY) gene, complete cds; and sfRNA1 lncRNA gene, partial sequence	dengue virus type 2	52.8	52.8	1	0.0006	100	10672	OR029729.1
Dengue virus type 2 isolate DENV2_D191142 polyprotein (POLY) gene, complete cds; and sfRNA1 lncRNA gene, partial sequence	dengue virus type 2	52.8	52.8	1	0.0006	100	10658	OR029728.1
Dengue virus type 2 isolate DENV2_D191120 polyprotein (POLY) gene, complete cds; and sfRNA1 lncRNA gene, partial sequence	dengue virus type 2	52.8	52.8	1	0.0006	100	10649	OR029727.1
Dengue virus type 2 isolate DENV2_D191119 polyprotein (POLY) gene, complete cds; and sfRNA1 lncRNA gene, partial sequence	dengue virus type 2	52.8	52.8	1	0.0006	100	10654	OR029726.1
Dengue virus type 2 isolate DENV2_D191118 polyprotein (POLY) gene, complete cds; and sfRNA1 lncRNA gene, partial sequence	dengue virus type 2	52.8	52.8	1	0.0006	100	10659	OR029725.1
Dengue virus type 2 isolate DENV2_D191117 polyprotein (POLY) gene, complete cds; and sfRNA1 lncRNA gene, partial sequence	dengue virus type 2	52.8	52.8	1	0.0006	100	10661	OR029724.1
Dengue virus type 2 isolate DENV2_D191088 polyprotein (POLY) gene, complete cds; and sfRNA1 lncRNA gene, partial sequence	dengue virus type 2	52.8	52.8	1	0.0006	100	10666	OR029723.1
Dengue virus type 2 isolate DENV2_D191081 polyprotein (POLY) gene, complete cds; and sfRNA1 lncRNA gene, partial sequence	dengue virus type 2	52.8	52.8	1	0.0006	100	10656	OR029722.1
Dengue virus type 2 isolate DENV2_D191057 polyprotein (POLY) gene, complete cds; and sfRNA1 lncRNA gene, partial sequence	dengue virus type 2	52.8	52.8	1	0.0006	100	10644	OR029721.1
Dengue virus type 2 isolate DENV2_D191053 polyprotein (POLY) gene, complete cds; and sfRNA1 lncRNA gene, partial sequence	dengue virus type 2	52.8	52.8	1	0.0006	100	10662	OR029720.1
Dengue virus type 3 isolate DENV3_D19389 polyprotein (POLY) gene, complete cds; and sfRNA1 lncRNA gene, partial sequence	dengue virus type 3	52.8	52.8	1	0.0006	100	10650	OR029719.1
Dengue virus 4 genomic RNA, complete genome, strain: D4/Hu/India/NIID48/2009	dengue virus type 4	52.8	52.8	1	0.0006	100	10623	LC069810.1
Dengue virus 2 genomic RNA, complete sequence, strain: D2/Hu/NIID01/2016	dengue virus type 2	52.8	52.8	1	0.0006	100	10685	LC121816.1
Dengue virus 2 genomic RNA, nearly complete genome, strain: D2/Hu/OPD030NIID/2005	dengue virus type 2	52.8	52.8	1	0.0006	100	10678	LC111438.1
Dengue virus type 3 isolate Fiocruz-ILMD-LACENPR-AR2300004 polyprotein (POLY) gene, complete cds; and sfRNA1 lncRNA gene, partial sequence	dengue virus type 3	52.8	52.8	1	0.0006	100	10673	OQ868517.1
Dengue virus 1 isolate 20020472 polyprotein (POLY) gene, complete cds; and sfRNA1 lncRNA gene, partial sequence	dengue virus type 1	52.8	52.8	1	0.0006	100	10575	MZ130547.1
Dengue virus 1 isolate 20010742 polyprotein (POLY) gene, complete cds; and sfRNA1 lncRNA gene, partial sequence	dengue virus type 1	52.8	52.8	1	0.0006	100	10575	MZ130546.1
Dengue virus 1 isolate 20011392 polyprotein (POLY) gene, complete cds; and sfRNA1 lncRNA gene, partial sequence	dengue virus type 1	52.8	52.8	1	0.0006	100	10575	MZ130545.1
Dengue virus 1 isolate 20010556 polyprotein (POLY) gene, complete cds; and sfRNA1 lncRNA gene, partial sequence	dengue virus type 1	52.8	52.8	1	0.0006	100	10575	MZ130544.1
Dengue virus 1 isolate 16072657 polyprotein (POLY) gene, complete cds; and sfRNA1 lncRNA gene, partial sequence	dengue virus type 1	52.8	52.8	1	0.0006	100	10575	MZ130543.1
Dengue virus 1 isolate 417 polyprotein (POLY) gene, complete cds; and sfRNA1 lncRNA gene, partial sequence	dengue virus type 1	52.8	52.8	1	0.0006	100	10595	MZ130542.1
Dengue virus 1 isolate 260 polyprotein (POLY) gene, complete cds; and sfRNA1 lncRNA gene, partial sequence	dengue virus type 1	52.8	52.8	1	0.0006	100	10595	MZ130541.1
Dengue virus 1 isolate 433 polyprotein (POLY) gene, complete cds; and sfRNA1 lncRNA gene, partial sequence	dengue virus type 1	52.8	52.8	1	0.0006	100	10595	MZ130540.1
Dengue virus 1 isolate 412 polyprotein (POLY) gene, complete cds; and sfRNA1 lncRNA gene, partial sequence	dengue virus type 1	52.8	52.8	1	0.0006	100	10595	MZ130539.1
Dengue virus 1 isolate 397 polyprotein (POLY) gene, complete cds; and sfRNA1 lncRNA gene, partial sequence	dengue virus type 1	52.8	52.8	1	0.0006	100	10595	MZ130538.1
Dengue virus 1 isolate 395 polyprotein (POLY) gene, complete cds; and sfRNA1 lncRNA gene, partial sequence	dengue virus type 1	52.8	52.8	1	0.0006	100	10595	MZ130537.1
Dengue virus 1 isolate 200 polyprotein (POLY) gene, complete cds; and sfRNA1 lncRNA gene, partial sequence	dengue virus type 1	52.8	52.8	1	0.0006	100	10595	MZ130536.1
Dengue virus 1 isolate 369 polyprotein (POLY) gene, complete cds; and sfRNA1 lncRNA gene, partial sequence	dengue virus type 1	52.8	52.8	1	0.0006	100	10595	MZ130535.1
Dengue virus 1 isolate 19053724 polyprotein (POLY) gene, complete cds; and sfRNA1 lncRNA gene, partial sequence	dengue virus type 1	52.8	52.8	1	0.0006	100	10596	MZ130534.1
Dengue virus 1 isolate 408 polyprotein (POLY) gene, complete cds; and sfRNA1 lncRNA gene, partial sequence	dengue virus type 1	52.8	52.8	1	0.0006	100	10595	MZ130533.1
Dengue virus 1 isolate 314 polyprotein (POLY) gene, complete cds; and sfRNA1 lncRNA gene, partial sequence	dengue virus type 1	52.8	52.8	1	0.0006	100	10595	MZ130532.1
Dengue virus 1 isolate 15060281 polyprotein (POLY) gene, complete cds; and sfRNA1 lncRNA gene, partial sequence	dengue virus type 1	52.8	52.8	1	0.0006	100	10596	MZ130531.1
Dengue virus 2 isolate 17050355 polyprotein (POLY) gene, complete cds; and sfRNA1 lncRNA gene, partial sequence	dengue virus type 2	52.8	52.8	1	0.0006	100	10597	MZ130529.1
Dengue virus 2 isolate 18062888 polyprotein (POLY) gene, complete cds; and sfRNA1 lncRNA gene, partial sequence	dengue virus type 2	52.8	52.8	1	0.0006	100	10597	MZ130528.1
Dengue virus 2 isolate 19010909 polyprotein (POLY) gene, complete cds; and sfRNA1 lncRNA gene, partial sequence	dengue virus type 2	52.8	52.8	1	0.0006	100	10597	MZ130527.1
Dengue virus 2 isolate 19123476 polyprotein (POLY) gene, complete cds; and sfRNA1 lncRNA gene, partial sequence	dengue virus type 2	52.8	52.8	1	0.0006	100	10597	MZ130525.1
Dengue virus 2 isolate 19071509 polyprotein (POLY) gene, complete cds; and sfRNA1 lncRNA gene, partial sequence	dengue virus type 2	52.8	52.8	1	0.0006	100	10597	MZ130524.1
Dengue virus 2 isolate 14101952 polyprotein (POLY) gene, complete cds; and sfRNA1 lncRNA gene, partial sequence	dengue virus type 2	52.8	52.8	1	0.0006	100	10597	MZ130523.1
Dengue virus 2 isolate 17111591 polyprotein (POLY) gene, complete cds; and sfRNA1 lncRNA gene, partial sequence	dengue virus type 2	52.8	52.8	1	0.0006	100	10597	MZ130522.1
Dengue virus 2 isolate 414 polyprotein (POLY) gene, complete cds; and sfRNA1 lncRNA gene, partial sequence	dengue virus type 2	52.8	52.8	1	0.0006	100	10597	MZ130521.1
Dengue virus 2 isolate 326 polyprotein (POLY) gene, complete cds; and sfRNA1 lncRNA gene, partial sequence	dengue virus type 2	52.8	52.8	1	0.0006	100	10597	MZ130520.1
Dengue virus 2 isolate 19052014 polyprotein (POLY) gene, complete cds; and sfRNA1 lncRNA gene, partial sequence	dengue virus type 2	52.8	52.8	1	0.0006	100	10597	MZ130518.1
Dengue virus type 1 isolate DENV1/CN/GZDF716/2014, complete genome	dengue virus type 1	52.8	52.8	1	0.0006	100	10735	KT187564.1
Dengue virus type 1 isolate DENV1/CN/GZDF696/2014, complete genome	dengue virus type 1	52.8	52.8	1	0.0006	100	10714	KT187563.1
Dengue virus type 1 isolate DENV1/CN/GZDF982/2014, complete genome	dengue virus type 1	52.8	52.8	1	0.0006	100	10714	KT187562.1
Dengue virus type 1 isolate DENV1/CN/GZDF876/2014, complete genome	dengue virus type 1	52.8	52.8	1	0.0006	100	10714	KT187561.1
Dengue virus type 1 isolate DENV1/CN/GZDF874/2014, complete genome	dengue virus type 1	52.8	52.8	1	0.0006	100	10714	KT187560.1
Dengue virus type 1 isolate DENV1/CN/GZDF780/2014, complete genome	dengue virus type 1	52.8	52.8	1	0.0006	100	10714	KT187559.1
Dengue virus isolate TH11/1404 polyprotein gene, partial cds	Dengue virus	52.8	52.8	1	0.0006	100	10414	KT026310.1
Dengue virus isolate TH11/1194 polyprotein gene, complete cds	Dengue virus	52.8	52.8	1	0.0006	100	10551	KT026308.1
Dengue virus 4 strain H241 polyprotein gene, complete cds	dengue virus type 4	52.8	52.8	1	0.0006	100	10664	KR011349.2
Dengue virus type 4 isolate DENV4/Jamaica/2016-03-21/Yale-DN00067 polyprotein (POLY) gene, complete cds; and sfRNA2 lncRNA gene, partial sequence	dengue virus type 4	52.8	52.8	1	0.0006	100	10511	OQ821649.1
Dengue virus type 4 isolate DENV4/Nicaragua/2022-09-10/Yale-DN00839 polyprotein (POLY) gene, complete cds; and sfRNA2 lncRNA gene, partial sequence	dengue virus type 4	52.8	52.8	1	0.0006	100	10511	OQ821645.1
Dengue virus type 4 isolate DENV4/Cuba/2022-07-21/Yale-DN01022 polyprotein (POLY) gene, partial cds; and sfRNA2 lncRNA gene, partial sequence	dengue virus type 4	52.8	52.8	1	0.0006	100	10092	OQ821638.1
Dengue virus type 4 isolate DENV4/Dominican_Republic/2014-06-21/Yale-DN00313-1 polyprotein (POLY) gene, complete cds; and sfRNA2 lncRNA gene, partial sequence	dengue virus type 4	52.8	52.8	1	0.0006	100	10511	OQ821634.1
Dengue virus type 4 isolate DENV4/Haiti/2013-09-06/Yale-DN00334 polyprotein (POLY) gene, complete cds; and sfRNA2 lncRNA gene, partial sequence	dengue virus type 4	52.8	52.8	1	0.0006	100	10511	OQ821633.1
Dengue virus type 4 isolate DENV4/Puerto_Rico/2010-08-05/Yale-DN00257-1 polyprotein (POLY) gene, complete cds; and sfRNA2 lncRNA gene, partial sequence	dengue virus type 4	52.8	52.8	1	0.0006	100	10511	OQ821632.1
Dengue virus type 4 isolate DENV4/Cuba/2014-08-06/Yale-DN00341 polyprotein (POLY) gene, complete cds; and sfRNA2 lncRNA gene, partial sequence	dengue virus type 4	52.8	52.8	1	0.0006	100	10511	OQ821627.1
Dengue virus type 4 isolate DENV4/Cuba/2013-12-06/Yale-DN00326 polyprotein (POLY) gene, complete cds; and sfRNA2 lncRNA gene, partial sequence	dengue virus type 4	52.8	52.8	1	0.0006	100	10534	OQ821626.1
Dengue virus type 4 isolate DENV4/Cuba/2016-02-05/Yale-DN00060 polyprotein (POLY) gene, complete cds; and sfRNA2 lncRNA gene, partial sequence	dengue virus type 4	52.8	52.8	1	0.0006	100	10511	OQ821625.1
Dengue virus type 4 isolate DENV4/Paraguay/2020-03-19/Yale-DN00988 polyprotein (POLY) gene, complete cds; and sfRNA2 lncRNA gene, partial sequence	dengue virus type 4	52.8	52.8	1	0.0006	100	10511	OQ821624.1
Dengue virus type 3 isolate DENV3/USA:Florida/2022-12-23/Yale-DN00957 polyprotein (POLY) gene, complete cds; and sfRNA1 lncRNA gene, partial sequence	dengue virus type 3	52.8	52.8	1	0.0006	100	10627	OQ821623.1
Dengue virus type 3 isolate DENV3/USA:Florida/2022-11-28/Yale-DN00923 polyprotein (POLY) gene, complete cds; and sfRNA1 lncRNA gene, partial sequence	dengue virus type 3	52.8	52.8	1	0.0006	100	10641	OQ821621.1
Dengue virus type 3 isolate DENV3/USA:Florida/2022-11-21/Yale-DN00922 polyprotein (POLY) gene, complete cds; and sfRNA1 lncRNA gene, partial sequence	dengue virus type 3	52.8	52.8	1	0.0006	100	10653	OQ821620.1
Dengue virus type 3 isolate DENV3/USA:Florida/2022-11-17/Yale-DN00924 polyprotein (POLY) gene, complete cds; and sfRNA1 lncRNA gene, partial sequence	dengue virus type 3	52.8	52.8	1	0.0006	100	10615	OQ821619.1
Dengue virus type 3 isolate DENV3/USA:Florida/2022-10-04/Yale-DN00878 polyprotein (POLY) gene, complete cds; and sfRNA1 lncRNA gene, partial sequence	dengue virus type 3	52.8	52.8	1	0.0006	100	10648	OQ821616.1
Dengue virus type 3 isolate DENV3/St._Lucia/2020-11-07/Yale-DN00985 polyprotein (POLY) gene, complete cds; and sfRNA1 lncRNA gene, partial sequence	dengue virus type 3	52.8	52.8	1	0.0006	100	10654	OQ821611.1
Dengue virus type 3 isolate DENV3/Jamaica/2019-11-06/Yale-DN00711 polyprotein (POLY) gene, complete cds; and sfRNA1 lncRNA gene, partial sequence	dengue virus type 3	52.8	52.8	1	0.0006	100	10654	OQ821609.1
Dengue virus type 3 isolate DENV3/Jamaica/2019-08-12/Yale-DN00584 polyprotein (POLY) gene, complete cds; and sfRNA1 lncRNA gene, partial sequence	dengue virus type 3	52.8	52.8	1	0.0006	100	10653	OQ821607.1
Dengue virus type 3 isolate DENV3/Jamaica/2019-07-15/Yale-DN00525 polyprotein (POLY) gene, complete cds; and sfRNA1 lncRNA gene, partial sequence	dengue virus type 3	52.8	52.8	1	0.0006	100	10633	OQ821606.1
Dengue virus type 3 isolate DENV3/Jamaica/2019-01-15/Yale-DN00486 polyprotein (POLY) gene, complete cds; and sfRNA1 lncRNA gene, partial sequence	dengue virus type 3	52.8	52.8	1	0.0006	100	10638	OQ821604.1
Dengue virus type 3 isolate DENV3/Jamaica/2016-07-27/Yale-DN01052 polyprotein (POLY) gene, complete cds; and sfRNA1 lncRNA gene, partial sequence	dengue virus type 3	52.8	52.8	1	0.0006	100	10635	OQ821602.1
Dengue virus type 3 isolate DENV3/Cuba/2023-01-01/Yale-DN01077 polyprotein (POLY) gene, complete cds; and sfRNA1 lncRNA gene, partial sequence	dengue virus type 3	52.8	52.8	1	0.0006	100	10635	OQ821600.1
Dengue virus type 3 isolate DENV3/Cuba/2022-12-16/Yale-DN01076 polyprotein (POLY) gene, complete cds; and sfRNA1 lncRNA gene, partial sequence	dengue virus type 3	52.8	52.8	1	0.0006	100	10652	OQ821593.1
Dengue virus type 3 isolate DENV3/Cuba/2022-12-06/Yale-DN01056 polyprotein (POLY) gene, complete cds; and sfRNA1 lncRNA gene, partial sequence	dengue virus type 3	52.8	52.8	1	0.0006	100	10655	OQ821588.1
Dengue virus type 3 isolate DENV3/Cuba/2022-12-04/Yale-DN01055 polyprotein (POLY) gene, complete cds; and sfRNA1 lncRNA gene, partial sequence	dengue virus type 3	52.8	52.8	1	0.0006	100	10618	OQ821587.1
Dengue virus type 3 isolate DENV3/Cuba/2022-12-02/Yale-DN00941 polyprotein (POLY) gene, complete cds; and sfRNA1 lncRNA gene, partial sequence	dengue virus type 3	52.8	52.8	1	0.0006	100	10653	OQ821585.1
Dengue virus type 3 isolate DENV3/Cuba/2022-11-30/Yale-DN00928 polyprotein (POLY) gene, complete cds; and sfRNA1 lncRNA gene, partial sequence	dengue virus type 3	52.8	52.8	1	0.0006	100	10653	OQ821582.1
Dengue virus type 3 isolate DENV3/Cuba/2022-11-29/Yale-DN00936 polyprotein (POLY) gene, complete cds; and sfRNA1 lncRNA gene, partial sequence	dengue virus type 3	52.8	52.8	1	0.0006	100	10650	OQ821581.1
Dengue virus type 3 isolate DENV3/Cuba/2022-11-25/Yale-DN00927 polyprotein (POLY) gene, complete cds; and sfRNA1 lncRNA gene, partial sequence	dengue virus type 3	52.8	52.8	1	0.0006	100	10633	OQ821580.1
Dengue virus type 3 isolate DENV3/Cuba/2022-11-20/Yale-DN00921 polyprotein (POLY) gene, complete cds; and sfRNA1 lncRNA gene, partial sequence	dengue virus type 3	52.8	52.8	1	0.0006	100	10652	OQ821579.1
Dengue virus type 3 isolate DENV3/Cuba/2022-11-18/Yale-DN00931 polyprotein (POLY) gene, complete cds; and sfRNA1 lncRNA gene, partial sequence	dengue virus type 3	52.8	52.8	1	0.0006	100	10633	OQ821577.1
Dengue virus type 3 isolate DENV3/Cuba/2022-11-14/Yale-DN00917 polyprotein (POLY) gene, complete cds; and sfRNA1 lncRNA gene, partial sequence	dengue virus type 3	52.8	52.8	1	0.0006	100	10650	OQ821576.1
Dengue virus type 3 isolate DENV3/Cuba/2022-11-10/Yale-DN00915 polyprotein (POLY) gene, complete cds; and sfRNA1 lncRNA gene, partial sequence	dengue virus type 3	52.8	52.8	1	0.0006	100	10653	OQ821575.1
Dengue virus type 3 isolate DENV3/Cuba/2022-11-07/Yale-DN00929 polyprotein (POLY) gene, complete cds; and sfRNA1 lncRNA gene, partial sequence	dengue virus type 3	52.8	52.8	1	0.0006	100	10633	OQ821574.1
Dengue virus type 3 isolate DENV3/Cuba/2022-11-04/Yale-DN00910 polyprotein (POLY) gene, complete cds; and sfRNA1 lncRNA gene, partial sequence	dengue virus type 3	52.8	52.8	1	0.0006	100	10574	OQ821573.1
Dengue virus type 3 isolate DENV3/Cuba/2022-11-03/Yale-DN00911 polyprotein (POLY) gene, complete cds; and sfRNA1 lncRNA gene, partial sequence	dengue virus type 3	52.8	52.8	1	0.0006	100	10646	OQ821571.1
Dengue virus type 3 isolate DENV3/Cuba/2022-10-30/Yale-DN00906 polyprotein (POLY) gene, complete cds; and sfRNA1 lncRNA gene, partial sequence	dengue virus type 3	52.8	52.8	1	0.0006	100	10653	OQ821570.1
Dengue virus type 3 isolate DENV3/Cuba/2022-10-21/Yale-DN00885 polyprotein (POLY) gene, complete cds; and sfRNA1 lncRNA gene, partial sequence	dengue virus type 3	52.8	52.8	1	0.0006	100	10653	OQ821569.1
Dengue virus type 3 isolate DENV3/Cuba/2022-10-14/Yale-DN00893 polyprotein (POLY) gene, complete cds; and sfRNA1 lncRNA gene, partial sequence	dengue virus type 3	52.8	52.8	1	0.0006	100	10643	OQ821565.1
Dengue virus type 3 isolate DENV3/Cuba/2022-10-07/Yale-DN00881 polyprotein (POLY) gene, complete cds; and sfRNA1 lncRNA gene, partial sequence	dengue virus type 3	52.8	52.8	1	0.0006	100	10653	OQ821564.1
Dengue virus type 3 isolate DENV3/Cuba/2022-10-05/Yale-DN00882 polyprotein (POLY) gene, complete cds; and sfRNA1 lncRNA gene, partial sequence	dengue virus type 3	52.8	52.8	1	0.0006	100	10631	OQ821563.1
Dengue virus type 3 isolate DENV3/Cuba/2022-10-02/Yale-DN00908 polyprotein (POLY) gene, complete cds; and sfRNA1 lncRNA gene, partial sequence	dengue virus type 3	52.8	52.8	1	0.0006	100	10635	OQ821562.1
Dengue virus type 3 isolate DENV3/Cuba/2022-09-29/Yale-DN00870 polyprotein (POLY) gene, complete cds; and sfRNA1 lncRNA gene, partial sequence	dengue virus type 3	52.8	52.8	1	0.0006	100	10653	OQ821559.1
Dengue virus type 3 isolate DENV3/Cuba/2022-09-26/Yale-DN00859 polyprotein (POLY) gene, complete cds; and sfRNA1 lncRNA gene, partial sequence	dengue virus type 3	52.8	52.8	1	0.0006	100	10653	OQ821558.1
Dengue virus type 3 isolate DENV3/Cuba/2022-09-25/Yale-DN00879 polyprotein (POLY) gene, complete cds; and sfRNA1 lncRNA gene, partial sequence	dengue virus type 3	52.8	52.8	1	0.0006	100	10636	OQ821556.1
Dengue virus type 3 isolate DENV3/Cuba/2022-09-25/Yale-DN00869 polyprotein (POLY) gene, complete cds; and sfRNA1 lncRNA gene, partial sequence	dengue virus type 3	52.8	52.8	1	0.0006	100	10653	OQ821555.1
Dengue virus type 3 isolate DENV3/Cuba/2022-09-25/Yale-DN00844 polyprotein (POLY) gene, complete cds; and sfRNA1 lncRNA gene, partial sequence	dengue virus type 3	52.8	52.8	1	0.0006	100	10653	OQ821554.1
Dengue virus type 3 isolate DENV3/Cuba/2022-09-23/Yale-DN00857 polyprotein (POLY) gene, complete cds; and sfRNA1 lncRNA gene, partial sequence	dengue virus type 3	52.8	52.8	1	0.0006	100	10653	OQ821552.1
Dengue virus type 3 isolate DENV3/Cuba/2022-09-22/Yale-DN00862 polyprotein (POLY) gene, complete cds; and sfRNA1 lncRNA gene, partial sequence	dengue virus type 3	52.8	52.8	1	0.0006	100	10653	OQ821550.1
Dengue virus type 3 isolate DENV3/Cuba/2022-09-17/Yale-DN00856 polyprotein (POLY) gene, complete cds; and sfRNA1 lncRNA gene, partial sequence	dengue virus type 3	52.8	52.8	1	0.0006	100	10643	OQ821547.1
Dengue virus type 3 isolate DENV3/Cuba/2022-09-15/Yale-DN01047 polyprotein (POLY) gene, complete cds; and sfRNA1 lncRNA gene, partial sequence	dengue virus type 3	52.8	52.8	1	0.0006	100	10653	OQ821545.1
Dengue virus type 3 isolate DENV3/Cuba/2022-09-12/Yale-DN00849 polyprotein (POLY) gene, complete cds; and sfRNA1 lncRNA gene, partial sequence	dengue virus type 3	52.8	52.8	1	0.0006	100	10605	OQ821541.1
Dengue virus type 3 isolate DENV3/Cuba/2022-09-08/Yale-DN00830 polyprotein (POLY) gene, complete cds; and sfRNA1 lncRNA gene, partial sequence	dengue virus type 3	52.8	52.8	1	0.0006	100	10643	OQ821540.1
Dengue virus type 3 isolate DENV3/Cuba/2022-09-07/Yale-DN00834 polyprotein (POLY) gene, complete cds; and sfRNA1 lncRNA gene, partial sequence	dengue virus type 3	52.8	52.8	1	0.0006	100	10653	OQ821539.1
Dengue virus type 3 isolate DENV3/Cuba/2022-09-05/Yale-DN00829 polyprotein (POLY) gene, complete cds; and sfRNA1 lncRNA gene, partial sequence	dengue virus type 3	52.8	52.8	1	0.0006	100	10653	OQ821537.1
Dengue virus type 3 isolate DENV3/Cuba/2022-09-03/Yale-DN00831 polyprotein (POLY) gene, complete cds; and sfRNA1 lncRNA gene, partial sequence	dengue virus type 3	52.8	52.8	1	0.0006	100	10653	OQ821536.1
Dengue virus type 3 isolate DENV3/Cuba/2022-08-31/Yale-DN00828 polyprotein (POLY) gene, complete cds; and sfRNA1 lncRNA gene, partial sequence	dengue virus type 3	52.8	52.8	1	0.0006	100	10608	OQ821534.1
Dengue virus type 3 isolate DENV3/Cuba/2022-08-31/Yale-DN00822 polyprotein (POLY) gene, complete cds; and sfRNA1 lncRNA gene, partial sequence	dengue virus type 3	52.8	52.8	1	0.0006	100	10653	OQ821533.1
Dengue virus type 3 isolate DENV3/Cuba/2022-08-30/Yale-DN01043 polyprotein (POLY) gene, complete cds; and sfRNA1 lncRNA gene, partial sequence	dengue virus type 3	52.8	52.8	1	0.0006	100	10608	OQ821532.1
Dengue virus type 3 isolate DENV3/Cuba/2022-08-28/Yale-DN00823 polyprotein (POLY) gene, complete cds; and sfRNA1 lncRNA gene, partial sequence	dengue virus type 3	52.8	52.8	1	0.0006	100	10653	OQ821531.1
Dengue virus type 3 isolate DENV3/Cuba/2022-08-18/Yale-DN00796 polyprotein (POLY) gene, complete cds; and sfRNA1 lncRNA gene, partial sequence	dengue virus type 3	52.8	52.8	1	0.0006	100	10653	OQ821520.1
Dengue virus type 3 isolate DENV3/Cuba/2022-08-18/Yale-DN00795 polyprotein (POLY) gene, complete cds; and sfRNA1 lncRNA gene, partial sequence	dengue virus type 3	52.8	52.8	1	0.0006	100	10655	OQ821519.1
Dengue virus type 3 isolate DENV3/Cuba/2022-08-18/Yale-DN00794 polyprotein (POLY) gene, complete cds; and sfRNA1 lncRNA gene, partial sequence	dengue virus type 3	52.8	52.8	1	0.0006	100	10654	OQ821518.1
Dengue virus type 3 isolate DENV3/Cuba/2022-08-06/Yale-DN00805 polyprotein (POLY) gene, complete cds; and sfRNA1 lncRNA gene, partial sequence	dengue virus type 3	52.8	52.8	1	0.0006	100	10632	OQ821510.1
Dengue virus type 3 isolate DENV3/Cuba/2022-08-05/Yale-DN00804 polyprotein (POLY) gene, complete cds; and sfRNA1 lncRNA gene, partial sequence	dengue virus type 3	52.8	52.8	1	0.0006	100	10653	OQ821509.1
Dengue virus type 3 isolate DENV3/Cuba/2022-07-28/Yale-DN01027 polyprotein (POLY) gene, complete cds; and sfRNA1 lncRNA gene, partial sequence	dengue virus type 3	52.8	52.8	1	0.0006	100	10653	OQ821508.1
Dengue virus type 3 isolate DENV3/Cuba/2022-07-23/Yale-DN00781 polyprotein (POLY) gene, complete cds; and sfRNA1 lncRNA gene, partial sequence	dengue virus type 3	52.8	52.8	1	0.0006	100	10655	OQ821506.1
Dengue virus type 3 isolate DENV3/Colombia/2021-08-12/Yale-DN00994 polyprotein (POLY) gene, complete cds; and sfRNA1 lncRNA gene, partial sequence	dengue virus type 3	52.8	52.8	1	0.0006	100	10654	OQ821502.1
Dengue virus type 2 isolate DENV2/Cuba/2019-11-09/Yale-DN00477 polyprotein (POLY) gene, complete cds; and sfRNA1 lncRNA gene, partial sequence	dengue virus type 2	52.8	52.8	1	0.0006	100	10641	OQ821443.1
Dengue virus type 2 isolate DENV2/Cuba/2019-06-03/Yale-DN00386 polyprotein (POLY) gene, complete cds; and sfRNA1 lncRNA gene, partial sequence	dengue virus type 2	52.8	52.8	1	0.0006	100	10646	OQ821392.1
Dengue virus type I isolate DENV1/Colombia/2016-07-12/Yale-DN00073 polyprotein (POLY) gene, complete cds; and sfRNA1 lncRNA gene, partial sequence	dengue virus type 1	52.8	52.8	1	0.0006	100	10599	OQ821331.1
Dengue virus type 2 isolate THSTI-TRC-DENV2-17 polyprotein (POLY) gene, complete cds; and sfRNA1 lncRNA gene, partial sequence	dengue virus type 2	52.8	52.8	1	0.0006	100	10708	OQ733365.1
Dengue virus type 2 isolate THSTI-TRC-DENV2-16 polyprotein (POLY) gene, complete cds; and sfRNA1 lncRNA gene, partial sequence	dengue virus type 2	52.8	52.8	1	0.0006	100	10700	OQ733364.1
Dengue virus type 2 isolate THSTI-TRC-DENV2-14 polyprotein (POLY) gene, complete cds; and sfRNA1 lncRNA gene, partial sequence	dengue virus type 2	52.8	52.8	1	0.0006	100	10710	OQ733363.1
Dengue virus type 3 isolate Fiocruz-ILMD-FMT1720 polyprotein (POLY) gene, complete cds; and sfRNA1 lncRNA gene, partial sequence	dengue virus type 3	52.8	52.8	1	0.0006	100	10664	OQ727062.1
Dengue virus 2 isolate D2/Pk/A2/2011, complete genome	dengue virus type 2	52.8	52.8	1	0.0006	100	10656	KM217156.1
Dengue virus type 4 strain Haiti/0324/2014, complete genome	dengue virus type 4	52.8	52.8	1	0.0006	100	10649	KT276273.1
Dengue virus type 4 isolate DENV-4/KBPV-VR-31, complete genome	dengue virus type 4	52.8	52.8	1	0.0006	100	10664	KP406806.1
Dengue virus type 2 isolate DENV-2/KBPV-VR-29, complete genome	dengue virus type 2	52.8	52.8	1	0.0006	100	10712	KP406804.1
Dengue virus type 1 isolate DenKor-07, complete genome	dengue virus type 1	52.8	52.8	1	0.0006	100	10734	KP406803.1
Dengue virus type 1 isolate DenKor-02, complete genome	dengue virus type 1	52.8	52.8	1	0.0006	100	10735	KP406802.1
Dengue virus type 1 isolate DenKor-01, complete genome	dengue virus type 1	52.8	52.8	1	0.0006	100	10736	KP406801.1
Dengue virus type 4 strain DENV-4/MT/BR33_TVP17919/2012 isolate serum_33, complete genome	dengue virus type 4	52.8	52.8	1	0.0006	100	10649	KJ596658.1
Dengue virus type 4 strain DENV-4/MT/BR35_TVP17921/2012 isolate serum_35, complete genome	dengue virus type 4	52.8	52.8	1	0.0006	100	10649	KJ596659.1
Dengue virus type 4 strain DENV-4/MT/BR40_TVP17926/2012 isolate serum_40, complete genome	dengue virus type 4	52.8	52.8	1	0.0006	100	10649	KJ596660.1
Dengue virus type 4 strain DENV-4/MT/BR44_TVP17930/2012 isolate serum_44, complete genome	dengue virus type 4	52.8	52.8	1	0.0006	100	10649	KJ596661.1
Dengue virus type 4 strain DENV-4/MT/BR47_TVP17933/2012 isolate serum_47, complete genome	dengue virus type 4	52.8	52.8	1	0.0006	100	10649	KJ596662.1
Dengue virus type 4 strain DENV-4/MT/BR48_TVP17934/2012 isolate serum_48, complete genome	dengue virus type 4	52.8	52.8	1	0.0006	100	10649	KJ596663.1
Dengue virus type 4 strain DENV-4/MT/BR52_TVP17938/2012 isolate serum_52, complete genome	dengue virus type 4	52.8	52.8	1	0.0006	100	10649	KJ596665.1
Dengue virus type 4 strain DENV-4/MT/BR53_TVP17939/2012 isolate serum_53, complete genome	dengue virus type 4	52.8	52.8	1	0.0006	100	10649	KJ596666.1
Dengue virus type 4 strain DENV-4/MT/BR55_TVP17941/2012 isolate serum_55, complete genome	dengue virus type 4	52.8	52.8	1	0.0006	100	10649	KJ596667.1
Dengue virus type 4 strain DENV-4/MT/BR60_TVP17946/2012 isolate serum_60, complete genome	dengue virus type 4	52.8	52.8	1	0.0006	100	10649	KJ596668.1
Dengue virus type 4 strain DENV-4/MT/BR73_TVP17951/2012 isolate serum_73, complete genome	dengue virus type 4	52.8	52.8	1	0.0006	100	10649	KJ596669.1
Dengue virus type 4 strain DENV-4/MT/BR76_TVP17953/2012 isolate serum_76, complete genome	dengue virus type 4	52.8	52.8	1	0.0006	100	10649	KJ596670.1
Dengue virus type 4 strain DENV-4/MT/BR84_TVP17961/2012 isolate serum_84, complete genome	dengue virus type 4	52.8	52.8	1	0.0006	100	10649	KJ596671.1
Dengue virus type 4 strain DENV-4/MT/BR91_TVP17968/2012 isolate serum_91, complete genome	dengue virus type 4	52.8	52.8	1	0.0006	100	10649	KJ596672.1
Dengue virus type 4 strain DENV-4/MT/BR92_TVP17969/2012 isolate serum_92, complete genome	dengue virus type 4	52.8	52.8	1	0.0006	100	10649	KJ596673.1
Dengue virus type 4 strain DENV-4/MT/BR94_TVP17971/2012 isolate serum_94, complete genome	dengue virus type 4	52.8	52.8	1	0.0006	100	10649	KJ596674.1
Dengue virus type 4 strain DENV-4/MT/BR28_TVP17914/2012 isolate serum_28, complete genome	dengue virus type 4	52.8	52.8	1	0.0006	100	10649	KJ579248.1
Dengue virus type 4 strain DENV-4/MT/BR27_TVP17913/2012 isolate serum_27, complete genome	dengue virus type 4	52.8	52.8	1	0.0006	100	10650	KJ579247.1
Dengue virus type 4 strain DENV-4/MT/BR24_TVP17910/2012 isolate serum_24, complete genome	dengue virus type 4	52.8	52.8	1	0.0006	100	10649	KJ579246.1
Dengue virus type 4 strain DENV-4/MT/BR23_TVP17909/2012, complete genome	dengue virus type 4	52.8	52.8	1	0.0006	100	10649	KJ579245.1
Dengue virus type 4 strain DENV-4/MT/BR20_TVP17906/2012 isolate serum_20, complete genome	dengue virus type 4	52.8	52.8	1	0.0006	100	10649	KJ579244.1
Dengue virus type 4 strain DENV-4/MT/BR12_TVP17898/2012 isolate serum_12, complete genome	dengue virus type 4	52.8	52.8	1	0.0006	100	10649	KJ579243.1
Dengue virus type 4 strain DENV-4/MT/BR9_TVP17895/2012 isolate serum_9, complete genome	dengue virus type 4	52.8	52.8	1	0.0006	100	10649	KJ579242.1
Dengue virus type 4 strain DENV-4/MT/BR8_TVP17894/2012 isolate serum_8, complete genome	dengue virus type 4	52.8	52.8	1	0.0006	100	10649	KJ579241.1
Dengue virus type 4 strain DENV-4/MT/BR2_TVP17888/2012 isolate serum_2, complete genome	dengue virus type 4	52.8	52.8	1	0.0006	100	10649	KJ579240.1
Dengue virus type 3 isolate THSTI-TRC-DENV3-20 polyprotein (POLY) gene, complete cds; and sfRNA1 lncRNA gene, complete sequence	dengue virus type 3	52.8	52.8	1	0.0006	100	10703	OQ721963.1
Dengue virus type 3 isolate THSTI-TRC-DENV3-19 polyprotein (POLY) gene, complete cds; and sfRNA1 lncRNA gene, complete sequence	dengue virus type 3	52.8	52.8	1	0.0006	100	10695	OQ721962.1
Dengue virus type 3 isolate THSTI-TRC-DENV3-18 polyprotein (POLY) gene, complete cds; and sfRNA1 lncRNA gene, partial sequence	dengue virus type 3	52.8	52.8	1	0.0006	100	10691	OQ721961.1
Dengue virus type 3 isolate THSTI-TRC-DENV3-17 polyprotein (POLY) gene, complete cds; and sfRNA1 lncRNA gene, partial sequence	dengue virus type 3	52.8	52.8	1	0.0006	100	10691	OQ721960.1
Dengue virus type 3 isolate THSTI-TRC-DENV3-16 polyprotein (POLY) gene, complete cds; and sfRNA1 lncRNA gene, partial sequence	dengue virus type 3	52.8	52.8	1	0.0006	100	10689	OQ721959.1
Dengue virus type 3 isolate THSTI-TRC-DENV3-15 polyprotein (POLY) gene, complete cds; and sfRNA1 lncRNA gene, partial sequence	dengue virus type 3	52.8	52.8	1	0.0006	100	10699	OQ721958.1
Dengue virus type 3 isolate THSTI-TRC-DENV3-14 polyprotein (POLY) gene, complete cds; and sfRNA1 lncRNA gene, partial sequence	dengue virus type 3	52.8	52.8	1	0.0006	100	10686	OQ721957.1
Dengue virus type 3 isolate THSTI-TRC-DENV3-13 polyprotein (POLY) gene, complete cds; and sfRNA1 lncRNA gene, partial sequence	dengue virus type 3	52.8	52.8	1	0.0006	100	10687	OQ721956.1
Dengue virus type 3 isolate THSTI-TRC-DENV3-12 polyprotein (POLY) gene, complete cds; and sfRNA1 lncRNA gene, partial sequence	dengue virus type 3	52.8	52.8	1	0.0006	100	10679	OQ721955.1
Dengue virus type 3 isolate Fiocruz-ILMD-LACENRR-AR2300001 polyprotein (POLY) gene, complete cds; and sfRNA1 lncRNA gene, partial sequence	dengue virus type 3	52.8	52.8	1	0.0006	100	10697	OQ706226.1
Dengue virus 2 isolate 017, complete genome	dengue virus type 2	52.8	52.8	1	0.0006	100	10713	OM257419.1
Dengue virus 2 isolate ML, complete genome	dengue virus type 2	52.8	52.8	1	0.0006	100	10723	OM256481.1
Dengue virus 1 isolate RL, complete genome	dengue virus type 1	52.8	52.8	1	0.0006	100	10735	OM250394.1
Dengue virus type 2 isolate 109-0283S polyprotein (POLY) gene, complete cds; and sfRNA1 lncRNA gene, partial sequence	dengue virus type 2	52.8	52.8	1	0.0006	100	10700	OQ683881.1
Dengue virus type I isolate 109-0340 polyprotein (POLY) gene, complete cds; and sfRNA1 lncRNA gene, partial sequence	dengue virus type 1	52.8	52.8	1	0.0006	100	10680	OQ683880.1
Dengue virus type I isolate 100-0587 polyprotein (POLY) gene, complete cds; and sfRNA1 lncRNA gene, complete sequence	dengue virus type 1	52.8	52.8	1	0.0006	100	10733	OQ683856.1
Dengue virus type I isolate 109-0187 polyprotein (POLY) gene, complete cds; and sfRNA1 lncRNA gene, partial sequence	dengue virus type 1	52.8	52.8	1	0.0006	100	10646	OQ678252.1
Dengue virus type 2 isolate 109-0338 polyprotein (POLY) gene, complete cds; and sfRNA1 lncRNA gene, partial sequence	dengue virus type 2	52.8	52.8	1	0.0006	100	10687	OQ678102.1
Dengue virus type 2 isolate 109-0284S polyprotein (POLY) gene, complete cds; and sfRNA1 lncRNA gene, partial sequence	dengue virus type 2	52.8	52.8	1	0.0006	100	10686	OQ678101.1
Dengue virus type I isolate 109-0195 polyprotein (POLY) gene, complete cds; and sfRNA1 lncRNA gene, partial sequence	dengue virus type 1	52.8	52.8	1	0.0006	100	10677	OQ678099.1
Dengue virus type I isolate 109-0181 polyprotein (POLY) gene, complete cds; and sfRNA1 lncRNA gene, partial sequence	dengue virus type 1	52.8	52.8	1	0.0006	100	10677	OQ678061.1
Dengue virus type I isolate 109-0169 polyprotein (POLY) gene, complete cds; and sfRNA1 lncRNA gene, partial sequence	dengue virus type 1	52.8	52.8	1	0.0006	100	10677	OQ678060.1
Dengue virus type 2 isolate 109-0147 polyprotein (POLY) gene, complete cds; and sfRNA1 lncRNA gene, partial sequence	dengue virus type 2	52.8	52.8	1	0.0006	100	10694	OQ678059.1
Dengue virus type I isolate 100-0245 polyprotein (POLY) gene, complete cds; and sfRNA1 lncRNA gene, partial sequence	dengue virus type 1	52.8	52.8	1	0.0006	100	10677	OQ678018.1
Dengue virus type 2 isolate 109-0128 polyprotein (POLY) gene, complete cds; and sfRNA1 lncRNA gene, partial sequence	dengue virus type 2	52.8	52.8	1	0.0006	100	10666	OQ678012.1
Dengue virus type I isolate 100-0652D0 polyprotein (POLY) gene, complete cds; and sfRNA1 lncRNA gene, partial sequence	dengue virus type 1	52.8	52.8	1	0.0006	100	10680	OQ678009.1
Dengue virus type 2 isolate 100-0390 polyprotein (POLY) gene, complete cds; and sfRNA1 lncRNA gene, partial sequence	dengue virus type 2	52.8	52.8	1	0.0006	100	10570	OQ674509.1
Dengue virus type 2 isolate DENV2_YN_017, complete genome	dengue virus type 2	52.8	52.8	1	0.0006	100	10710	OQ652965.1
Dengue virus type I isolate 18V-03504 polyprotein (POLY) gene, complete cds; and sfRNA1 lncRNA gene, partial sequence	dengue virus type 1	52.8	52.8	1	0.0006	100	10697	OQ593393.1
Dengue virus type I isolate LT93 polyprotein (POLY) gene, complete cds; and sfRNA1 lncRNA gene, partial sequence	dengue virus type 1	52.8	52.8	1	0.0006	100	10722	OQ593392.1
Dengue virus type I isolate LT81 polyprotein (POLY) gene, complete cds; and sfRNA1 lncRNA gene, partial sequence	dengue virus type 1	52.8	52.8	1	0.0006	100	10676	OQ593391.1
Dengue virus type I isolate 17V-05705 polyprotein (POLY) gene, complete cds; and sfRNA1 lncRNA gene, partial sequence	dengue virus type 1	52.8	52.8	1	0.0006	100	10702	OQ593390.1
Dengue virus type I isolate 17V-05661 polyprotein (POLY) gene, complete cds; and sfRNA1 lncRNA gene, partial sequence	dengue virus type 1	52.8	52.8	1	0.0006	100	10709	OQ593389.1
Dengue virus type I isolate 17V-05703 polyprotein (POLY) gene, complete cds; and sfRNA1 lncRNA gene, partial sequence	dengue virus type 1	52.8	52.8	1	0.0006	100	10697	OQ593388.1
Dengue virus 1 isolate P23086, complete genome	dengue virus type 1	52.8	52.8	1	0.0006	100	10690	KF289073.1
Dengue virus 2 strain ZS01/01, complete genome	dengue virus type 2	52.8	52.8	1	0.0006	100	10723	KR920365.1
Dengue virus 1 isolate DENV-1/GZ/ZW-0802/2014, partial genome	dengue virus type 1	52.8	52.8	1	0.0006	100	10672	KR028435.1
Dengue virus 4 isolate DENV4/CN/GZ29/2010, complete genome	dengue virus type 4	52.8	52.8	1	0.0006	100	10653	KP723482.1
Dengue virus 1 isolate DENV1/CN/GZ35/2014, complete genome	dengue virus type 1	52.8	52.8	1	0.0006	100	10628	KP723476.1
Dengue virus 1 isolate DENV1/CN/GZ27/2014, complete genome	dengue virus type 1	52.8	52.8	1	0.0006	100	10630	KP723473.1
Dengue virus type 2 isolate THSTI-TRC-DENV2-15 polyprotein (POLY) gene, complete cds; and sfRNA1 lncRNA gene, partial sequence	dengue virus type 2	52.8	52.8	1	0.0006	100	10704	OQ547234.1
Dengue virus 3 isolate SV200312 polyprotein (POLY) gene, complete cds; and sfRNA1 lncRNA gene, partial sequence	dengue virus type 3	52.8	52.8	1	0.0006	100	10661	OM865819.1
Dengue virus 3 isolate SV200310 polyprotein (POLY) gene, complete cds; and sfRNA1 lncRNA gene, partial sequence	dengue virus type 3	52.8	52.8	1	0.0006	100	10661	OM865818.1
Dengue virus 3 isolate SV200304 polyprotein (POLY) gene, complete cds; and sfRNA1 lncRNA gene, partial sequence	dengue virus type 3	52.8	52.8	1	0.0006	100	10661	OM865817.1
Dengue virus 3 isolate SV200297 polyprotein (POLY) gene, complete cds; and sfRNA1 lncRNA gene, partial sequence	dengue virus type 3	52.8	52.8	1	0.0006	100	10661	OM865816.1
Dengue virus 3 isolate SV200293 polyprotein (POLY) gene, complete cds; and sfRNA1 lncRNA gene, partial sequence	dengue virus type 3	52.8	52.8	1	0.0006	100	10661	OM865815.1
Dengue virus 3 isolate SV200291 polyprotein (POLY) gene, complete cds; and sfRNA1 lncRNA gene, partial sequence	dengue virus type 3	52.8	52.8	1	0.0006	100	10661	OM865814.1
Dengue virus 3 isolate SV200290 polyprotein (POLY) gene, complete cds; and sfRNA1 lncRNA gene, partial sequence	dengue virus type 3	52.8	52.8	1	0.0006	100	10661	OM865813.1
Dengue virus 3 isolate SV200288 polyprotein (POLY) gene, complete cds; and sfRNA1 lncRNA gene, partial sequence	dengue virus type 3	52.8	52.8	1	0.0006	100	10661	OM865812.1
Dengue virus 3 isolate SV200282 polyprotein (POLY) gene, complete cds; and sfRNA1 lncRNA gene, partial sequence	dengue virus type 3	52.8	52.8	1	0.0006	100	10661	OM865811.1
Dengue virus 3 isolate SV200279 polyprotein (POLY) gene, complete cds; and sfRNA1 lncRNA gene, partial sequence	dengue virus type 3	52.8	52.8	1	0.0006	100	10661	OM865810.1
Dengue virus 3 isolate SV200275 polyprotein (POLY) gene, complete cds; and sfRNA1 lncRNA gene, partial sequence	dengue virus type 3	52.8	52.8	1	0.0006	100	10661	OM865809.1
Dengue virus 3 isolate SV200273 polyprotein (POLY) gene, complete cds; and sfRNA1 lncRNA gene, partial sequence	dengue virus type 3	52.8	52.8	1	0.0006	100	10661	OM865808.1
Dengue virus 3 isolate SV200271 polyprotein (POLY) gene, complete cds; and sfRNA1 lncRNA gene, partial sequence	dengue virus type 3	52.8	52.8	1	0.0006	100	10661	OM865807.1
Dengue virus 3 isolate SV200270 polyprotein (POLY) gene, complete cds; and sfRNA1 lncRNA gene, partial sequence	dengue virus type 3	52.8	52.8	1	0.0006	100	10661	OM865806.1
Dengue virus 3 isolate SV200268 polyprotein (POLY) gene, complete cds; and sfRNA1 lncRNA gene, partial sequence	dengue virus type 3	52.8	52.8	1	0.0006	100	10661	OM865805.1
Dengue virus 3 isolate SV200265 polyprotein (POLY) gene, complete cds; and sfRNA1 lncRNA gene, partial sequence	dengue virus type 3	52.8	52.8	1	0.0006	100	10661	OM865804.1
Dengue virus 3 isolate SV200262 polyprotein (POLY) gene, complete cds; and sfRNA1 lncRNA gene, partial sequence	dengue virus type 3	52.8	52.8	1	0.0006	100	10661	OM865803.1
Dengue virus 3 isolate SV200261 polyprotein (POLY) gene, complete cds; and sfRNA1 lncRNA gene, partial sequence	dengue virus type 3	52.8	52.8	1	0.0006	100	10661	OM865802.1
Dengue virus 3 isolate SV200195 polyprotein (POLY) gene, complete cds; and sfRNA1 lncRNA gene, partial sequence	dengue virus type 3	52.8	52.8	1	0.0006	100	10661	OM865801.1
Dengue virus 3 isolate SV200194 polyprotein (POLY) gene, complete cds; and sfRNA1 lncRNA gene, partial sequence	dengue virus type 3	52.8	52.8	1	0.0006	100	10661	OM865800.1
Dengue virus 3 isolate SV200193 polyprotein (POLY) gene, complete cds; and sfRNA1 lncRNA gene, partial sequence	dengue virus type 3	52.8	52.8	1	0.0006	100	10661	OM865799.1
Dengue virus 3 isolate SV200192 polyprotein (POLY) gene, complete cds; and sfRNA1 lncRNA gene, partial sequence	dengue virus type 3	52.8	52.8	1	0.0006	100	10661	OM865798.1
Dengue virus 3 isolate SV200191 polyprotein (POLY) gene, complete cds; and sfRNA1 lncRNA gene, partial sequence	dengue virus type 3	52.8	52.8	1	0.0006	100	10661	OM865797.1
Dengue virus 3 isolate SV200190 polyprotein (POLY) gene, complete cds; and sfRNA1 lncRNA gene, partial sequence	dengue virus type 3	52.8	52.8	1	0.0006	100	10661	OM865796.1
Dengue virus 3 isolate SV200184 polyprotein (POLY) gene, complete cds; and sfRNA1 lncRNA gene, partial sequence	dengue virus type 3	52.8	52.8	1	0.0006	100	10661	OM865795.1
Dengue virus 3 isolate SV200177 polyprotein (POLY) gene, complete cds; and sfRNA1 lncRNA gene, partial sequence	dengue virus type 3	52.8	52.8	1	0.0006	100	10661	OM865794.1
Dengue virus 3 isolate SV200168 polyprotein (POLY) gene, complete cds; and sfRNA1 lncRNA gene, partial sequence	dengue virus type 3	52.8	52.8	1	0.0006	100	10661	OM865793.1
Dengue virus 3 isolate SV200160 polyprotein (POLY) gene, complete cds; and sfRNA1 lncRNA gene, partial sequence	dengue virus type 3	52.8	52.8	1	0.0006	100	10661	OM865792.1
Dengue virus 3 isolate SV200159 polyprotein (POLY) gene, complete cds; and sfRNA1 lncRNA gene, partial sequence	dengue virus type 3	52.8	52.8	1	0.0006	100	10661	OM865791.1
Dengue virus 3 isolate SV200157 polyprotein (POLY) gene, complete cds; and sfRNA1 lncRNA gene, partial sequence	dengue virus type 3	52.8	52.8	1	0.0006	100	10661	OM865790.1
Dengue virus 3 isolate SV200150 polyprotein (POLY) gene, complete cds; and sfRNA1 lncRNA gene, partial sequence	dengue virus type 3	52.8	52.8	1	0.0006	100	10661	OM865789.1
Dengue virus 3 isolate SV200147 polyprotein (POLY) gene, complete cds; and sfRNA1 lncRNA gene, partial sequence	dengue virus type 3	52.8	52.8	1	0.0006	100	10661	OM865788.1
Dengue virus 3 isolate SV200113 polyprotein (POLY) gene, complete cds; and sfRNA1 lncRNA gene, partial sequence	dengue virus type 3	52.8	52.8	1	0.0006	100	10661	OM865786.1
Dengue virus 3 isolate SV200110 polyprotein (POLY) gene, complete cds; and sfRNA1 lncRNA gene, partial sequence	dengue virus type 3	52.8	52.8	1	0.0006	100	10661	OM865785.1
Dengue virus 3 isolate SV200109 polyprotein (POLY) gene, complete cds; and sfRNA1 lncRNA gene, partial sequence	dengue virus type 3	52.8	52.8	1	0.0006	100	10661	OM865784.1
Dengue virus 3 isolate SV200096 polyprotein (POLY) gene, complete cds; and sfRNA1 lncRNA gene, partial sequence	dengue virus type 3	52.8	52.8	1	0.0006	100	10661	OM865783.1
Dengue virus 3 isolate SV200095 polyprotein (POLY) gene, complete cds; and sfRNA1 lncRNA gene, partial sequence	dengue virus type 3	52.8	52.8	1	0.0006	100	10661	OM865782.1
Dengue virus 3 isolate SV200093 polyprotein (POLY) gene, complete cds; and sfRNA1 lncRNA gene, partial sequence	dengue virus type 3	52.8	52.8	1	0.0006	100	10661	OM865781.1
Dengue virus 3 isolate SV200088 polyprotein (POLY) gene, complete cds; and sfRNA1 lncRNA gene, partial sequence	dengue virus type 3	52.8	52.8	1	0.0006	100	10661	OM865780.1
Dengue virus 3 isolate SV200076 polyprotein (POLY) gene, complete cds; and sfRNA1 lncRNA gene, partial sequence	dengue virus type 3	52.8	52.8	1	0.0006	100	10661	OM865779.1
Dengue virus 3 isolate SV200075 polyprotein (POLY) gene, complete cds; and sfRNA1 lncRNA gene, partial sequence	dengue virus type 3	52.8	52.8	1	0.0006	100	10661	OM865778.1
Dengue virus 3 isolate SV200073 polyprotein (POLY) gene, complete cds; and sfRNA1 lncRNA gene, partial sequence	dengue virus type 3	52.8	52.8	1	0.0006	100	10661	OM865777.1
Dengue virus type 4 isolate DET-P-0428-1 polyprotein (POLY) gene, complete cds; and sfRNA2 lncRNA gene, partial sequence	dengue virus type 4	52.8	52.8	1	0.0006	100	10593	OQ427062.1
Dengue virus type 4 isolate DET-P-0421-1 polyprotein (POLY) gene, complete cds; and sfRNA2 lncRNA gene, partial sequence	dengue virus type 4	52.8	52.8	1	0.0006	100	10593	OQ427061.1
Dengue virus type 4 isolate DET-P-0351-1 polyprotein (POLY) gene, complete cds; and sfRNA2 lncRNA gene, partial sequence	dengue virus type 4	52.8	52.8	1	0.0006	100	10593	OQ427060.1
Dengue virus type 4 isolate DET-P-0329-1 polyprotein (POLY) gene, complete cds; and sfRNA2 lncRNA gene, partial sequence	dengue virus type 4	52.8	52.8	1	0.0006	100	10593	OQ427059.1
Dengue virus type 4 isolate DET-P-0310-1 polyprotein (POLY) gene, complete cds; and sfRNA2 lncRNA gene, partial sequence	dengue virus type 4	52.8	52.8	1	0.0006	100	10593	OQ427058.1
Dengue virus type 4 isolate DET-P-0283-1 polyprotein (POLY) gene, complete cds; and sfRNA2 lncRNA gene, partial sequence	dengue virus type 4	52.8	52.8	1	0.0006	100	10593	OQ427057.1
Dengue virus type 4 isolate DET-P-0259-1 polyprotein (POLY) gene, complete cds; and sfRNA2 lncRNA gene, partial sequence	dengue virus type 4	52.8	52.8	1	0.0006	100	10593	OQ427056.1
Dengue virus type 4 isolate DET-P-0244-1 polyprotein (POLY) gene, complete cds; and sfRNA2 lncRNA gene, partial sequence	dengue virus type 4	52.8	52.8	1	0.0006	100	10593	OQ427055.1
Dengue virus type 4 isolate DET-P-0238-1 polyprotein (POLY) gene, complete cds; and sfRNA2 lncRNA gene, partial sequence	dengue virus type 4	52.8	52.8	1	0.0006	100	10593	OQ427054.1
Dengue virus type 4 isolate DEN-P-1556-1 polyprotein (POLY) gene, complete cds; and sfRNA2 lncRNA gene, partial sequence	dengue virus type 4	52.8	52.8	1	0.0006	100	10593	OQ427053.1
Dengue virus type 4 isolate DEN-P-1545-1 polyprotein (POLY) gene, complete cds; and sfRNA2 lncRNA gene, partial sequence	dengue virus type 4	52.8	52.8	1	0.0006	100	10593	OQ427052.1
Dengue virus type 4 isolate DEN-P-1540-1 polyprotein (POLY) gene, complete cds; and sfRNA2 lncRNA gene, partial sequence	dengue virus type 4	52.8	52.8	1	0.0006	100	10593	OQ427051.1
Dengue virus type 4 isolate DEN-P-1508-1 polyprotein (POLY) gene, complete cds; and sfRNA2 lncRNA gene, partial sequence	dengue virus type 4	52.8	52.8	1	0.0006	100	10593	OQ427049.1
Dengue virus type 4 isolate DEN-P-1481-1 polyprotein (POLY) gene, complete cds; and sfRNA2 lncRNA gene, partial sequence	dengue virus type 4	52.8	52.8	1	0.0006	100	10593	OQ427048.1
Dengue virus type 4 isolate DEN-P-1471-1 polyprotein (POLY) gene, complete cds; and sfRNA2 lncRNA gene, partial sequence	dengue virus type 4	52.8	52.8	1	0.0006	100	10593	OQ427046.1
Dengue virus type 4 isolate DEN-P-1464-1 polyprotein (POLY) gene, complete cds; and sfRNA2 lncRNA gene, partial sequence	dengue virus type 4	52.8	52.8	1	0.0006	100	10593	OQ427045.1
Dengue virus type 4 isolate DEN-P-1449-1 polyprotein (POLY) gene, complete cds; and sfRNA2 lncRNA gene, partial sequence	dengue virus type 4	52.8	52.8	1	0.0006	100	10593	OQ427044.1
Dengue virus type 4 isolate DEN-P-1431-1 polyprotein (POLY) gene, complete cds; and sfRNA2 lncRNA gene, partial sequence	dengue virus type 4	52.8	52.8	1	0.0006	100	10593	OQ427043.1
Dengue virus type 4 isolate DEN-P-1419-1 polyprotein (POLY) gene, complete cds; and sfRNA2 lncRNA gene, partial sequence	dengue virus type 4	52.8	52.8	1	0.0006	100	10593	OQ427042.1
Dengue virus type 4 isolate DEN-P-1405-1 polyprotein (POLY) gene, complete cds; and sfRNA2 lncRNA gene, partial sequence	dengue virus type 4	52.8	52.8	1	0.0006	100	10593	OQ427041.1
Dengue virus type 4 isolate DEN-P-1397-1 polyprotein (POLY) gene, complete cds; and sfRNA2 lncRNA gene, partial sequence	dengue virus type 4	52.8	52.8	1	0.0006	100	10593	OQ427040.1
Dengue virus type 4 isolate DEN-P-1391-1 polyprotein (POLY) gene, complete cds; and sfRNA2 lncRNA gene, partial sequence	dengue virus type 4	52.8	52.8	1	0.0006	100	10593	OQ427039.1
Dengue virus type 4 isolate DEN-P-1343-1 polyprotein (POLY) gene, complete cds; and sfRNA2 lncRNA gene, partial sequence	dengue virus type 4	52.8	52.8	1	0.0006	100	10593	OQ427038.1
Dengue virus type 4 isolate DEN-P-1339-1 polyprotein (POLY) gene, complete cds; and sfRNA2 lncRNA gene, partial sequence	dengue virus type 4	52.8	52.8	1	0.0006	100	10593	OQ427037.1
Dengue virus type 4 isolate DEN-P-1335-1 polyprotein (POLY) gene, complete cds; and sfRNA2 lncRNA gene, partial sequence	dengue virus type 4	52.8	52.8	1	0.0006	100	10593	OQ427036.1
Dengue virus type 4 isolate DEN-P-1316-1 polyprotein (POLY) gene, complete cds; and sfRNA2 lncRNA gene, partial sequence	dengue virus type 4	52.8	52.8	1	0.0006	100	10593	OQ427035.1
Dengue virus type 4 isolate DEN-P-1313-1 polyprotein (POLY) gene, complete cds; and sfRNA2 lncRNA gene, partial sequence	dengue virus type 4	52.8	52.8	1	0.0006	100	10593	OQ427034.1
Dengue virus type 4 isolate DEN-P-1279-1 polyprotein (POLY) gene, complete cds; and sfRNA2 lncRNA gene, partial sequence	dengue virus type 4	52.8	52.8	1	0.0006	100	10593	OQ427033.1
Dengue virus type 4 isolate DEN-P-1194-1 polyprotein (POLY) gene, complete cds; and sfRNA2 lncRNA gene, partial sequence	dengue virus type 4	52.8	52.8	1	0.0006	100	10593	OQ427032.1
Dengue virus type 4 isolate DEN-P-1145-1 polyprotein (POLY) gene, complete cds; and sfRNA2 lncRNA gene, partial sequence	dengue virus type 4	52.8	52.8	1	0.0006	100	10593	OQ427031.1
Dengue virus type 4 isolate DEN-P-1133-1 polyprotein (POLY) gene, complete cds; and sfRNA2 lncRNA gene, partial sequence	dengue virus type 4	52.8	52.8	1	0.0006	100	10593	OQ427030.1
Dengue virus type 4 isolate DEN-P-1125-1 polyprotein (POLY) gene, complete cds; and sfRNA2 lncRNA gene, partial sequence	dengue virus type 4	52.8	52.8	1	0.0006	100	10593	OQ427029.1
Dengue virus type 4 isolate DEN-P-1120-1 polyprotein (POLY) gene, complete cds; and sfRNA2 lncRNA gene, partial sequence	dengue virus type 4	52.8	52.8	1	0.0006	100	10593	OQ427028.1
Dengue virus type 4 isolate DEN-P-1093-1 polyprotein (POLY) gene, complete cds; and sfRNA2 lncRNA gene, partial sequence	dengue virus type 4	52.8	52.8	1	0.0006	100	10593	OQ427027.1
Dengue virus type 4 isolate DEN-P-1065-1 polyprotein (POLY) gene, complete cds; and sfRNA2 lncRNA gene, partial sequence	dengue virus type 4	52.8	52.8	1	0.0006	100	10593	OQ427026.1
Dengue virus type 4 isolate DEN-P-1031-1 polyprotein (POLY) gene, complete cds; and sfRNA2 lncRNA gene, partial sequence	dengue virus type 4	52.8	52.8	1	0.0006	100	10593	OQ427025.1
Dengue virus type 4 isolate DEN-P-1018-1 polyprotein (POLY) gene, complete cds; and sfRNA2 lncRNA gene, partial sequence	dengue virus type 4	52.8	52.8	1	0.0006	100	10593	OQ427024.1
Dengue virus type 4 isolate DEN-P-0992-1 polyprotein (POLY) gene, complete cds; and sfRNA2 lncRNA gene, partial sequence	dengue virus type 4	52.8	52.8	1	0.0006	100	10593	OQ427023.1
Dengue virus type 4 isolate DET-P-0483-1 polyprotein (POLY) gene, complete cds; and sfRNA2 lncRNA gene, partial sequence	dengue virus type 4	52.8	52.8	1	0.0006	100	10593	OQ427022.1
Dengue virus type 4 isolate DET-P-0196-1 polyprotein (POLY) gene, complete cds; and sfRNA2 lncRNA gene, partial sequence	dengue virus type 4	52.8	52.8	1	0.0006	100	10593	OQ427021.1
Dengue virus type 4 isolate DET-P-0189-1 polyprotein (POLY) gene, complete cds; and sfRNA2 lncRNA gene, partial sequence	dengue virus type 4	52.8	52.8	1	0.0006	100	10593	OQ427020.1
Dengue virus type 4 isolate DET-P-0176-1 polyprotein (POLY) gene, complete cds; and sfRNA2 lncRNA gene, partial sequence	dengue virus type 4	52.8	52.8	1	0.0006	100	10593	OQ427019.1
Dengue virus type 4 isolate DET-P-0171-1 polyprotein (POLY) gene, complete cds; and sfRNA2 lncRNA gene, partial sequence	dengue virus type 4	52.8	52.8	1	0.0006	100	10593	OQ427018.1
Dengue virus type 4 isolate DET-P-0170-1 polyprotein (POLY) gene, complete cds; and sfRNA2 lncRNA gene, partial sequence	dengue virus type 4	52.8	52.8	1	0.0006	100	10593	OQ427017.1
Dengue virus type 4 isolate DET-P-0169-1 polyprotein (POLY) gene, complete cds; and sfRNA2 lncRNA gene, partial sequence	dengue virus type 4	52.8	52.8	1	0.0006	100	10593	OQ427016.1
Dengue virus type 4 isolate DET-P-0166-1 polyprotein (POLY) gene, complete cds; and sfRNA2 lncRNA gene, partial sequence	dengue virus type 4	52.8	52.8	1	0.0006	100	10593	OQ427014.1
Dengue virus type 4 isolate DET-P-0153-1 polyprotein (POLY) gene, complete cds; and sfRNA2 lncRNA gene, partial sequence	dengue virus type 4	52.8	52.8	1	0.0006	100	10593	OQ427013.1
Dengue virus type 4 isolate DET-P-0150-1 polyprotein (POLY) gene, complete cds; and sfRNA2 lncRNA gene, partial sequence	dengue virus type 4	52.8	52.8	1	0.0006	100	10593	OQ427012.1
Dengue virus type 4 isolate DET-P-0146-1 polyprotein (POLY) gene, complete cds; and sfRNA2 lncRNA gene, partial sequence	dengue virus type 4	52.8	52.8	1	0.0006	100	10593	OQ427011.1
Dengue virus type 4 isolate DET-P-0136-1 polyprotein (POLY) gene, complete cds; and sfRNA2 lncRNA gene, partial sequence	dengue virus type 4	52.8	52.8	1	0.0006	100	10593	OQ427009.1
Dengue virus type 4 isolate DET-P-0131-1 polyprotein (POLY) gene, complete cds; and sfRNA2 lncRNA gene, partial sequence	dengue virus type 4	52.8	52.8	1	0.0006	100	10593	OQ427008.1
Dengue virus type 4 isolate DET-P-0093-1 polyprotein (POLY) gene, complete cds; and sfRNA2 lncRNA gene, partial sequence	dengue virus type 4	52.8	52.8	1	0.0006	100	10593	OQ427006.1
Dengue virus type 4 isolate DET-P-0092-1 polyprotein (POLY) gene, complete cds; and sfRNA2 lncRNA gene, partial sequence	dengue virus type 4	52.8	52.8	1	0.0006	100	10593	OQ427005.1
Dengue virus type 4 isolate DET-P-0088-1 polyprotein (POLY) gene, complete cds; and sfRNA2 lncRNA gene, partial sequence	dengue virus type 4	52.8	52.8	1	0.0006	100	10593	OQ427004.1
Dengue virus type 4 isolate DET-P-0082-1 polyprotein (POLY) gene, complete cds; and sfRNA2 lncRNA gene, partial sequence	dengue virus type 4	52.8	52.8	1	0.0006	100	10593	OQ427003.1
Dengue virus type 4 isolate DET-P-0078-1 polyprotein (POLY) gene, complete cds; and sfRNA2 lncRNA gene, partial sequence	dengue virus type 4	52.8	52.8	1	0.0006	100	10593	OQ427002.1
Dengue virus type 4 isolate DET-P-0070-1 polyprotein (POLY) gene, complete cds; and sfRNA2 lncRNA gene, partial sequence	dengue virus type 4	52.8	52.8	1	0.0006	100	10593	OQ427001.1
Dengue virus type 4 isolate DEN-P-1753-1 polyprotein (POLY) gene, complete cds; and sfRNA2 lncRNA gene, partial sequence	dengue virus type 4	52.8	52.8	1	0.0006	100	10593	OQ426999.1
Dengue virus type 4 isolate DEN-P-1714-1 polyprotein (POLY) gene, complete cds; and sfRNA2 lncRNA gene, partial sequence	dengue virus type 4	52.8	52.8	1	0.0006	100	10593	OQ426998.1
Dengue virus type 4 isolate DEN-P-1616-1 polyprotein (POLY) gene, complete cds; and sfRNA2 lncRNA gene, partial sequence	dengue virus type 4	52.8	52.8	1	0.0006	100	10593	OQ426997.1
Dengue virus type 4 isolate DEN-P-0961-1 polyprotein (POLY) gene, complete cds; and sfRNA2 lncRNA gene, partial sequence	dengue virus type 4	52.8	52.8	1	0.0006	100	10593	OQ426996.1
Dengue virus type 4 isolate DEN-P-0953-1 polyprotein (POLY) gene, complete cds; and sfRNA2 lncRNA gene, partial sequence	dengue virus type 4	52.8	52.8	1	0.0006	100	10593	OQ426995.1
Dengue virus type 4 isolate DEN-P-0938-1 polyprotein (POLY) gene, complete cds; and sfRNA2 lncRNA gene, partial sequence	dengue virus type 4	52.8	52.8	1	0.0006	100	10593	OQ426994.1
Dengue virus type 4 isolate DEN-P-0917-1 polyprotein (POLY) gene, complete cds; and sfRNA2 lncRNA gene, partial sequence	dengue virus type 4	52.8	52.8	1	0.0006	100	10593	OQ426993.1
Dengue virus type 4 isolate DEN-P-0871-1 polyprotein (POLY) gene, complete cds; and sfRNA2 lncRNA gene, partial sequence	dengue virus type 4	52.8	52.8	1	0.0006	100	10593	OQ426992.1
Dengue virus type 4 isolate DEN-P-0851-1 polyprotein (POLY) gene, complete cds; and sfRNA2 lncRNA gene, partial sequence	dengue virus type 4	52.8	52.8	1	0.0006	100	10593	OQ426991.1
Dengue virus type 4 isolate DEN-P-0780-1 polyprotein (POLY) gene, complete cds; and sfRNA2 lncRNA gene, partial sequence	dengue virus type 4	52.8	52.8	1	0.0006	100	10593	OQ426990.1
Dengue virus type 4 isolate DEN-P-0701-1 polyprotein (POLY) gene, complete cds; and sfRNA2 lncRNA gene, partial sequence	dengue virus type 4	52.8	52.8	1	0.0006	100	10593	OQ426989.1
Dengue virus type 4 isolate DEN-P-0557-1 polyprotein (POLY) gene, complete cds; and sfRNA2 lncRNA gene, partial sequence	dengue virus type 4	52.8	52.8	1	0.0006	100	10593	OQ426988.1
Dengue virus type 4 isolate DEN-P-0554-1 polyprotein (POLY) gene, complete cds; and sfRNA2 lncRNA gene, partial sequence	dengue virus type 4	52.8	52.8	1	0.0006	100	10593	OQ426987.1
Dengue virus type 4 isolate DEN-P-0517-1 polyprotein (POLY) gene, complete cds; and sfRNA2 lncRNA gene, partial sequence	dengue virus type 4	52.8	52.8	1	0.0006	100	10593	OQ426986.1
Dengue virus type 4 isolate DEN-P-0260-1 polyprotein (POLY) gene, complete cds; and sfRNA2 lncRNA gene, partial sequence	dengue virus type 4	52.8	52.8	1	0.0006	100	10593	OQ426985.1
Dengue virus type 4 isolate DEN-P-0200-1 polyprotein (POLY) gene, complete cds; and sfRNA2 lncRNA gene, partial sequence	dengue virus type 4	52.8	52.8	1	0.0006	100	10593	OQ426984.1
Dengue virus type 4 isolate DEN-F-0032-03-1 polyprotein (POLY) gene, complete cds; and sfRNA2 lncRNA gene, partial sequence	dengue virus type 4	52.8	52.8	1	0.0006	100	10593	OQ426983.1
Dengue virus type 4 isolate DET-P-0401-1 polyprotein (POLY) gene, complete cds; and sfRNA2 lncRNA gene, partial sequence	dengue virus type 4	52.8	52.8	1	0.0006	100	10593	OQ426982.1
Dengue virus type 4 isolate DET-P-0336-1 polyprotein (POLY) gene, complete cds; and sfRNA2 lncRNA gene, partial sequence	dengue virus type 4	52.8	52.8	1	0.0006	100	10593	OQ426981.1
Dengue virus type 4 isolate DET-P-0089-1 polyprotein (POLY) gene, complete cds; and sfRNA2 lncRNA gene, partial sequence	dengue virus type 4	52.8	52.8	1	0.0006	100	10593	OQ426980.1
Dengue virus type 4 isolate DET-F-0078-05-1 polyprotein (POLY) gene, complete cds; and sfRNA2 lncRNA gene, partial sequence	dengue virus type 4	52.8	52.8	1	0.0006	100	10593	OQ426979.1
Dengue virus type 4 isolate DEN-P-1251-1 polyprotein (POLY) gene, complete cds; and sfRNA2 lncRNA gene, partial sequence	dengue virus type 4	52.8	52.8	1	0.0006	100	10593	OQ426978.1
Dengue virus type 4 isolate DEN-F-0048-04-1 polyprotein (POLY) gene, complete cds; and sfRNA2 lncRNA gene, partial sequence	dengue virus type 4	52.8	52.8	1	0.0006	100	10593	OQ426977.1
Dengue virus type 1 strain R1_J10, complete genome	dengue virus type 1	52.8	52.8	1	0.0006	100	10736	MG721063.2
Dengue virus type 3 strain R1_J51, partial genome	dengue virus type 3	52.8	52.8	1	0.0006	100	10605	MG721061.2
Dengue virus type 1 strain R1_J47, partial genome	dengue virus type 1	52.8	52.8	1	0.0006	100	10615	MG721060.2
Dengue virus type 2 isolate R1_J45_DENV2, partial genome	dengue virus type 2	52.8	52.8	1	0.0006	100	10637	MG721058.2
Dengue virus type 2 isolate R1_J30_DENV2, partial genome	dengue virus type 2	52.8	52.8	1	0.0006	100	10631	MG721056.2
Dengue virus type 2 isolate R1_J17_DENV2, complete genome	dengue virus type 2	52.8	52.8	1	0.0006	100	10723	MG721054.2
Dengue virus type 2 isolate T14_S63_DENV2, complete genome	dengue virus type 2	52.8	52.8	1	0.0006	100	10723	MH822944.2
Dengue virus type 2 isolate T82_S79_DENV2, partial genome	dengue virus type 2	52.8	52.8	1	0.0006	100	10667	MH822942.2
Dengue virus type 2 isolate T81_S78_DENV2, partial genome	dengue virus type 2	52.8	52.8	1	0.0006	100	10620	MH822940.2
Dengue virus type 2 isolate T30_S70_DENV2, partial genome	dengue virus type 2	52.8	52.8	1	0.0006	100	10628	MH822939.2
Dengue virus type 2 isolate T90_S83_DENV2, complete genome	dengue virus type 2	52.8	52.8	1	0.0006	100	10723	MH822949.2
Dengue virus type 2 isolate T19_S66_DENV2, complete genome	dengue virus type 2	52.8	52.8	1	0.0006	100	10721	MH822948.2
Dengue virus type 2 isolate T5_S62_DENV2, complete genome	dengue virus type 2	52.8	52.8	1	0.0006	100	10709	MH822947.2
Dengue virus type 2 isolate T18_S65_DENV2, partial genome	dengue virus type 2	52.8	52.8	1	0.0006	100	10634	MH822946.2
Dengue virus type 2 isolate T102_S87_DENV2, partial genome	dengue virus type 2	52.8	52.8	1	0.0006	100	10631	MH822954.2
Dengue virus type 2 isolate T107_S90_DENV2, partial genome	dengue virus type 2	52.8	52.8	1	0.0006	100	10642	MH822952.2
Dengue virus type 2 isolate T46_S75_DENV2, partial genome	dengue virus type 2	52.8	52.8	1	0.0006	100	10709	MH822951.2
Dengue virus type 1 strain T28_S69, complete genome	dengue virus type 1	52.8	52.8	1	0.0006	100	10714	MH822959.2
Dengue virus type 1 strain T24_S68, partial genome	dengue virus type 1	52.8	52.8	1	0.0006	100	10619	MH822958.2
Dengue virus type 2 isolate T48_S76_DENV2, complete genome	dengue virus type 2	52.8	52.8	1	0.0006	100	10723	MH822956.2
Dengue virus type 2 isolate T89_S82_DENV2, complete genome	dengue virus type 2	52.8	52.8	1	0.0006	100	10723	MH822955.2
Dengue virus type 3 isolate MD_160_R4_DENV3_III_India polyprotein (POLY) gene, complete cds; and sfRNA1 lncRNA, sfRNA2 lncRNA, sfRNA3 lncRNA, and sfRNA4 lncRNA genes, partial sequence	dengue virus type 3	52.8	52.8	1	0.0006	100	10569	MN253132.2
Dengue virus type 3 isolate MD_144_R4_DENV3_III_India polyprotein (POLY) gene, complete cds; and sfRNA1 lncRNA, sfRNA2 lncRNA, sfRNA3 lncRNA, and sfRNA4 lncRNA genes, partial sequence	dengue virus type 3	52.8	52.8	1	0.0006	100	10560	MN253128.2
Dengue virus 2 isolate DENV-2/Pk/Swat-02, complete genome	dengue virus type 2	52.8	52.8	1	0.0006	100	10656	KJ701507.1
Dengue virus 1 isolate ww2014, complete genome	dengue virus type 1	52.8	52.8	1	0.0006	100	10670	KP686070.1
Dengue virus type 3 isolate THSTI-TRC-DENV3-11 polyprotein (POLY) gene, complete cds; and sfRNA1 lncRNA gene, partial sequence	dengue virus type 3	52.8	52.8	1	0.0006	100	10681	OQ339138.1
Dengue virus type 2 isolate THSTI-TRC-DENV2-13 polyprotein (POLY) gene, complete cds; and sfRNA1 lncRNA gene, partial sequence	dengue virus type 2	52.8	52.8	1	0.0006	100	10706	OQ339137.1
Dengue virus type I isolate THSTI-TRC-DENV1-20 polyprotein (POLY) gene, complete cds; and sfRNA1 lncRNA gene, partial sequence	dengue virus type 1	52.8	52.8	1	0.0006	100	10709	OQ339085.1
Dengue virus type I isolate THSTI-TRC-DENV1-18 polyprotein (POLY) gene, complete cds; and sfRNA1 lncRNA gene, partial sequence	dengue virus type 1	52.8	52.8	1	0.0006	100	10711	OQ339083.1
Dengue virus type 3 isolate GS2541 polyprotein (POLY) gene, complete cds; and sfRNA1 lncRNA gene, partial sequence	dengue virus type 3	52.8	52.8	1	0.0006	100	10696	OQ103317.1
Dengue virus type 3 isolate GS2346 polyprotein (POLY) gene, complete cds; and sfRNA1 lncRNA gene, partial sequence	dengue virus type 3	52.8	52.8	1	0.0006	100	10705	OQ103113.1
Dengue virus type 3 isolate GS2238 polyprotein (POLY) gene, complete cds; and sfRNA1 lncRNA gene, partial sequence	dengue virus type 3	52.8	52.8	1	0.0006	100	10687	OQ103092.1
Dengue virus type I isolate GS2386 polyprotein (POLY) gene, complete cds; and sfRNA1 lncRNA gene, partial sequence	dengue virus type 1	52.8	52.8	1	0.0006	100	10721	OQ080034.1
Dengue virus 2 isolate SG(EHI)D2/0466Y07, complete genome	dengue virus type 2	52.8	52.8	1	0.0006	100	10723	KR779782.1
Dengue virus type 4 isolate DG223_22/IMR_MALAYSIA polyprotein (POLY) gene, complete cds; and sfRNA2 lncRNA gene, partial sequence	dengue virus type 4	52.8	52.8	1	0.0006	100	10620	OP600512.1
Dengue virus type 4 isolate DG177_22/IMR_MALAYSIA polyprotein (POLY) gene, complete cds; and sfRNA2 lncRNA gene, partial sequence	dengue virus type 4	52.8	52.8	1	0.0006	100	10605	OP600511.1
Dengue virus type 4 isolate DG176_22/IMR_MALAYSIA polyprotein (POLY) gene, complete cds; and sfRNA2 lncRNA gene, partial sequence	dengue virus type 4	52.8	52.8	1	0.0006	100	10544	OP600510.1
Dengue virus type 4 isolate DG168_22/IMR_MALAYSIA polyprotein (POLY) gene, complete cds; and sfRNA2 lncRNA gene, partial sequence	dengue virus type 4	52.8	52.8	1	0.0006	100	10595	OP600509.1
Dengue virus type 4 isolate DG154_22/IMR_Malaysia polyprotein (POLY) gene, complete cds; and sfRNA2 lncRNA gene, partial sequence	dengue virus type 4	52.8	52.8	1	0.0006	100	10600	OP600499.1
Dengue virus type 4 isolate DG226_20/MALAYSIA polyprotein (POLY) gene, complete cds; and sfRNA2 lncRNA gene, partial sequence	dengue virus type 4	52.8	52.8	1	0.0006	100	10599	OP600497.1
Dengue virus type 4 isolate DG229_21/IMR_MALAYSIA polyprotein (POLY) gene, complete cds; and sfRNA2 lncRNA gene, partial sequence	dengue virus type 4	52.8	52.8	1	0.0006	100	10595	OP600496.1
Dengue virus type 4 isolate DG518_20/IMR_MALAYSIA polyprotein (POLY) gene, complete cds; and sfRNA2 lncRNA gene, partial sequence	dengue virus type 4	52.8	52.8	1	0.0006	100	10594	OP600495.1
Dengue virus 1 isolate 002/SH/2020, complete genome	dengue virus type 1	52.8	52.8	1	0.0006	100	10736	OM281599.1
Dengue virus 1 isolate 144/SH/2019, complete genome	dengue virus type 1	52.8	52.8	1	0.0006	100	10735	OM281598.1
Dengue virus 1 isolate 137/SH/2019, complete genome	dengue virus type 1	52.8	52.8	1	0.0006	100	10736	OM281597.1
Dengue virus 1 isolate 132/SH/2019, complete genome	dengue virus type 1	52.8	52.8	1	0.0006	100	10735	OM281596.1
Dengue virus 1 isolate 098/SH/2019, complete genome	dengue virus type 1	52.8	52.8	1	0.0006	100	10735	OM281593.1
Dengue virus 1 isolate 094/SH/2019, complete genome	dengue virus type 1	52.8	52.8	1	0.0006	100	10735	OM281591.1
Dengue virus 1 isolate 092/SH/2019, complete genome	dengue virus type 1	52.8	52.8	1	0.0006	100	10735	OM281590.1
Dengue virus 1 isolate 090/SH/2019, complete genome	dengue virus type 1	52.8	52.8	1	0.0006	100	10735	OM281589.1
Dengue virus 1 isolate 074/SH/2019, complete genome	dengue virus type 1	52.8	52.8	1	0.0006	100	10735	OM281588.1
Dengue virus 1 isolate 068/SH/2019, complete genome	dengue virus type 1	52.8	52.8	1	0.0006	100	10735	OM281586.1
Dengue virus 1 isolate 067/SH/2019, complete genome	dengue virus type 1	52.8	52.8	1	0.0006	100	10735	OM281585.1
Dengue virus 1 isolate 057/SH/2019, complete genome	dengue virus type 1	52.8	52.8	1	0.0006	100	10735	OM281584.1
Dengue virus 1 isolate 055/SH/2019, complete genome	dengue virus type 1	52.8	52.8	1	0.0006	100	10735	OM281583.1
Dengue virus 1 isolate 049/SH/2019, complete genome	dengue virus type 1	52.8	52.8	1	0.0006	100	10735	OM281581.1
Dengue virus 1 isolate 046/SH/2019, complete genome	dengue virus type 1	52.8	52.8	1	0.0006	100	10735	OM281580.1
Dengue virus 1 isolate 030/SH/2019, complete genome	dengue virus type 1	52.8	52.8	1	0.0006	100	10735	OM281579.1
Dengue virus 1 isolate 025/SH/2019, complete genome	dengue virus type 1	52.8	52.8	1	0.0006	100	10735	OM281578.1
Dengue virus 1 isolate 024/SH/2019, complete genome	dengue virus type 1	52.8	52.8	1	0.0006	100	10735	OM281577.1
Dengue virus 1 isolate 023/SH/2019, complete genome	dengue virus type 1	52.8	52.8	1	0.0006	100	10735	OM281576.1
Dengue virus 1 isolate 022/SH/2019, complete genome	dengue virus type 1	52.8	52.8	1	0.0006	100	10735	OM281575.1
Dengue virus 1 isolate 066/SH/2018, complete genome	dengue virus type 1	52.8	52.8	1	0.0006	100	10735	OM281574.1
Dengue virus 1 isolate 043/SH/2018, complete genome	dengue virus type 1	52.8	52.8	1	0.0006	100	10735	OM281572.1
Dengue virus 1 isolate 042/SH/2018, complete genome	dengue virus type 1	52.8	52.8	1	0.0006	100	10734	OM281571.1
Dengue virus 1 isolate 038/SH/2018, complete genome	dengue virus type 1	52.8	52.8	1	0.0006	100	10735	OM281570.1
Dengue virus 1 isolate 037/SH/2018, complete genome	dengue virus type 1	52.8	52.8	1	0.0006	100	10735	OM281569.1
Dengue virus type 2 isolate CR_2019_DENV-2 polyprotein (POLY) gene, complete cds; and sfRNA1 lncRNA gene, partial sequence	dengue virus type 2	52.8	52.8	1	0.0006	100	10596	OQ101604.1
Dengue virus type 2 isolate C2_2019_DENV-2, complete genome	dengue virus type 2	52.8	52.8	1	0.0006	100	10725	OQ101603.1
Dengue virus type I isolate L69 polyprotein (POLY) gene, complete cds; and sfRNA1 lncRNA gene, partial sequence	dengue virus type 1	52.8	52.8	1	0.0006	100	10594	OQ061315.1
Dengue virus type I isolate D1298 (1585) polyprotein (POLY) gene, complete cds; and sfRNA1 lncRNA gene, partial sequence	dengue virus type 1	52.8	52.8	1	0.0006	100	10614	OQ061266.1
Dengue virus type 2 isolate 109-0384 polyprotein (POLY) gene, complete cds; and sfRNA1 lncRNA gene, partial sequence	dengue virus type 2	52.8	52.8	1	0.0006	100	10693	OP999339.1
Dengue virus type 2 isolate 109-0389 polyprotein (POLY) gene, complete cds; and sfRNA1 lncRNA gene, partial sequence	dengue virus type 2	52.8	52.8	1	0.0006	100	10694	OP999336.1
Dengue virus type I isolate 2022GZ08325_D1_MMR polyprotein (POLY) gene, complete cds; and sfRNA1 lncRNA gene, partial sequence	dengue virus type 1	52.8	52.8	1	0.0006	100	10680	OP984871.1
Dengue virus type 2 isolate 22GZ11862_VNM polyprotein (POLY) gene, complete cds; and sfRNA1 lncRNA gene, partial sequence	dengue virus type 2	52.8	52.8	1	0.0006	100	10628	OP984834.1
Dengue virus type 2 isolate Fiocruz-ILMD-FVSRCP_AR2200012 polyprotein (POLY) gene, complete cds; and sfRNA1 lncRNA gene, partial sequence	dengue virus type 2	52.8	52.8	1	0.0006	100	10711	OP941843.1
Dengue virus type 2 isolate Fiocruz-ILMD-FVSRCP_AR2200011 polyprotein (POLY) gene, complete cds; and sfRNA1 lncRNA gene, partial sequence	dengue virus type 2	52.8	52.8	1	0.0006	100	10709	OP941842.1
Dengue virus type 2 isolate Fiocruz-ILMD-FVSRCP_AR2200010 polyprotein (POLY) gene, complete cds; and sfRNA1 lncRNA gene, partial sequence	dengue virus type 2	52.8	52.8	1	0.0006	100	10706	OP941841.1
Dengue virus type 2 isolate Fiocruz-ILMD-FVSRCP_AR2200009 polyprotein (POLY) gene, complete cds; and sfRNA1 lncRNA gene, partial sequence	dengue virus type 2	52.8	52.8	1	0.0006	100	10698	OP941840.1
Dengue virus type 2 isolate Fiocruz-ILMD-FVSRCP_AR2200008 polyprotein (POLY) gene, complete cds; and sfRNA1 lncRNA gene, partial sequence	dengue virus type 2	52.8	52.8	1	0.0006	100	10662	OP941839.1
Dengue virus type 2 isolate Fiocruz-ILMD-FVSRCP_AR2200007 polyprotein (POLY) gene, complete cds; and sfRNA1 lncRNA gene, partial sequence	dengue virus type 2	52.8	52.8	1	0.0006	100	10676	OP941838.1
Dengue virus type 2 isolate Fiocruz-ILMD-FVSRCP_AR2200005 polyprotein (POLY) gene, complete cds; and sfRNA1 lncRNA gene, partial sequence	dengue virus type 2	52.8	52.8	1	0.0006	100	10676	OP941836.1
Dengue virus type 2 isolate Fiocruz-ILMD-FVSRCP_AR2200004 polyprotein (POLY) gene, complete cds; and sfRNA1 lncRNA gene, partial sequence	dengue virus type 2	52.8	52.8	1	0.0006	100	10706	OP941835.1
Dengue virus type 2 isolate Fiocruz-ILMD-FVSRCP_AR2200003 polyprotein (POLY) gene, complete cds; and sfRNA1 lncRNA gene, partial sequence	dengue virus type 2	52.8	52.8	1	0.0006	100	10698	OP941834.1
Dengue virus type 2 isolate Fiocruz-ILMD-FVSRCP_AR2200002 polyprotein (POLY) gene, complete cds; and sfRNA1 lncRNA gene, partial sequence	dengue virus type 2	52.8	52.8	1	0.0006	100	10706	OP941833.1
Dengue virus type 2 isolate Fiocruz-ILMD-FVSRCP_AR2200001 polyprotein (POLY) gene, complete cds; and sfRNA1 lncRNA gene, partial sequence	dengue virus type 2	52.8	52.8	1	0.0006	100	10654	OP941832.1
Dengue virus 4 isolate VIROAF8, complete genome	dengue virus type 4	52.8	52.8	1	0.0006	100	10592	KM190936.1
Dengue virus strain Hb25/CHN/2014, complete genome	Dengue virus	52.8	52.8	1	0.0006	100	10715	KR071622.1
Dengue virus strain Hb33/CHN/2014, complete genome	Dengue virus	52.8	52.8	1	0.0006	100	10714	KR052012.1
Dengue virus strain Hb22/CHN/2014, complete genome	Dengue virus	52.8	52.8	1	0.0006	100	10735	KP772252.1
Dengue virus 3 strain D83-144, complete genome	dengue virus type 3	52.8	52.8	1	0.0006	100	10707	KJ737430.1
Dengue virus 3 strain C0360/94, complete genome	dengue virus type 3	52.8	52.8	1	0.0006	100	10707	KJ737429.1
Dengue virus 1 isolate DK87, complete genome	dengue virus type 1	52.8	52.8	1	0.0006	100	10735	KP398852.1
Dengue virus 2 isolate E1439Y12, complete genome	dengue virus type 2	52.8	52.8	1	0.0006	100	10723	KM279601.1
Dengue virus 2 isolate E1429Y12, complete genome	dengue virus type 2	52.8	52.8	1	0.0006	100	10723	KM279599.1
Dengue virus 2 isolate E1379Y12, complete genome	dengue virus type 2	52.8	52.8	1	0.0006	100	10723	KM279598.1
Dengue virus 2 isolate DC719Y12, complete genome	dengue virus type 2	52.8	52.8	1	0.0006	100	10723	KM279597.1
Dengue virus 2 isolate DC849Y12, partial genome	dengue virus type 2	52.8	52.8	1	0.0006	100	10682	KM279596.1
Dengue virus 2 isolate DC792Y12, complete genome	dengue virus type 2	52.8	52.8	1	0.0006	100	10723	KM279595.1
Dengue virus 2 isolate DC771Y12, complete genome	dengue virus type 2	52.8	52.8	1	0.0006	100	10723	KM279594.1
Dengue virus 2 isolate DC759Y12, complete genome	dengue virus type 2	52.8	52.8	1	0.0006	100	10723	KM279593.1
Dengue virus 2 isolate DC720Y12, complete genome	dengue virus type 2	52.8	52.8	1	0.0006	100	10723	KM279592.1
Dengue virus 2 isolate DC716Y12, complete genome	dengue virus type 2	52.8	52.8	1	0.0006	100	10723	KM279591.1
Dengue virus 2 isolate DC688Y12, complete genome	dengue virus type 2	52.8	52.8	1	0.0006	100	10723	KM279590.1
Dengue virus 2 isolate DC666Y12, partial genome	dengue virus type 2	52.8	52.8	1	0.0006	100	10675	KM279589.1
Dengue virus 2 isolate DC636Y12, complete genome	dengue virus type 2	52.8	52.8	1	0.0006	100	10723	KM279588.1
Dengue virus 2 isolate DC410Y11, partial genome	dengue virus type 2	52.8	52.8	1	0.0006	100	10634	KM279584.1
Dengue virus 2 isolate DC408Y11, partial genome	dengue virus type 2	52.8	52.8	1	0.0006	100	10695	KM279583.1
Dengue virus 2 isolate DC389Y11, complete genome	dengue virus type 2	52.8	52.8	1	0.0006	100	10723	KM279582.1
Dengue virus 2 isolate DC380Y11, complete genome	dengue virus type 2	52.8	52.8	1	0.0006	100	10723	KM279581.1
Dengue virus 2 isolate E1502Y12, complete genome	dengue virus type 2	52.8	52.8	1	0.0006	100	10723	KM279579.1
Dengue virus 2 isolate E1436Y12, complete genome	dengue virus type 2	52.8	52.8	1	0.0006	100	10723	KM279578.1
Dengue virus 2 isolate E1434Y12, complete genome	dengue virus type 2	52.8	52.8	1	0.0006	100	10723	KM279577.1
Dengue virus 2 isolate E1433Y12, complete genome	dengue virus type 2	52.8	52.8	1	0.0006	100	10723	KM279576.1
Dengue virus 2 isolate DC827Y12, complete genome	dengue virus type 2	52.8	52.8	1	0.0006	100	10723	KM279575.1
Dengue virus 2 isolate DC796Y12, complete genome	dengue virus type 2	52.8	52.8	1	0.0006	100	10723	KM279573.1
Dengue virus 2 isolate DC795Y12, complete genome	dengue virus type 2	52.8	52.8	1	0.0006	100	10723	KM279572.1
Dengue virus 2 isolate DC648Y12, complete genome	dengue virus type 2	52.8	52.8	1	0.0006	100	10723	KM279571.1
Dengue virus 2 isolate DC848Y12, complete genome	dengue virus type 2	52.8	52.8	1	0.0006	100	10723	KM279570.1
Dengue virus 2 isolate DC814Y12, complete genome	dengue virus type 2	52.8	52.8	1	0.0006	100	10723	KM279569.1
Dengue virus 2 isolate DC812Y12, complete genome	dengue virus type 2	52.8	52.8	1	0.0006	100	10723	KM279568.1
Dengue virus 2 isolate DC793Y12, complete genome	dengue virus type 2	52.8	52.8	1	0.0006	100	10723	KM279566.1
Dengue virus 2 isolate DC786Y12, complete genome	dengue virus type 2	52.8	52.8	1	0.0006	100	10723	KM279564.1
Dengue virus 2 isolate DC763Y12, complete genome	dengue virus type 2	52.8	52.8	1	0.0006	100	10723	KM279562.1
Dengue virus 2 isolate DC756Y12, complete genome	dengue virus type 2	52.8	52.8	1	0.0006	100	10723	KM279561.1
Dengue virus 2 isolate DC740Y12, complete genome	dengue virus type 2	52.8	52.8	1	0.0006	100	10723	KM279560.1
Dengue virus 2 isolate DC730Y12, complete genome	dengue virus type 2	52.8	52.8	1	0.0006	100	10723	KM279558.1
Dengue virus 2 isolate DC710Y12, complete genome	dengue virus type 2	52.8	52.8	1	0.0006	100	10724	KM279557.1
Dengue virus 2 isolate DC704Y12, complete genome	dengue virus type 2	52.8	52.8	1	0.0006	100	10723	KM279556.1
Dengue virus 2 isolate DC694Y12, complete genome	dengue virus type 2	52.8	52.8	1	0.0006	100	10723	KM279555.1
Dengue virus 2 isolate DC673Y12, complete genome	dengue virus type 2	52.8	52.8	1	0.0006	100	10723	KM279552.1
Dengue virus 2 isolate DC669Y12, complete genome	dengue virus type 2	52.8	52.8	1	0.0006	100	10723	KM279551.1
Dengue virus 2 isolate DC663Y12, complete genome	dengue virus type 2	52.8	52.8	1	0.0006	100	10723	KM279550.1
Dengue virus 2 isolate DC661Y12, complete genome	dengue virus type 2	52.8	52.8	1	0.0006	100	10723	KM279549.1
Dengue virus 2 isolate DC655Y12, partial genome	dengue virus type 2	52.8	52.8	1	0.0006	100	10670	KM279547.1
Dengue virus 2 isolate DC649Y12, complete genome	dengue virus type 2	52.8	52.8	1	0.0006	100	10723	KM279544.1
Dengue virus 2 isolate DC645Y12, complete genome	dengue virus type 2	52.8	52.8	1	0.0006	100	10723	KM279543.1
Dengue virus 2 isolate DC644Y12, complete genome	dengue virus type 2	52.8	52.8	1	0.0006	100	10723	KM279542.1
Dengue virus 2 isolate DC641Y12, complete genome	dengue virus type 2	52.8	52.8	1	0.0006	100	10723	KM279539.1
Dengue virus 2 isolate DC639Y12, complete genome	dengue virus type 2	52.8	52.8	1	0.0006	100	10723	KM279538.1
Dengue virus 2 isolate DC635Y12, complete genome	dengue virus type 2	52.8	52.8	1	0.0006	100	10723	KM279537.1
Dengue virus 2 isolate DC621Y12, complete genome	dengue virus type 2	52.8	52.8	1	0.0006	100	10723	KM279535.1
Dengue virus 2 isolate DC619Y12, complete genome	dengue virus type 2	52.8	52.8	1	0.0006	100	10723	KM279533.1
Dengue virus 2 isolate DC618Y12, complete genome	dengue virus type 2	52.8	52.8	1	0.0006	100	10723	KM279532.1
Dengue virus 2 isolate DC610Y12, partial genome	dengue virus type 2	52.8	52.8	1	0.0006	100	10695	KM279531.1
Dengue virus 2 isolate DC597Y12, complete genome	dengue virus type 2	52.8	52.8	1	0.0006	100	10723	KM279530.1
Dengue virus 2 isolate DC592Y12, partial genome	dengue virus type 2	52.8	52.8	1	0.0006	100	10700	KM279529.1
Dengue virus 2 isolate DC589Y12, complete genome	dengue virus type 2	52.8	52.8	1	0.0006	100	10723	KM279528.1
Dengue virus 2 isolate DC505Y11, partial genome	dengue virus type 2	52.8	52.8	1	0.0006	100	10687	KM279527.1
Dengue virus 2 isolate DC430Y11, complete genome	dengue virus type 2	52.8	52.8	1	0.0006	100	10723	KM279526.1
Dengue virus 2 isolate DC429Y11, complete genome	dengue virus type 2	52.8	52.8	1	0.0006	100	10723	KM279525.1
Dengue virus 2 isolate DC415Y11, complete genome	dengue virus type 2	52.8	52.8	1	0.0006	100	10723	KM279524.1
Dengue virus 2 isolate DC403Y11, complete genome	dengue virus type 2	52.8	52.8	1	0.0006	100	10723	KM279523.1
Dengue virus 2 isolate DC395Y11, complete genome	dengue virus type 2	52.8	52.8	1	0.0006	100	10723	KM279522.1
Dengue virus 2 isolate DC391Y11, complete genome	dengue virus type 2	52.8	52.8	1	0.0006	100	10723	KM279521.1
Dengue virus 2 isolate DC378Y11, complete genome	dengue virus type 2	52.8	52.8	1	0.0006	100	10723	KM279520.1
Dengue virus 2 isolate DC367Y11, complete genome	dengue virus type 2	52.8	52.8	1	0.0006	100	10723	KM279519.1
Dengue virus 2 isolate DC357Y11, complete genome	dengue virus type 2	52.8	52.8	1	0.0006	100	10723	KM279518.1
Dengue virus 2 isolate DC353Y11, complete genome	dengue virus type 2	52.8	52.8	1	0.0006	100	10723	KM279517.1
Dengue virus 2 isolate DC348Y11, partial genome	dengue virus type 2	52.8	52.8	1	0.0006	100	10670	KM279516.1
Dengue virus 2 isolate DC331Y11, complete genome	dengue virus type 2	52.8	52.8	1	0.0006	100	10723	KM279515.1
Dengue virus 2 isolate DC316Y11, partial genome	dengue virus type 2	52.8	52.8	1	0.0006	100	10679	KM279514.1
Dengue virus 2 isolate DC311Y11, partial genome	dengue virus type 2	52.8	52.8	1	0.0006	100	10663	KM279513.1
Dengue virus type 3 isolate NC_Sample-3_59_D3 polyprotein (POLY) gene, complete cds; and sfRNA1 lncRNA gene, partial sequence	dengue virus type 3	52.8	52.8	1	0.0006	100	10645	OP921002.1
Dengue virus type 2 isolate NC_Sample-2_58_D2 polyprotein (POLY) gene, complete cds; and sfRNA1 lncRNA gene, partial sequence	dengue virus type 2	52.8	52.8	1	0.0006	100	10674	OP921001.1
Dengue virus type 2 isolate NC_Sample-1_56_D2 polyprotein (POLY) gene, complete cds; and sfRNA1 lncRNA gene, partial sequence	dengue virus type 2	52.8	52.8	1	0.0006	100	10595	OP921000.1
Dengue virus type 3 isolate DENV3_6484_2019 polyprotein (POLY) gene, complete cds; and sfRNA1 lncRNA gene, partial sequence	dengue virus type 3	52.8	52.8	1	0.0006	100	10634	OP895929.1
Dengue virus type 3 isolate DENV3_1354_2019 polyprotein (POLY) gene, complete cds; and sfRNA1 lncRNA gene, partial sequence	dengue virus type 3	52.8	52.8	1	0.0006	100	10634	OP895928.1
Dengue virus type 2 isolate DENV2_7030_2018 polyprotein (POLY) gene, complete cds; and sfRNA1 lncRNA gene, partial sequence	dengue virus type 2	52.8	52.8	1	0.0006	100	10618	OP895919.1
Dengue virus type 2 isolate DENV2_2202_2019 polyprotein (POLY) gene, complete cds; and sfRNA1 lncRNA gene, partial sequence	dengue virus type 2	52.8	52.8	1	0.0006	100	10611	OP895918.1
Dengue virus type 2 isolate DENV2_9_2022 polyprotein (POLY) gene, complete cds; and sfRNA1 lncRNA gene, partial sequence	dengue virus type 2	52.8	52.8	1	0.0006	100	10611	OP895917.1
Dengue virus type I isolate DENV_5739_2017 polyprotein (POLY) gene, complete cds; and sfRNA1 lncRNA gene, partial sequence	dengue virus type 1	52.8	52.8	1	0.0006	100	10689	OP895916.1
Dengue virus type I isolate DENV_1266_2019 polyprotein (POLY) gene, complete cds; and sfRNA1 lncRNA gene, partial sequence	dengue virus type 1	52.8	52.8	1	0.0006	100	10687	OP895915.1
Dengue virus type I isolate DENV_686_2017 polyprotein (POLY) gene, complete cds; and sfRNA1 lncRNA gene, partial sequence	dengue virus type 1	52.8	52.8	1	0.0006	100	10689	OP895914.1
Dengue virus type I isolate DENV_102_2017 polyprotein (POLY) gene, complete cds; and sfRNA1 lncRNA gene, partial sequence	dengue virus type 1	52.8	52.8	1	0.0006	100	10656	OP895913.1
Dengue virus type I isolate DENV_48_2021 polyprotein (POLY) gene, complete cds; and sfRNA1 lncRNA gene, partial sequence	dengue virus type 1	52.8	52.8	1	0.0006	100	10669	OP895912.1
Dengue virus type I isolate DENV_34_2021 polyprotein (POLY) gene, complete cds; and sfRNA1 lncRNA gene, partial sequence	dengue virus type 1	52.8	52.8	1	0.0006	100	10675	OP895911.1
Dengue virus type 4 isolate THSTI-TRC-DENV4-03 polyprotein (POLY) gene, complete cds; and sfRNA2 lncRNA gene, partial sequence	dengue virus type 4	52.8	52.8	1	0.0006	100	10625	OP895706.1
Dengue virus type 3 isolate THSTI-TRC-DENV3-09 polyprotein (POLY) gene, complete cds; and sfRNA1 lncRNA gene, complete sequence	dengue virus type 3	52.8	52.8	1	0.0006	100	10695	OP895705.1
Dengue virus type I isolate PR4443 polyprotein (POLY) gene, complete cds; and sfRNA1 lncRNA gene, partial sequence	dengue virus type 1	52.8	52.8	1	0.0006	100	10688	ON631283.1
Dengue virus type I isolate PR4453 polyprotein (POLY) gene, complete cds; and sfRNA1 lncRNA gene, partial sequence	dengue virus type 1	52.8	52.8	1	0.0006	100	10678	ON631282.1
Dengue virus type I isolate PR4463 polyprotein (POLY) gene, complete cds; and sfRNA1 lncRNA gene, partial sequence	dengue virus type 1	52.8	52.8	1	0.0006	100	10668	ON631281.1
Dengue virus type I isolate PR4483 polyprotein (POLY) gene, complete cds; and sfRNA1 lncRNA gene, partial sequence	dengue virus type 1	52.8	52.8	1	0.0006	100	10690	ON631280.1
Dengue virus type I isolate RUN1-6594 polyprotein (POLY) gene, complete cds; and sfRNA1 lncRNA gene, partial sequence	dengue virus type 1	52.8	52.8	1	0.0006	100	10708	ON631279.1
Dengue virus type I isolate PR6594 polyprotein (POLY) gene, complete cds; and sfRNA1 lncRNA gene, partial sequence	dengue virus type 1	52.8	52.8	1	0.0006	100	10693	ON631278.1
Dengue virus type 4 isolate THSTI-TRC-DENV4-17 polyprotein (POLY) gene, complete cds; and sfRNA2 lncRNA gene, partial sequence	dengue virus type 4	52.8	52.8	1	0.0006	100	10564	OP809592.1
Dengue virus type 4 isolate THSTI-TRC-DENV4-16 polyprotein (POLY) gene, complete cds; and sfRNA2 lncRNA gene, partial sequence	dengue virus type 4	52.8	52.8	1	0.0006	100	10557	OP809591.1
Dengue virus type 4 isolate THSTI-TRC-DENV4-15 polyprotein (POLY) gene, complete cds; and sfRNA2 lncRNA gene, partial sequence	dengue virus type 4	52.8	52.8	1	0.0006	100	10567	OP809590.1
Dengue virus type 4 isolate THSTI-TRC-DENV4-14 polyprotein (POLY) gene, complete cds; and sfRNA2 lncRNA gene, partial sequence	dengue virus type 4	52.8	52.8	1	0.0006	100	10559	OP809589.1
Dengue virus type 4 isolate THSTI-TRC-DENV4-13 polyprotein (POLY) gene, complete cds; and sfRNA2 lncRNA gene, partial sequence	dengue virus type 4	52.8	52.8	1	0.0006	100	10560	OP809588.1
Dengue virus type 4 isolate THSTI-TRC-DENV4-12 polyprotein (POLY) gene, complete cds; and sfRNA2 lncRNA gene, partial sequence	dengue virus type 4	52.8	52.8	1	0.0006	100	10569	OP809587.1
Dengue virus type 4 isolate THSTI-TRC-DENV4-11 polyprotein (POLY) gene, complete cds; and sfRNA2 lncRNA gene, partial sequence	dengue virus type 4	52.8	52.8	1	0.0006	100	10564	OP809586.1
Dengue virus type 4 isolate THSTI-TRC-DENV4-10 polyprotein (POLY) gene, complete cds; and sfRNA2 lncRNA gene, partial sequence	dengue virus type 4	52.8	52.8	1	0.0006	100	10557	OP809585.1
Dengue virus type 4 isolate THSTI-TRC-DENV4-09 polyprotein (POLY) gene, complete cds; and sfRNA2 lncRNA gene, partial sequence	dengue virus type 4	52.8	52.8	1	0.0006	100	10560	OP809584.1
Dengue virus type 2 isolate THSTI-TRC-DENV2-12 polyprotein (POLY) gene, complete cds; and sfRNA1 lncRNA gene, partial sequence	dengue virus type 2	52.8	52.8	1	0.0006	100	10699	OP809583.1
Dengue virus 1 isolate BCSIR-IBS-D18 polyprotein (POLY) gene, complete cds; and sfRNA1 lncRNA gene, partial sequence	dengue virus type 1	52.8	52.8	1	0.0006	100	10649	ON127551.1
Dengue virus 1 isolate BCSIR-IBS-D17 polyprotein (POLY) gene, complete cds; and sfRNA1 lncRNA gene, partial sequence	dengue virus type 1	52.8	52.8	1	0.0006	100	10642	ON127538.1
Dengue virus 1 isolate strain_1 polyprotein (POLY) gene, complete cds; and sfRNA1 lncRNA gene, partial sequence	dengue virus type 1	52.8	52.8	1	0.0006	100	10654	ON127534.1
Dengue virus 1 isolate BCSIR-IBS-D14 polyprotein (POLY) gene, complete cds; and sfRNA1 lncRNA gene, partial sequence	dengue virus type 1	52.8	52.8	1	0.0006	100	10655	ON127419.1
Dengue virus 1 isolate BCSIR-IBS-D12 polyprotein (POLY) gene, complete cds; and sfRNA1 lncRNA gene, partial sequence	dengue virus type 1	52.8	52.8	1	0.0006	100	10650	ON115819.1
Dengue virus 1 isolate BCSIR-IBS-D10 polyprotein (POLY) gene, complete cds; and sfRNA1 lncRNA gene, partial sequence	dengue virus type 1	52.8	52.8	1	0.0006	100	10663	ON115815.1
Dengue virus 1 isolate BCSIR-IBS-D9 polyprotein (POLY) gene, complete cds; and sfRNA1 lncRNA gene, partial sequence	dengue virus type 1	52.8	52.8	1	0.0006	100	10637	ON115812.1
Dengue virus 1 isolate BCSIR-IBS-D8 polyprotein (POLY) gene, complete cds; and sfRNA1 lncRNA gene, partial sequence	dengue virus type 1	52.8	52.8	1	0.0006	100	10667	ON115183.1
Dengue virus 1 isolate BCSIR-IBS-D7 polyprotein (POLY) gene, complete cds; and sfRNA1 lncRNA gene, partial sequence	dengue virus type 1	52.8	52.8	1	0.0006	100	10669	ON115030.1
Dengue virus 1 isolate BCSIR-IBS-D6 polyprotein (POLY) gene, complete cds; and sfRNA1 lncRNA gene, partial sequence	dengue virus type 1	52.8	52.8	1	0.0006	100	10649	ON115026.1
Dengue virus 1 isolate BCSIR-IBS-D5 polyprotein (POLY) gene, complete cds; and sfRNA1 lncRNA gene, partial sequence	dengue virus type 1	52.8	52.8	1	0.0006	100	10652	ON115024.1
Dengue virus 1 isolate BCSIR-IBS-D4 polyprotein (POLY) gene, complete cds; and sfRNA1 lncRNA gene, partial sequence	dengue virus type 1	52.8	52.8	1	0.0006	100	10652	ON115022.1
Dengue virus 1 isolate BCSIR-IBS-D3 polyprotein (POLY) gene, complete cds; and sfRNA1 lncRNA gene, partial sequence	dengue virus type 1	52.8	52.8	1	0.0006	100	10651	ON111446.1
Dengue virus 1 isolate BCSIR-IBS-D2 polyprotein (POLY) gene, complete cds; and sfRNA1 lncRNA gene, partial sequence	dengue virus type 1	52.8	52.8	1	0.0006	100	10668	ON103391.1
Dengue virus 1 isolate BCSIR-IBS-D1 polyprotein (POLY) gene, complete cds; and sfRNA1 lncRNA gene, partial sequence	dengue virus type 1	52.8	52.8	1	0.0006	100	10661	ON103303.1
Dengue virus type I isolate D20 polyprotein (POLY) gene, complete cds; and sfRNA1 lncRNA gene, partial sequence	dengue virus type 1	52.8	52.8	1	0.0006	100	10610	OP741244.1
Dengue virus type I isolate D16 polyprotein (POLY) gene, complete cds; and sfRNA1 lncRNA gene, partial sequence	dengue virus type 1	52.8	52.8	1	0.0006	100	10645	OP740753.1
Dengue virus 4 isolate JBB-055, complete genome	dengue virus type 4	52.8	52.8	1	0.0006	100	10653	OL314747.1
Dengue virus 4 isolate JBB-051, complete genome	dengue virus type 4	52.8	52.8	1	0.0006	100	10653	OL314746.1
Dengue virus 4 isolate JBB-050, complete genome	dengue virus type 4	52.8	52.8	1	0.0006	100	10653	OL314745.1
Dengue virus 4 isolate JBB-049, complete genome	dengue virus type 4	52.8	52.8	1	0.0006	100	10653	OL314744.1
Dengue virus 4 isolate JBB-045, complete genome	dengue virus type 4	52.8	52.8	1	0.0006	100	10653	OL314743.1
Dengue virus 4 isolate JBB-044, complete genome	dengue virus type 4	52.8	52.8	1	0.0006	100	10653	OL314742.1
Dengue virus 4 isolate JBB-042, complete genome	dengue virus type 4	52.8	52.8	1	0.0006	100	10653	OL314741.1
Dengue virus 4 isolate JBB-037, complete genome	dengue virus type 4	52.8	52.8	1	0.0006	100	10653	OL314740.1
Dengue virus 4 isolate JBB-024, complete genome	dengue virus type 4	52.8	52.8	1	0.0006	100	10653	OL314739.1
Dengue virus 4 isolate JBB-023, complete genome	dengue virus type 4	52.8	52.8	1	0.0006	100	10653	OL314738.1
Dengue virus 4 isolate JBB-008, complete genome	dengue virus type 4	52.8	52.8	1	0.0006	100	10653	OL314737.1
Dengue virus 4 isolate JBB-007, complete genome	dengue virus type 4	52.8	52.8	1	0.0006	100	10653	OL314736.1
Dengue virus 4 isolate JBB-004, complete genome	dengue virus type 4	52.8	52.8	1	0.0006	100	10653	OL314735.1
Dengue virus 2 isolate GW6, complete genome	dengue virus type 2	52.8	52.8	1	0.0006	100	10713	KM587709.1
Dengue virus type 2 isolate DENV-2/CN/HZ19-71/2019 polyprotein (POLY) gene, complete cds; and sfRNA1 lncRNA gene, partial sequence	dengue virus type 2	52.8	52.8	1	0.0006	100	10659	OP684216.1
Dengue virus type 2 isolate DENV-2/CN/HZ19-682/2019 polyprotein (POLY) gene, complete cds; and sfRNA1 lncRNA gene, partial sequence	dengue virus type 2	52.8	52.8	1	0.0006	100	10658	OP684215.1
Dengue virus type 2 isolate DENV-2/CN/HZ19-681/2019 polyprotein (POLY) gene, complete cds; and sfRNA1 lncRNA gene, partial sequence	dengue virus type 2	52.8	52.8	1	0.0006	100	10658	OP684214.1
Dengue virus type 2 isolate DENV-2/CN/HZ19-676/2019 polyprotein (POLY) gene, complete cds; and sfRNA1 lncRNA gene, partial sequence	dengue virus type 2	52.8	52.8	1	0.0006	100	10658	OP684213.1
Dengue virus type 2 isolate DENV-2/CN/HZ19-670/2019 polyprotein (POLY) gene, complete cds; and sfRNA1 lncRNA gene, partial sequence	dengue virus type 2	52.8	52.8	1	0.0006	100	10658	OP684212.1
Dengue virus type 2 isolate DENV-2/CN/HZ19-660/2019 polyprotein (POLY) gene, complete cds; and sfRNA1 lncRNA gene, partial sequence	dengue virus type 2	52.8	52.8	1	0.0006	100	10658	OP684211.1
Dengue virus type 2 isolate DENV-2/CN/HZ19-657/2019 polyprotein (POLY) gene, complete cds; and sfRNA1 lncRNA gene, partial sequence	dengue virus type 2	52.8	52.8	1	0.0006	100	10658	OP684210.1
Dengue virus type 2 isolate DENV-2/CN/HZ19-653/2019 polyprotein (POLY) gene, complete cds; and sfRNA1 lncRNA gene, partial sequence	dengue virus type 2	52.8	52.8	1	0.0006	100	10658	OP684209.1
Dengue virus type 2 isolate DENV-2/CN/HZ19-643/2019 polyprotein (POLY) gene, complete cds; and sfRNA1 lncRNA gene, partial sequence	dengue virus type 2	52.8	52.8	1	0.0006	100	10657	OP684208.1
Dengue virus type 2 isolate DENV-2/CN/HZ19-641/2019 polyprotein (POLY) gene, complete cds; and sfRNA1 lncRNA gene, partial sequence	dengue virus type 2	52.8	52.8	1	0.0006	100	10659	OP684207.1
Dengue virus type 2 isolate DENV-2/CN/HZ19-635/2019 polyprotein (POLY) gene, complete cds; and sfRNA1 lncRNA gene, partial sequence	dengue virus type 2	52.8	52.8	1	0.0006	100	10658	OP684206.1
Dengue virus type 2 isolate DENV-2/CN/HZ19-620/2019 polyprotein (POLY) gene, complete cds; and sfRNA1 lncRNA gene, partial sequence	dengue virus type 2	52.8	52.8	1	0.0006	100	10658	OP684205.1
Dengue virus type 2 isolate DENV-2/CN/HZ19-599/2019 polyprotein (POLY) gene, complete cds; and sfRNA1 lncRNA gene, partial sequence	dengue virus type 2	52.8	52.8	1	0.0006	100	10658	OP684204.1
Dengue virus type 2 isolate DENV-2/CN/HZ19-574/2019 polyprotein (POLY) gene, complete cds; and sfRNA1 lncRNA gene, partial sequence	dengue virus type 2	52.8	52.8	1	0.0006	100	10659	OP684203.1
Dengue virus type 2 isolate DENV-2/CN/HZ19-573/2019 polyprotein (POLY) gene, complete cds; and sfRNA1 lncRNA gene, partial sequence	dengue virus type 2	52.8	52.8	1	0.0006	100	10658	OP684202.1
Dengue virus type 2 isolate DENV-2/CN/HZ19-518/2019 polyprotein (POLY) gene, complete cds; and sfRNA1 lncRNA gene, partial sequence	dengue virus type 2	52.8	52.8	1	0.0006	100	10659	OP684201.1
Dengue virus type 2 isolate DENV-2/CN/HZ19-464/2019 polyprotein (POLY) gene, complete cds; and sfRNA1 lncRNA gene, partial sequence	dengue virus type 2	52.8	52.8	1	0.0006	100	10659	OP684200.1
Dengue virus type 2 isolate DENV-2/CN/HZ19-415/2019 polyprotein (POLY) gene, complete cds; and sfRNA1 lncRNA gene, partial sequence	dengue virus type 2	52.8	52.8	1	0.0006	100	10659	OP684199.1
Dengue virus type 2 isolate DENV-2/CN/HZ19-21/2019 polyprotein (POLY) gene, complete cds; and sfRNA1 lncRNA gene, partial sequence	dengue virus type 2	52.8	52.8	1	0.0006	100	10659	OP684198.1
Dengue virus type 2 isolate DENV-2/CN/HZ19-20/2019 polyprotein (POLY) gene, complete cds; and sfRNA1 lncRNA gene, partial sequence	dengue virus type 2	52.8	52.8	1	0.0006	100	10659	OP684197.1
Dengue virus type 2 isolate DENV-2/CN/HZ18-77/2018 polyprotein (POLY) gene, complete cds; and sfRNA1 lncRNA gene, partial sequence	dengue virus type 2	52.8	52.8	1	0.0006	100	10659	OP684195.1
Dengue virus type 2 isolate DENV-2/CN/HZ18-70/2018 polyprotein (POLY) gene, complete cds; and sfRNA1 lncRNA gene, partial sequence	dengue virus type 2	52.8	52.8	1	0.0006	100	10659	OP684194.1
Dengue virus type 2 isolate DENV-2/CN/HZ18-574/2018 polyprotein (POLY) gene, complete cds; and sfRNA1 lncRNA gene, partial sequence	dengue virus type 2	52.8	52.8	1	0.0006	100	10659	OP684193.1
Dengue virus type 2 isolate DENV-2/CN/HZ18-559/2018 polyprotein (POLY) gene, complete cds; and sfRNA1 lncRNA gene, partial sequence	dengue virus type 2	52.8	52.8	1	0.0006	100	10679	OP684192.1
Dengue virus type 2 isolate DENV-2/CN/HZ18-549/2018 polyprotein (POLY) gene, complete cds; and sfRNA1 lncRNA gene, partial sequence	dengue virus type 2	52.8	52.8	1	0.0006	100	10679	OP684191.1
Dengue virus type 2 isolate DENV-2/CN/HZ18-524/2018 polyprotein (POLY) gene, complete cds; and sfRNA1 lncRNA gene, partial sequence	dengue virus type 2	52.8	52.8	1	0.0006	100	10659	OP684190.1
Dengue virus type 2 isolate DENV-2/CN/HZ18-377/2018 polyprotein (POLY) gene, complete cds; and sfRNA1 lncRNA gene, partial sequence	dengue virus type 2	52.8	52.8	1	0.0006	100	10658	OP684189.1
Dengue virus type 2 isolate DENV-2/CN/HZ18-368/2018 polyprotein (POLY) gene, complete cds; and sfRNA1 lncRNA gene, partial sequence	dengue virus type 2	52.8	52.8	1	0.0006	100	10658	OP684188.1
Dengue virus type 2 isolate DENV-2/CN/HZ18-326/2018 polyprotein (POLY) gene, complete cds; and sfRNA1 lncRNA gene, partial sequence	dengue virus type 2	52.8	52.8	1	0.0006	100	10658	OP684187.1
Dengue virus type 2 isolate DENV-2/CN/HZ18-31/2018 polyprotein (POLY) gene, complete cds; and sfRNA1 lncRNA gene, partial sequence	dengue virus type 2	52.8	52.8	1	0.0006	100	10658	OP684186.1
Dengue virus type 2 isolate DENV-2/CN/HZ18-319/2018 polyprotein (POLY) gene, complete cds; and sfRNA1 lncRNA gene, partial sequence	dengue virus type 2	52.8	52.8	1	0.0006	100	10658	OP684185.1
Dengue virus type 2 isolate DENV-2/CN/HZ18-316/2018 polyprotein (POLY) gene, complete cds; and sfRNA1 lncRNA gene, partial sequence	dengue virus type 2	52.8	52.8	1	0.0006	100	10658	OP684184.1
Dengue virus type 2 isolate DENV-2/CN/HZ18-25/2018 polyprotein (POLY) gene, complete cds; and sfRNA1 lncRNA gene, partial sequence	dengue virus type 2	52.8	52.8	1	0.0006	100	10658	OP684183.1
Dengue virus type 2 isolate DENV-2/CN/HZ18-216/2018 polyprotein (POLY) gene, complete cds; and sfRNA1 lncRNA gene, partial sequence	dengue virus type 2	52.8	52.8	1	0.0006	100	10679	OP684182.1
Dengue virus type 2 isolate DENV-2/CN/HZ18-126/2018 polyprotein (POLY) gene, complete cds; and sfRNA1 lncRNA gene, partial sequence	dengue virus type 2	52.8	52.8	1	0.0006	100	10658	OP684181.1
Dengue virus type 2 isolate DENV-2/CN/HZ18-125/2018 polyprotein (POLY) gene, complete cds; and sfRNA1 lncRNA gene, partial sequence	dengue virus type 2	52.8	52.8	1	0.0006	100	10658	OP684180.1
Dengue virus type I isolate D19044_7M polyprotein (POLY) gene, complete cds; and sfRNA1 lncRNA gene, complete sequence	dengue virus type 1	52.8	52.8	1	0.0006	100	10735	OP315654.1
Dengue virus type 4 isolate SG(EHI)D4/30932Y19, complete genome	dengue virus type 4	52.8	52.8	1	0.0006	100	10653	OP411002.1
Dengue virus type 4 isolate SG(EHI)D4/04645Y16, complete genome	dengue virus type 4	52.8	52.8	1	0.0006	100	10653	OP411001.1
Dengue virus type 4 isolate SG(EHI)D4/42224Y17, complete genome	dengue virus type 4	52.8	52.8	1	0.0006	100	10648	OP411000.1
Dengue virus type 4 isolate SG(EHI)D4/16693AUG09, complete genome	dengue virus type 4	52.8	52.8	1	0.0006	100	10653	OP410999.1
Dengue virus type 3 isolate SG(EHI)D3/09568Y18, complete genome	dengue virus type 3	52.8	52.8	1	0.0006	100	10700	OP410998.1
Dengue virus type 3 isolate SG(EHI)D3/04530Y19, complete genome	dengue virus type 3	52.8	52.8	1	0.0006	100	10708	OP410997.1
Dengue virus type 3 isolate SG(EHI)D3/46200Y19, complete genome	dengue virus type 3	52.8	52.8	1	0.0006	100	10707	OP410996.1
Dengue virus type 3 isolate SG(EHI)D3/44965Y14, complete genome	dengue virus type 3	52.8	52.8	1	0.0006	100	10706	OP410995.1
Dengue virus type 3 isolate SG(EHI)D3/05416Y13, complete genome	dengue virus type 3	52.8	52.8	1	0.0006	100	10708	OP410994.1
Dengue virus type 3 isolate SG(EHI)D3/1392Y08, complete genome	dengue virus type 3	52.8	52.8	1	0.0006	100	10708	OP410993.1
Dengue virus type 2 isolate SG(EHI)D2/41002Y19, complete genome	dengue virus type 2	52.8	52.8	1	0.0006	100	10723	OP410990.1
Dengue virus type 2 isolate SG(EHI)D2/0866Y07, complete genome	dengue virus type 2	52.8	52.8	1	0.0006	100	10723	OP410989.1
Dengue virus type I isolate SG(EHI)D1/19261Y19 polyprotein (POLY) gene, complete cds; and sfRNA1 lncRNA gene, complete sequence	dengue virus type 1	52.8	52.8	1	0.0006	100	10735	OP410988.1
Dengue virus type I isolate SG(EHI)D1/48084MAR10 polyprotein (POLY) gene, complete cds; and sfRNA1 lncRNA gene, complete sequence	dengue virus type 1	52.8	52.8	1	0.0006	100	10735	OP410985.1
Synthetic construct strain NS5hmin polyprotein gene, complete cds	synthetic construct	52.8	52.8	1	0.0006	100	10723	KP161067.1
Synthetic construct strain NS3hmin polyprotein gene, complete cds	synthetic construct	52.8	52.8	1	0.0006	100	10723	KP161066.1
Synthetic construct strain Ehmin polyprotein gene, complete cds	synthetic construct	52.8	52.8	1	0.0006	100	10723	KP161065.1
Synthetic construct strain D2syn polyprotein gene, complete cds	synthetic construct	52.8	52.8	1	0.0006	100	10723	KP161064.1
Dengue virus 4 isolate MKS-2139, complete genome	dengue virus type 4	52.8	52.8	1	0.0006	100	10641	KC762699.1
Dengue virus 4 isolate MKS-2007, complete genome	dengue virus type 4	52.8	52.8	1	0.0006	100	10653	KC762698.1
Dengue virus 4 isolate MKS-0706, complete genome	dengue virus type 4	52.8	52.8	1	0.0006	100	10653	KC762697.1
Dengue virus 4 isolate MKS-0252, complete genome	dengue virus type 4	52.8	52.8	1	0.0006	100	10653	KC762696.1
Dengue virus 4 isolate MKS-0070, complete genome	dengue virus type 4	52.8	52.8	1	0.0006	100	10619	KC762695.1
Dengue virus 4 isolate MKS-0033, complete genome	dengue virus type 4	52.8	52.8	1	0.0006	100	10636	KC762694.1
Dengue virus 3 isolate MKS-WS79b, complete genome	dengue virus type 3	52.8	52.8	1	0.0006	100	10707	KC762693.1
Dengue virus 3 isolate MKS-WS78, complete genome	dengue virus type 3	52.8	52.8	1	0.0006	100	10707	KC762692.1
Dengue virus 3 isolate MKS-IF058, complete genome	dengue virus type 3	52.8	52.8	1	0.0006	100	10707	KC762691.1
Dengue virus 3 isolate MKS-3000, complete genome	dengue virus type 3	52.8	52.8	1	0.0006	100	10709	KC762690.1
Dengue virus 3 isolate MKS-2065, complete genome	dengue virus type 3	52.8	52.8	1	0.0006	100	10707	KC762689.1
Dengue virus 3 isolate MKS-2006, complete genome	dengue virus type 3	52.8	52.8	1	0.0006	100	10707	KC762688.1
Dengue virus 3 isolate MKS-0396, complete genome	dengue virus type 3	52.8	52.8	1	0.0006	100	10707	KC762687.1
Dengue virus 3 isolate MKS-0172, complete genome	dengue virus type 3	52.8	52.8	1	0.0006	100	10707	KC762686.1
Dengue virus 3 isolate MKS-0388, complete genome	dengue virus type 3	52.8	52.8	1	0.0006	100	10707	KC762685.1
Dengue virus 3 isolate MKS-0098, complete genome	dengue virus type 3	52.8	52.8	1	0.0006	100	10698	KC762684.1
Dengue virus 3 isolate MKS-0079, complete genome	dengue virus type 3	52.8	52.8	1	0.0006	100	10707	KC762683.1
Dengue virus 3 isolate MKS-0076, complete genome	dengue virus type 3	52.8	52.8	1	0.0006	100	10707	KC762682.1
Dengue virus 3 isolate MKS-0057, complete genome	dengue virus type 3	52.8	52.8	1	0.0006	100	10707	KC762681.1
Dengue virus 2 isolate MKS-WS73, complete genome	dengue virus type 2	52.8	52.8	1	0.0006	100	10723	KC762678.1
Dengue virus 2 isolate MKS-0091, complete genome	dengue virus type 2	52.8	52.8	1	0.0006	100	10723	KC762670.1
Dengue virus 2 isolate MKS-0071, complete genome	dengue virus type 2	52.8	52.8	1	0.0006	100	10723	KC762669.1
Dengue virus 2 isolate MKS-IF014, complete genome	dengue virus type 2	52.8	52.8	1	0.0006	100	10723	KC762668.1
Dengue virus 2 isolate MKS-2204, complete genome	dengue virus type 2	52.8	52.8	1	0.0006	100	10723	KC762667.1
Dengue virus 2 isolate MKS-3007, complete genome	dengue virus type 2	52.8	52.8	1	0.0006	100	10723	KC762666.1
Dengue virus 2 isolate MKS-0068, complete genome	dengue virus type 2	52.8	52.8	1	0.0006	100	10723	KC762665.1
Dengue virus 2 isolate MKS-2145, complete genome	dengue virus type 2	52.8	52.8	1	0.0006	100	10723	KC762664.1
Dengue virus 2 isolate MKS-2024, complete genome	dengue virus type 2	52.8	52.8	1	0.0006	100	10723	KC762663.1
Dengue virus 2 isolate MKS-0297, complete genome	dengue virus type 2	52.8	52.8	1	0.0006	100	10723	KC762662.1
Dengue virus 2 isolate MKS-0412, complete genome	dengue virus type 2	52.8	52.8	1	0.0006	100	10723	KC762661.1
Dengue virus 2 isolate MKS-0084, complete genome	dengue virus type 2	52.8	52.8	1	0.0006	100	10723	KC762660.1
Dengue virus 2 isolate MKS-2210, complete genome	dengue virus type 2	52.8	52.8	1	0.0006	100	10723	KC762659.1
Dengue virus 2 isolate MKS-0082, complete genome	dengue virus type 2	52.8	52.8	1	0.0006	100	10723	KC762658.1
Dengue virus 2 isolate MKS-2234, complete genome	dengue virus type 2	52.8	52.8	1	0.0006	100	10723	KC762657.1
Dengue virus 2 isolate MKS-0502, complete genome	dengue virus type 2	52.8	52.8	1	0.0006	100	10723	KC762656.1
Dengue virus 2 isolate MKS-0417, complete genome	dengue virus type 2	52.8	52.8	1	0.0006	100	10723	KC762655.1
Dengue virus 1 isolate MKS-0077, complete genome	dengue virus type 1	52.8	52.8	1	0.0006	100	10735	KC762654.1
Dengue virus 1 isolate MKS-0486, complete genome	dengue virus type 1	52.8	52.8	1	0.0006	100	10735	KC762653.1
Dengue virus 1 isolate MKS-1001, complete genome	dengue virus type 1	52.8	52.8	1	0.0006	100	10735	KC762652.1
Dengue virus 1 isolate MKS-0483, complete genome	dengue virus type 1	52.8	52.8	1	0.0006	100	10735	KC762651.1
Dengue virus 1 isolate MKS-0109, complete genome	dengue virus type 1	52.8	52.8	1	0.0006	100	10735	KC762650.1
Dengue virus 1 isolate MKS-0055, complete genome	dengue virus type 1	52.8	52.8	1	0.0006	100	10735	KC762649.1
Dengue virus 1 isolate MKS-2194, complete genome	dengue virus type 1	52.8	52.8	1	0.0006	100	10735	KC762648.1
Dengue virus 1 isolate MKS-WS72, complete genome	dengue virus type 1	52.8	52.8	1	0.0006	100	10735	KC762647.1
Dengue virus 1 isolate MKS-0344, complete genome	dengue virus type 1	52.8	52.8	1	0.0006	100	10735	KC762646.1
Dengue virus 1 isolate MKS-2040, complete genome	dengue virus type 1	52.8	52.8	1	0.0006	100	10735	KC762645.1
Dengue virus 1 isolate MKS-2094, complete genome	dengue virus type 1	52.8	52.8	1	0.0006	100	10735	KC762644.1
Dengue virus 1 isolate MKS-0398, complete genome	dengue virus type 1	52.8	52.8	1	0.0006	100	10735	KC762643.1
Dengue virus 1 isolate MKS-WS88, complete genome	dengue virus type 1	52.8	52.8	1	0.0006	100	10735	KC762642.1
Dengue virus 1 isolate MKS-2147, complete genome	dengue virus type 1	52.8	52.8	1	0.0006	100	10735	KC762641.1
Dengue virus 1 isolate MKS-2029, complete genome	dengue virus type 1	52.8	52.8	1	0.0006	100	10735	KC762640.1
Dengue virus 1 isolate MKS-WS81, complete genome	dengue virus type 1	52.8	52.8	1	0.0006	100	10735	KC762639.1
Dengue virus 1 isolate MKS-2004, complete genome	dengue virus type 1	52.8	52.8	1	0.0006	100	10735	KC762638.1
Dengue virus 1 isolate MKS-0352, complete genome	dengue virus type 1	52.8	52.8	1	0.0006	100	10735	KC762637.1
Dengue virus 1 isolate MKS-0080, complete genome	dengue virus type 1	52.8	52.8	1	0.0006	100	10735	KC762636.1
Dengue virus 1 isolate MKS-0088, complete genome	dengue virus type 1	52.8	52.8	1	0.0006	100	10735	KC762635.1
Dengue virus 1 isolate MKS-2201, complete genome	dengue virus type 1	52.8	52.8	1	0.0006	100	10735	KC762634.1
Dengue virus 1 isolate MKS-2216, complete genome	dengue virus type 1	52.8	52.8	1	0.0006	100	10735	KC762633.1
Dengue virus 1 isolate MKS-0248, complete genome	dengue virus type 1	52.8	52.8	1	0.0006	100	10735	KC762632.1
Dengue virus 1 isolate MKS-0395, complete genome	dengue virus type 1	52.8	52.8	1	0.0006	100	10735	KC762631.1
Dengue virus 1 isolate MKS-2097, complete genome	dengue virus type 1	52.8	52.8	1	0.0006	100	10735	KC762630.1
Dengue virus 1 isolate MKS-IF039, complete genome	dengue virus type 1	52.8	52.8	1	0.0006	100	10735	KC762629.1
Dengue virus 1 isolate MKS-2058, complete genome	dengue virus type 1	52.8	52.8	1	0.0006	100	10735	KC762628.1
Dengue virus 1 isolate MKS-IF062, complete genome	dengue virus type 1	52.8	52.8	1	0.0006	100	10735	KC762627.1
Dengue virus 1 isolate MKS-2138, complete genome	dengue virus type 1	52.8	52.8	1	0.0006	100	10735	KC762626.1
Dengue virus 1 isolate MKS-0056, complete genome	dengue virus type 1	52.8	52.8	1	0.0006	100	10735	KC762625.1
Dengue virus 1 isolate MKS-2082, complete genome	dengue virus type 1	52.8	52.8	1	0.0006	100	10735	KC762624.1
Dengue virus 1 isolate MKS-0206, complete genome	dengue virus type 1	52.8	52.8	1	0.0006	100	10735	KC762623.1
Dengue virus 1 isolate MKS-2200, complete genome	dengue virus type 1	52.8	52.8	1	0.0006	100	10735	KC762622.1
Dengue virus 1 isolate MKS-0397, complete genome	dengue virus type 1	52.8	52.8	1	0.0006	100	10735	KC762621.1
Dengue virus 1 isolate MKS-0390, complete genome	dengue virus type 1	52.8	52.8	1	0.0006	100	10735	KC762620.1
Dengue virus 1 isolate DENV-1-Jeddah, complete genome	dengue virus type 1	52.8	52.8	1	0.0006	100	10622	KJ649286.1
Dengue virus 1 genomic RNA, complete sequence, strain: D1/Hu/Hyogo/NIID188/2014	dengue virus type 1	52.8	52.8	1	0.0006	100	10693	LC016760.1
Dengue virus type 4 isolate THSTI-TRC-DENV4-05 polyprotein (POLY) gene, complete cds; and sfRNA2 lncRNA gene, partial sequence	dengue virus type 4	52.8	52.8	1	0.0006	100	10562	OP310811.1
Dengue virus type 4 isolate THSTI-TRC-DENV4-08 polyprotein (POLY) gene, complete cds; and sfRNA2 lncRNA gene, partial sequence	dengue virus type 4	52.8	52.8	1	0.0006	100	10624	OP310810.1
Dengue virus type 4 isolate THSTI-TRC-DENV4-07 polyprotein (POLY) gene, complete cds; and sfRNA2 lncRNA gene, partial sequence	dengue virus type 4	52.8	52.8	1	0.0006	100	10635	OP310809.1
Dengue virus type 2 isolate THSTI-TRC-DENV2-09 polyprotein (POLY) gene, complete cds; and sfRNA1 lncRNA gene, partial sequence	dengue virus type 2	52.8	52.8	1	0.0006	100	10598	OP310808.1
Dengue virus type 2 isolate THSTI-TRC-DENV2-06 polyprotein (POLY) gene, complete cds; and sfRNA1 lncRNA gene, partial sequence	dengue virus type 2	52.8	52.8	1	0.0006	100	10713	OP310806.1
Dengue virus type 2 isolate THSTI-TRC-DENV2-04 polyprotein (POLY) gene, complete cds; and sfRNA1 lncRNA gene, partial sequence	dengue virus type 2	52.8	52.8	1	0.0006	100	10708	OP310805.1
Dengue virus type I isolate THSTI-TRC-DENV1-16 polyprotein (POLY) gene, complete cds; and sfRNA1 lncRNA gene, partial sequence	dengue virus type 1	52.8	52.8	1	0.0006	100	10721	OP310804.1
Dengue virus type I isolate THSTI-TRC-DENV1-08 polyprotein (POLY) gene, complete cds; and sfRNA1 lncRNA gene, partial sequence	dengue virus type 1	52.8	52.8	1	0.0006	100	10731	OP310803.1
Dengue virus type I SYMAV-H0983 RNA, complete genome	dengue virus type 1	52.8	52.8	1	0.0006	100	10670	LC707382.1
Dengue virus 2 isolate NCD015 polyprotein (POLY) gene, complete cds; and sfRNA1 lncRNA gene, partial sequence	dengue virus type 2	52.8	52.8	1	0.0006	100	10635	OL321182.1
Dengue virus 2 isolate NCD050 polyprotein (POLY) gene, partial cds; and sfRNA1 lncRNA gene, partial sequence	dengue virus type 2	52.8	52.8	1	0.0006	100	10454	OL321177.1
Dengue virus 3 isolate DENV-3/NI/BID-V7674/2011, complete genome	dengue virus type 3	52.8	52.8	1	0.0006	100	10604	KF973485.1
Dengue virus 3 isolate DENV-3/NI/BID-V7665/2011, complete genome	dengue virus type 3	52.8	52.8	1	0.0006	100	10509	KF973483.1
Dengue virus 3 isolate DENV-3/NI/BID-V7663/2011, complete genome	dengue virus type 3	52.8	52.8	1	0.0006	100	10584	KF973482.1
Dengue virus 3 isolate DENV-3/NI/BID-V7662/2011, complete genome	dengue virus type 3	52.8	52.8	1	0.0006	100	10644	KF973481.1
Dengue virus 3 isolate DENV-3/NI/BID-V7646/2012, complete genome	dengue virus type 3	52.8	52.8	1	0.0006	100	10584	KF973478.1
Dengue virus 3 isolate DENV-3/NI/BID-V7637/2011, complete genome	dengue virus type 3	52.8	52.8	1	0.0006	100	10512	KF973477.1
Dengue virus 3 isolate DENV-3/NI/BID-V7634/2011, complete genome	dengue virus type 3	52.8	52.8	1	0.0006	100	10696	KF973476.1
Dengue virus 1 isolate DENV-1/NI/BID-V7692/2012, complete genome	dengue virus type 1	52.8	52.8	1	0.0006	100	10616	KF973474.1
Dengue virus 1 isolate DENV-1/NI/BID-V7690/2012, complete genome	dengue virus type 1	52.8	52.8	1	0.0006	100	10616	KF973472.1
Dengue virus 1 isolate DENV-1/NI/BID-V7686/2012, complete genome	dengue virus type 1	52.8	52.8	1	0.0006	100	10625	KF973471.1
Dengue virus 1 isolate DENV-1/NI/BID-V7685/2012, complete genome	dengue virus type 1	52.8	52.8	1	0.0006	100	10731	KF973470.1
Dengue virus 1 isolate DENV-1/NI/BID-V7680/2012, complete genome	dengue virus type 1	52.8	52.8	1	0.0006	100	10618	KF973466.1
Dengue virus 1 isolate DENV-1/NI/BID-V7678/2012, complete genome	dengue virus type 1	52.8	52.8	1	0.0006	100	10559	KF973465.1
Dengue virus 1 isolate DENV-1/NI/BID-V7677/2012, complete genome	dengue virus type 1	52.8	52.8	1	0.0006	100	10608	KF973464.1
Dengue virus 1 isolate DENV-1/NI/BID-V7672/2011, complete genome	dengue virus type 1	52.8	52.8	1	0.0006	100	10630	KF973460.1
Dengue virus 3 isolate DENV-3/NI/BID-V5484/2010, partial genome	dengue virus type 3	52.8	52.8	1	0.0006	100	8206	KF971710.1
Dengue virus 3 isolate DENV-3/NI/BID-V5453/2009, complete genome	dengue virus type 3	52.8	52.8	1	0.0006	100	10678	KF971709.1
Dengue virus 3 isolate DENV-3/NI/BID-V4835/2009, partial genome	dengue virus type 3	52.8	52.8	1	0.0006	100	10699	KF971699.1
Dengue virus 1 genomic RNA, complete sequence, strain: D1/Hu/Shizuoka/NIID181/2014	dengue virus type 1	52.8	52.8	1	0.0006	100	10693	LC011949.1
Dengue virus 1 genomic RNA, complete sequence, strain: D1/Hu/Chiba/NIID153/2014	dengue virus type 1	52.8	52.8	1	0.0006	100	10693	LC011948.1
Dengue virus 1 genomic RNA, complete sequence, strain: D1/Hu/Saitama/NIID100/2014	dengue virus type 1	52.8	52.8	1	0.0006	100	10693	LC011945.1
Dengue virus 3 isolate D3_19XN50516 polyprotein (POLY) gene, complete cds; and sfRNA1 lncRNA gene, partial sequence	dengue virus type 3	52.8	52.8	1	0.0006	100	10641	ON908245.1
Dengue virus 2 isolate D2_19XN15729 polyprotein (POLY) gene, complete cds; and sfRNA1 lncRNA gene, partial sequence	dengue virus type 2	52.8	52.8	1	0.0006	100	10672	ON908244.1
Dengue virus 1 isolate D1_19XN26758 polyprotein (POLY) gene, complete cds; and sfRNA1 lncRNA gene, partial sequence	dengue virus type 1	52.8	52.8	1	0.0006	100	10622	ON908243.1
Dengue virus 4 isolate 18XN16107 polyprotein (POLY) gene, complete cds; and sfRNA2 lncRNA gene, partial sequence	dengue virus type 4	52.8	52.8	1	0.0006	100	10583	ON908242.1
Dengue virus 4 isolate 18XN13312 polyprotein (POLY) gene, complete cds; and sfRNA2 lncRNA gene, partial sequence	dengue virus type 4	52.8	52.8	1	0.0006	100	10584	ON908241.1
Dengue virus 4 isolate 19XN01404 polyprotein (POLY) gene, complete cds; and sfRNA2 lncRNA gene, partial sequence	dengue virus type 4	52.8	52.8	1	0.0006	100	10582	ON908240.1
Dengue virus 4 isolate 21XN04403 polyprotein (POLY) gene, complete cds; and sfRNA2 lncRNA gene, partial sequence	dengue virus type 4	52.8	52.8	1	0.0006	100	10600	ON908239.1
Dengue virus 3 isolate 18XN04331 polyprotein (POLY) gene, complete cds; and sfRNA1 lncRNA gene, partial sequence	dengue virus type 3	52.8	52.8	1	0.0006	100	10641	ON908238.1
Dengue virus 3 isolate 19XN50685 polyprotein (POLY) gene, complete cds; and sfRNA1 lncRNA gene, partial sequence	dengue virus type 3	52.8	52.8	1	0.0006	100	10637	ON908237.1
Dengue virus 3 isolate 19XN50670 polyprotein (POLY) gene, complete cds; and sfRNA1 lncRNA gene, partial sequence	dengue virus type 3	52.8	52.8	1	0.0006	100	10643	ON908236.1
Dengue virus 3 isolate 19XN14065 polyprotein (POLY) gene, complete cds; and sfRNA1 lncRNA gene, partial sequence	dengue virus type 3	52.8	52.8	1	0.0006	100	10641	ON908235.1
Dengue virus 3 isolate 19XN17302 polyprotein (POLY) gene, complete cds; and sfRNA1 lncRNA gene, partial sequence	dengue virus type 3	52.8	52.8	1	0.0006	100	10645	ON908234.1
Dengue virus 3 isolate 19XN27399 polyprotein (POLY) gene, complete cds; and sfRNA1 lncRNA gene, partial sequence	dengue virus type 3	52.8	52.8	1	0.0006	100	10608	ON908232.1
Dengue virus 3 isolate 19XN13542 polyprotein (POLY) gene, complete cds; and sfRNA1 lncRNA gene, partial sequence	dengue virus type 3	52.8	52.8	1	0.0006	100	10641	ON908231.1
Dengue virus 2 isolate 19XN50755 polyprotein (POLY) gene, complete cds; and sfRNA1 lncRNA gene, partial sequence	dengue virus type 2	52.8	52.8	1	0.0006	100	10671	ON908227.1
Dengue virus 2 isolate 18XN13236 polyprotein (POLY) gene, complete cds; and sfRNA1 lncRNA gene, partial sequence	dengue virus type 2	52.8	52.8	1	0.0006	100	10635	ON908222.1
Dengue virus 1 isolate 19XN24151_D1 polyprotein (POLY) gene, complete cds; and sfRNA1 lncRNA gene, partial sequence	dengue virus type 1	52.8	52.8	1	0.0006	100	10601	ON908215.1
Dengue virus 3 isolate 19XN14065_D3_BGD polyprotein (POLY) gene, complete cds; and sfRNA1 lncRNA gene, partial sequence	dengue virus type 3	52.8	52.8	1	0.0006	100	10606	ON907583.1
Dengue virus 2 isolate 19XN16107_D2_PHL polyprotein (POLY) gene, complete cds; and sfRNA1 lncRNA gene, partial sequence	dengue virus type 2	52.8	52.8	1	0.0006	100	10582	ON907581.1
Dengue virus 2 isolate 19XN14641_D2_NER polyprotein (POLY) gene, complete cds; and sfRNA1 lncRNA gene, partial sequence	dengue virus type 2	52.8	52.8	1	0.0006	100	10570	ON907580.1
Dengue virus 1 isolate 19XN24151_D1_CHN polyprotein (POLY) gene, complete cds; and sfRNA1 lncRNA gene, partial sequence	dengue virus type 1	52.8	52.8	1	0.0006	100	10660	ON907578.1
Dengue virus 3 isolate 19XN50516_D3_CHN-s polyprotein (POLY) gene, complete cds; and sfRNA1 lncRNA gene, partial sequence	dengue virus type 3	52.8	52.8	1	0.0006	100	10638	ON900159.1
Dengue virus 3 isolate 19XN50516_D3_CHN polyprotein (POLY) gene, complete cds; and sfRNA1 lncRNA gene, partial sequence	dengue virus type 3	52.8	52.8	1	0.0006	100	10638	ON891145.1
Dengue virus 1 isolate 19XN26758_D1_CHN polyprotein (POLY) gene, complete cds; and sfRNA1 lncRNA gene, partial sequence	dengue virus type 1	52.8	52.8	1	0.0006	100	10646	ON891144.1
Dengue virus 3 isolate 19XN50670_D3_CHN polyprotein (POLY) gene, complete cds; and sfRNA1 lncRNA gene, partial sequence	dengue virus type 3	52.8	52.8	1	0.0006	100	10660	ON890832.1
Dengue virus 3 isolate >19XN17302_D3_CHN polyprotein (POLY) gene, complete cds; and sfRNA1 lncRNA gene, partial sequence	dengue virus type 3	52.8	52.8	1	0.0006	100	10640	ON890819.1
Dengue virus 3 isolate 19XN11050_D3_MDV polyprotein (POLY) gene, complete cds; and sfRNA1 lncRNA gene, partial sequence	dengue virus type 3	52.8	52.8	1	0.0006	100	10648	ON890789.1
Dengue virus 3 isolate 19XN27399F_D3_ETH polyprotein (POLY) gene, complete cds; and sfRNA1 lncRNA gene, partial sequence	dengue virus type 3	52.8	52.8	1	0.0006	100	10656	ON890788.1
Dengue virus 2 isolate 19XN50506_D2_KHM polyprotein (POLY) gene, complete cds; and sfRNA1 lncRNA gene, partial sequence	dengue virus type 2	52.8	52.8	1	0.0006	100	10573	ON890479.1
Dengue virus 2 isolate 19XN23153_D2_CHN polyprotein (POLY) gene, complete cds; and sfRNA1 lncRNA gene, partial sequence	dengue virus type 2	52.8	52.8	1	0.0006	100	10565	ON890422.1
Dengue virus 2 isolate 19XN50755_D2_CHN polyprotein (POLY) gene, complete cds; and sfRNA1 lncRNA gene, partial sequence	dengue virus type 2	52.8	52.8	1	0.0006	100	10604	ON888666.1
Dengue virus 2 isolate 19XN17542_D2_KHM polyprotein (POLY) gene, complete cds; and sfRNA1 lncRNA gene, partial sequence	dengue virus type 2	52.8	52.8	1	0.0006	100	10572	ON887284.1
Dengue virus 2 isolate 19XN14641_D2_NER polyprotein (POLY) gene, complete cds; and sfRNA1 lncRNA gene, partial sequence	dengue virus type 2	52.8	52.8	1	0.0006	100	10570	ON885286.1
Dengue virus 2 isolate 19XN16107_D2_PHL polyprotein (POLY) gene, complete cds; and sfRNA1 lncRNA gene, partial sequence	dengue virus type 2	52.8	52.8	1	0.0006	100	10582	ON885253.1
Dengue virus 1 isolate 19XN24151_D1_CHN polyprotein (POLY) gene, complete cds; and sfRNA1 lncRNA gene, partial sequence	dengue virus type 1	52.8	52.8	1	0.0006	100	10660	ON881244.1
Dengue virus 1 isolate 19XN28258_D1_MMR polyprotein (POLY) gene, complete cds; and sfRNA1 lncRNA gene, partial sequence	dengue virus type 1	52.8	52.8	1	0.0006	100	10624	ON881145.1
Dengue virus 2 isolate 18XN13236_D2_FJI polyprotein (POLY) gene, complete cds; and sfRNA1 lncRNA gene, partial sequence	dengue virus type 2	52.8	52.8	1	0.0006	100	10564	ON875316.1
Dengue virus 1 isolate 19XN12211_D1_KHM polyprotein (POLY) gene, complete cds; and sfRNA1 lncRNA gene, partial sequence	dengue virus type 1	52.8	52.8	1	0.0006	100	10636	ON867003.1
Dengue virus 2 isolate 18XN18318_D2_KHM polyprotein (POLY) gene, complete cds; and sfRNA1 lncRNA gene, partial sequence	dengue virus type 2	52.8	52.8	1	0.0006	100	10686	ON853797.1
Dengue virus 1 isolate 21XN16257 polyprotein (POLY) gene, complete cds; and sfRNA1 lncRNA gene, partial sequence	dengue virus type 1	52.8	52.8	1	0.0006	100	10685	ON845601.1
Dengue virus 4 isolate DKE-121, complete genome	dengue virus type 4	52.8	52.8	1	0.0006	100	10677	MZ215848.1
Dengue virus type 4 isolate THSTI-TRC-DENV4-02, complete genome	dengue virus type 4	52.8	52.8	1	0.0006	100	10649	ON799403.1
Dengue virus type 4 isolate THSTI-TRC-DENV4-01, complete genome	dengue virus type 4	52.8	52.8	1	0.0006	100	10649	ON799402.1
Dengue virus 1 strain Hawaii, complete genome	dengue virus type 1	52.8	52.8	1	0.0006	100	10736	KM204119.1
Dengue virus 2 strain New Guinea C, complete genome	dengue virus type 2	52.8	52.8	1	0.0006	100	10723	KM204118.1
Dengue virus 3 isolate Jeddah-2014, complete genome	dengue virus type 3	52.8	52.8	1	0.0006	100	10635	KJ830751.1
Dengue virus 2 isolate Jeddah-2014, complete genome	dengue virus type 2	52.8	52.8	1	0.0006	100	10718	KJ830750.1
Dengue virus 2 isolate FVM00186/VEN/2015 polyprotein (POLY) gene, complete cds; and sfRNA1 lncRNA gene, partial sequence	dengue virus type 2	52.8	52.8	1	0.0006	100	10687	ON714337.1
Dengue virus 1 isolate F-082 polyprotein (POLY) gene, complete cds; and sfRNA1 lncRNA gene, partial sequence	dengue virus type 1	52.8	52.8	1	0.0006	100	10728	ON680908.1
Dengue virus 1 isolate 54960 polyprotein (POLY) gene, complete cds; and sfRNA1 lncRNA gene, partial sequence	dengue virus type 1	52.8	52.8	1	0.0006	100	10666	OM909246.1
Dengue virus 2 isolate FCC00999/BOL-COL/2021 polyprotein (POLY) gene, complete cds; and sfRNA1 lncRNA gene, partial sequence	dengue virus type 2	52.8	52.8	1	0.0006	100	10672	ON510270.1
Dengue virus 2 isolate FCC00973/BOL-COL/2021 polyprotein (POLY) gene, complete cds; and sfRNA1 lncRNA gene, partial sequence	dengue virus type 2	52.8	52.8	1	0.0006	100	10672	ON510268.1
Dengue virus 2 isolate PUO-218, complete genome	dengue virus type 2	52.8	52.8	1	0.0006	100	10723	ON398847.1
Dengue virus 2 isolate GZ8H/2019116/2014/II, complete genome	dengue virus type 2	52.8	52.8	1	0.0006	100	10722	MW721472.1
Dengue virus 2 isolate GZ8H/2019113/2014/II polyprotein (POLY) gene, complete cds; and sfRNA1 lncRNA gene, complete sequence	dengue virus type 2	52.8	52.8	1	0.0006	100	10720	MW721471.1
Dengue virus 2 isolate GZ8H/2019098/2017/II polyprotein (POLY) gene, complete cds; and sfRNA1 lncRNA gene, partial sequence	dengue virus type 2	52.8	52.8	1	0.0006	100	10716	MW721470.1
Dengue virus 2 isolate GZ8H/2019089/2017/II polyprotein (POLY) gene, complete cds; and sfRNA1 lncRNA gene, partial sequence	dengue virus type 2	52.8	52.8	1	0.0006	100	10695	MW721469.1
Dengue virus 2 isolate GZ8H/2019012/2018/II polyprotein (POLY) gene, complete cds; and sfRNA1 lncRNA gene, partial sequence	dengue virus type 2	52.8	52.8	1	0.0006	100	10692	MW721461.1
Dengue virus 2 isolate GZ8H/2019003/2018/II polyprotein (POLY) gene, complete cds; and sfRNA1 lncRNA gene, partial sequence	dengue virus type 2	52.8	52.8	1	0.0006	100	10699	MW721460.1
Dengue virus 4 isolate GZ8H/2019131/2019/IV polyprotein (POLY) gene, complete cds; and sfRNA2 lncRNA gene, partial sequence	dengue virus type 4	52.8	52.8	1	0.0006	100	10650	MW720996.1
Dengue virus 4 isolate GZ8H/2019130/2019/IV polyprotein (POLY) gene, complete cds; and sfRNA2 lncRNA gene, complete sequence	dengue virus type 4	52.8	52.8	1	0.0006	100	10650	MW720995.1
Dengue virus 4 isolate GZ8H/2019129/2019/IV polyprotein (POLY) gene, complete cds; and sfRNA2 lncRNA gene, partial sequence	dengue virus type 4	52.8	52.8	1	0.0006	100	10615	MW720994.1
Dengue virus 4 isolate GZ8H/2019128/2019/IV polyprotein (POLY) gene, complete cds; and sfRNA2 lncRNA gene, partial sequence	dengue virus type 4	52.8	52.8	1	0.0006	100	10639	MW720993.1
Dengue virus 4 isolate GZ8H/2019126/2019/IV polyprotein (POLY) gene, complete cds; and sfRNA2 lncRNA gene, partial sequence	dengue virus type 4	52.8	52.8	1	0.0006	100	10625	MW720992.1
Dengue virus 4 isolate GZ8H/2019125/2019/IV polyprotein (POLY) gene, complete cds; and sfRNA2 lncRNA gene, complete sequence	dengue virus type 4	52.8	52.8	1	0.0006	100	10650	MW720991.1
Dengue virus 4 isolate GZ8H/2019124/2019/IV polyprotein (POLY) gene, complete cds; and sfRNA2 lncRNA gene, partial sequence	dengue virus type 4	52.8	52.8	1	0.0006	100	10649	MW720990.1
Dengue virus 4 isolate GZ8H/2019122/2019/IV polyprotein (POLY) gene, complete cds; and sfRNA2 lncRNA gene, partial sequence	dengue virus type 4	52.8	52.8	1	0.0006	100	10644	MW720989.1
Dengue virus 2 isolate GZ8H/2019187/2019/II polyprotein (POLY) gene, complete cds; and sfRNA1 lncRNA gene, complete sequence	dengue virus type 2	52.8	52.8	1	0.0006	100	10715	MW720957.1
Dengue virus 2 isolate GZ8H/2019168/2019/II polyprotein (POLY) gene, complete cds; and sfRNA1 lncRNA gene, partial sequence	dengue virus type 2	52.8	52.8	1	0.0006	100	10680	MW720955.1
Dengue virus 2 isolate GZ8H/2019167/2019/II polyprotein (POLY) gene, complete cds; and sfRNA1 lncRNA gene, partial sequence	dengue virus type 2	52.8	52.8	1	0.0006	100	10683	MW720954.1
Dengue virus 2 isolate GZ8H/2019166/2019/II polyprotein (POLY) gene, complete cds; and sfRNA1 lncRNA gene, partial sequence	dengue virus type 2	52.8	52.8	1	0.0006	100	10716	MW720953.1
Dengue virus 2 isolate GZ8H/2019165/2019/II polyprotein (POLY) gene, complete cds; and sfRNA1 lncRNA gene, partial sequence	dengue virus type 2	52.8	52.8	1	0.0006	100	10682	MW720952.1
Dengue virus 2 isolate GZ8H/2019164/2019/II polyprotein (POLY) gene, complete cds; and sfRNA1 lncRNA gene, partial sequence	dengue virus type 2	52.8	52.8	1	0.0006	100	10682	MW720951.1
Dengue virus 2 isolate GZ8H/2019163/2019/II polyprotein (POLY) gene, complete cds; and sfRNA1 lncRNA gene, partial sequence	dengue virus type 2	52.8	52.8	1	0.0006	100	10681	MW720950.1
Dengue virus 2 isolate GZ8H/2019162/2019/II polyprotein (POLY) gene, complete cds; and sfRNA1 lncRNA gene, partial sequence	dengue virus type 2	52.8	52.8	1	0.0006	100	10681	MW720949.1
Dengue virus 2 isolate GZ8H/2019161/2019/II polyprotein (POLY) gene, complete cds; and sfRNA1 lncRNA gene, partial sequence	dengue virus type 2	52.8	52.8	1	0.0006	100	10690	MW720948.1
Dengue virus 2 isolate GZ8H/2019160/2019/II polyprotein (POLY) gene, complete cds; and sfRNA1 lncRNA gene, partial sequence	dengue virus type 2	52.8	52.8	1	0.0006	100	10684	MW720947.1
Dengue virus 2 isolate GZ8H/2019159/2019/II polyprotein (POLY) gene, complete cds; and sfRNA1 lncRNA gene, partial sequence	dengue virus type 2	52.8	52.8	1	0.0006	100	10698	MW720946.1
Dengue virus 2 isolate GZ8H/2019158/2019/II polyprotein (POLY) gene, complete cds; and sfRNA1 lncRNA gene, partial sequence	dengue virus type 2	52.8	52.8	1	0.0006	100	10681	MW720945.1
Dengue virus 3 isolate GZ8H/2019185/2019/III polyprotein (POLY) gene, complete cds; and sfRNA1 lncRNA gene, partial sequence	dengue virus type 3	52.8	52.8	1	0.0006	100	10664	MW720892.1
Dengue virus 3 isolate GZ8H/2019184/2019/III polyprotein (POLY) gene, complete cds; and sfRNA1 lncRNA gene, partial sequence	dengue virus type 3	52.8	52.8	1	0.0006	100	10664	MW720891.1
Dengue virus 3 isolate GZ8H/2019153/2019/III polyprotein (POLY) gene, complete cds; and sfRNA1 lncRNA gene, partial sequence	dengue virus type 3	52.8	52.8	1	0.0006	100	10654	MW720890.1
Dengue virus 3 isolate GZ8H/2019151/2019/III polyprotein (POLY) gene, complete cds; and sfRNA1 lncRNA gene, partial sequence	dengue virus type 3	52.8	52.8	1	0.0006	100	10662	MW720889.1
Dengue virus 3 isolate GZ8H/2019150/2019/III polyprotein (POLY) gene, complete cds; and sfRNA1 lncRNA gene, partial sequence	dengue virus type 3	52.8	52.8	1	0.0006	100	10656	MW720888.1
Dengue virus 3 isolate GZ8H/2019186/2019/III polyprotein (POLY) gene, complete cds; and sfRNA1 lncRNA gene, partial sequence	dengue virus type 3	52.8	52.8	1	0.0006	100	10664	MW720887.1
Dengue virus 3 isolate GZ8H/2019156/2019/III polyprotein (POLY) gene, complete cds; and sfRNA1 lncRNA gene, partial sequence	dengue virus type 3	52.8	52.8	1	0.0006	100	10659	MW720886.1
Dengue virus 3 isolate GZ8H/2019154/2019/III polyprotein (POLY) gene, complete cds; and sfRNA1 lncRNA gene, partial sequence	dengue virus type 3	52.8	52.8	1	0.0006	100	10663	MW720885.1
Dengue virus 3 isolate GZ8H/2019152/2019/III polyprotein (POLY) gene, complete cds; and sfRNA1 lncRNA gene, partial sequence	dengue virus type 3	52.8	52.8	1	0.0006	100	10665	MW720884.1
Dengue virus 3 isolate GZ8H/2019149/2019/III polyprotein (POLY) gene, complete cds; and sfRNA1 lncRNA gene, partial sequence	dengue virus type 3	52.8	52.8	1	0.0006	100	10665	MW720883.1
Dengue virus 4 isolate 55182 polyprotein (POLY) gene, complete cds; and sfRNA2 lncRNA gene, partial sequence	dengue virus type 4	52.8	52.8	1	0.0006	100	10588	ON211314.1
Dengue virus type 3 isolate THSTI-TRC-DENV3-07, complete genome	dengue virus type 3	52.8	52.8	1	0.0006	100	10707	ON123669.1
Dengue virus type 4 isolate THSTI-TRC-DENV4-04, complete genome	dengue virus type 4	52.8	52.8	1	0.0006	100	10649	ON123668.1
Dengue virus type I isolate THSTI-TRC-DENV1-14, complete genome	dengue virus type 1	52.8	52.8	1	0.0006	100	10735	ON123667.1
Dengue virus type I isolate THSTI-TRC-DENV1-13 polyprotein (POLY) gene, complete cds; and sfRNA1 lncRNA gene, complete sequence	dengue virus type 1	52.8	52.8	1	0.0006	100	10735	ON123666.1
Dengue virus type 3 isolate THSTI-TRC-DENV3-06, complete genome	dengue virus type 3	52.8	52.8	1	0.0006	100	10707	ON123665.1
Dengue virus type I isolate THSTI-TRC-DENV1-12, complete genome	dengue virus type 1	52.8	52.8	1	0.0006	100	10735	ON123664.1
Dengue virus type 3 isolate THSTI-TRC-DENV3-05, complete genome	dengue virus type 3	52.8	52.8	1	0.0006	100	10707	ON123662.1
Dengue virus type I isolate THSTI-TRC-DENV1-11, complete genome	dengue virus type 1	52.8	52.8	1	0.0006	100	10735	ON123661.1
Dengue virus type 3 isolate THSTI-TRC-DENV3-04, complete genome	dengue virus type 3	52.8	52.8	1	0.0006	100	10707	ON123660.1
Dengue virus type 3 isolate THSTI-TRC-DENV3-03, complete genome	dengue virus type 3	52.8	52.8	1	0.0006	100	10707	ON123659.1
Dengue virus type 3 isolate THSTI-TRC-DENV3-02, complete genome	dengue virus type 3	52.8	52.8	1	0.0006	100	10707	ON123658.1
Dengue virus type I isolate THSTI-TRC-DENV1-10, complete genome	dengue virus type 1	52.8	52.8	1	0.0006	100	10735	ON123657.1
Dengue virus type I isolate THSTI-TRC-DENV1-07 polyprotein (POLY) gene, complete cds; and sfRNA1 lncRNA gene, complete sequence	dengue virus type 1	52.8	52.8	1	0.0006	100	10735	ON123656.1
Dengue virus type 3 isolate THSTI-TRC-DENV3-01, complete genome	dengue virus type 3	52.8	52.8	1	0.0006	100	10707	ON123655.1
Dengue virus type I isolate THSTI-TRC-DENV1-06, complete genome	dengue virus type 1	52.8	52.8	1	0.0006	100	10735	ON123654.1
Dengue virus type 2 isolate THSTI-TRC-DENV2-02, complete genome	dengue virus type 2	52.8	52.8	1	0.0006	100	10723	ON123651.1
Dengue virus type I isolate THSTI-TRC-DENV1-04, complete genome	dengue virus type 1	52.8	52.8	1	0.0006	100	10735	ON123650.1
Dengue virus type I isolate THSTI-TRC-DENV1-01, complete genome	dengue virus type 1	52.8	52.8	1	0.0006	100	10735	ON123646.1
Dengue virus 2 isolate FPP04238/PIU-PER/2021 polyprotein (POLY) gene, complete cds; and sfRNA1 lncRNA gene, partial sequence	dengue virus type 2	52.8	52.8	1	0.0006	100	10671	ON123645.1
Dengue virus 2 isolate FPJ01582/JUN-PER/2021 polyprotein (POLY) gene, complete cds; and sfRNA1 lncRNA gene, partial sequence	dengue virus type 2	52.8	52.8	1	0.0006	100	10671	ON123644.1
Dengue virus 2 isolate FPJ01523/JUN-PER/2021 polyprotein (POLY) gene, complete cds; and sfRNA1 lncRNA gene, partial sequence	dengue virus type 2	52.8	52.8	1	0.0006	100	10671	ON123643.1
Dengue virus 2 isolate FPJ01518/JUN-PER/2021 polyprotein (POLY) gene, complete cds; and sfRNA1 lncRNA gene, partial sequence	dengue virus type 2	52.8	52.8	1	0.0006	100	10671	ON123642.1
Dengue virus 2 isolate FPJ01508/JUN-PER/2021 polyprotein (POLY) gene, complete cds; and sfRNA1 lncRNA gene, partial sequence	dengue virus type 2	52.8	52.8	1	0.0006	100	10671	ON123641.1
Dengue virus 2 isolate FPJ01494/JUN-PER/2021 polyprotein (POLY) gene, complete cds; and sfRNA1 lncRNA gene, partial sequence	dengue virus type 2	52.8	52.8	1	0.0006	100	10671	ON123640.1
Dengue virus 2 isolate FPJ01491/JUN-PER/2021 polyprotein (POLY) gene, complete cds; and sfRNA1 lncRNA gene, partial sequence	dengue virus type 2	52.8	52.8	1	0.0006	100	10671	ON123639.1
Dengue virus 2 isolate FPJ01489/JUN-PER/2021 polyprotein (POLY) gene, complete cds; and sfRNA1 lncRNA gene, partial sequence	dengue virus type 2	52.8	52.8	1	0.0006	100	10671	ON123638.1
Dengue virus 1 isolate FPY01548/LOR-PER/2021 polyprotein (POLY) gene, complete cds; and sfRNA1 lncRNA gene, partial sequence	dengue virus type 1	52.8	52.8	1	0.0006	100	10636	ON123604.1
Dengue virus 1 isolate FPY01547/LOR-PER/2021 polyprotein (POLY) gene, complete cds; and sfRNA1 lncRNA gene, partial sequence	dengue virus type 1	52.8	52.8	1	0.0006	100	10636	ON123603.1
Dengue virus 1 isolate FPY01546/LOR-PER/2021 polyprotein (POLY) gene, complete cds; and sfRNA1 lncRNA gene, partial sequence	dengue virus type 1	52.8	52.8	1	0.0006	100	10636	ON123602.1
Dengue virus 1 isolate FPY01543/LOR-PER/2021 polyprotein (POLY) gene, complete cds; and sfRNA1 lncRNA gene, partial sequence	dengue virus type 1	52.8	52.8	1	0.0006	100	10636	ON123601.1
Dengue virus 1 isolate FPY01535/LOR-PER/2021 polyprotein (POLY) gene, complete cds; and sfRNA1 lncRNA gene, partial sequence	dengue virus type 1	52.8	52.8	1	0.0006	100	10636	ON123600.1
Dengue virus 1 isolate FPY01536/LOR-PER/2021 polyprotein (POLY) gene, complete cds; and sfRNA1 lncRNA gene, partial sequence	dengue virus type 1	52.8	52.8	1	0.0006	100	10636	ON123599.1
Dengue virus 1 isolate FPY01534/LOR-PER/2021 polyprotein (POLY) gene, complete cds; and sfRNA1 lncRNA gene, partial sequence	dengue virus type 1	52.8	52.8	1	0.0006	100	10636	ON123598.1
Dengue virus 1 isolate FPY01530/LOR-PER/2021 polyprotein (POLY) gene, complete cds; and sfRNA1 lncRNA gene, partial sequence	dengue virus type 1	52.8	52.8	1	0.0006	100	10636	ON123597.1
Dengue virus 1 isolate FPY01529/LOR-PER/2021 polyprotein (POLY) gene, complete cds; and sfRNA1 lncRNA gene, partial sequence	dengue virus type 1	52.8	52.8	1	0.0006	100	10636	ON123596.1
Dengue virus 1 isolate FPY01527/LOR-PER/2021 polyprotein (POLY) gene, complete cds; and sfRNA1 lncRNA gene, partial sequence	dengue virus type 1	52.8	52.8	1	0.0006	100	10636	ON123595.1
Dengue virus 1 isolate FPY01522/LOR-PER/2021 polyprotein (POLY) gene, complete cds; and sfRNA1 lncRNA gene, partial sequence	dengue virus type 1	52.8	52.8	1	0.0006	100	10636	ON123594.1
Dengue virus 1 isolate FPP04336/PIU-PER/2021 polyprotein (POLY) gene, complete cds; and sfRNA1 lncRNA gene, partial sequence	dengue virus type 1	52.8	52.8	1	0.0006	100	10636	ON123593.1
Dengue virus 1 isolate FPP04314/PIU-PER/2021 polyprotein (POLY) gene, complete cds; and sfRNA1 lncRNA gene, partial sequence	dengue virus type 1	52.8	52.8	1	0.0006	100	10636	ON123592.1
Dengue virus 1 isolate FPP04273/PIU-PER/2021 polyprotein (POLY) gene, complete cds; and sfRNA1 lncRNA gene, partial sequence	dengue virus type 1	52.8	52.8	1	0.0006	100	10636	ON123591.1
Dengue virus 1 isolate FPP04272/PIU-PER/2021 polyprotein (POLY) gene, complete cds; and sfRNA1 lncRNA gene, partial sequence	dengue virus type 1	52.8	52.8	1	0.0006	100	10636	ON123590.1
Dengue virus 1 isolate FPP04270/PIU-PER/2021 polyprotein (POLY) gene, complete cds; and sfRNA1 lncRNA gene, partial sequence	dengue virus type 1	52.8	52.8	1	0.0006	100	10636	ON123589.1
Dengue virus 1 isolate FPP04182/PIU-PER/2021 polyprotein (POLY) gene, complete cds; and sfRNA1 lncRNA gene, partial sequence	dengue virus type 1	52.8	52.8	1	0.0006	100	10636	ON123587.1
Dengue virus 1 isolate FPP04180/PIU-PER/2021 polyprotein (POLY) gene, complete cds; and sfRNA1 lncRNA gene, partial sequence	dengue virus type 1	52.8	52.8	1	0.0006	100	10636	ON123586.1
Dengue virus 1 isolate FPP04179/PIU-PER/2021 polyprotein (POLY) gene, complete cds; and sfRNA1 lncRNA gene, partial sequence	dengue virus type 1	52.8	52.8	1	0.0006	100	10636	ON123585.1
Dengue virus 1 isolate FPP04177/PIU-PER/2021 polyprotein (POLY) gene, complete cds; and sfRNA1 lncRNA gene, partial sequence	dengue virus type 1	52.8	52.8	1	0.0006	100	10636	ON123584.1
Dengue virus 1 isolate FPJ01586/JUN-PER/2021 polyprotein (POLY) gene, complete cds; and sfRNA1 lncRNA gene, partial sequence	dengue virus type 1	52.8	52.8	1	0.0006	100	10636	ON123583.1
Dengue virus 1 isolate FPJ01584/JUN-PER/2021 polyprotein (POLY) gene, complete cds; and sfRNA1 lncRNA gene, partial sequence	dengue virus type 1	52.8	52.8	1	0.0006	100	10636	ON123582.1
Dengue virus 3 isolate N858 polyprotein (POLY) gene, complete cds; and sfRNA1 lncRNA gene, partial sequence	dengue virus type 3	52.8	52.8	1	0.0006	100	10706	ON109599.1
Dengue virus 1 isolate ICIDR92, complete genome	dengue virus type 1	52.8	52.8	1	0.0006	100	10735	ON109597.1
Dengue virus 1 isolate 00697/11 polyprotein (POLY) gene, complete cds; and sfRNA2 lncRNA gene, partial sequence	dengue virus type 1	52.8	52.8	1	0.0006	100	10549	ON045733.1
Dengue virus 4 isolate 00754/05 polyprotein (POLY) gene, complete cds; and sfRNA2 lncRNA gene, partial sequence	dengue virus type 4	52.8	52.8	1	0.0006	100	10549	ON045732.1
Dengue virus 4 isolate 01582/04 polyprotein (POLY) gene, complete cds; and sfRNA2 lncRNA gene, partial sequence	dengue virus type 4	52.8	52.8	1	0.0006	100	10549	ON045731.1
Dengue virus 4 isolate 01544/04 polyprotein (POLY) gene, complete cds; and sfRNA2 lncRNA gene, partial sequence	dengue virus type 4	52.8	52.8	1	0.0006	100	10549	ON045730.1
Dengue virus 4 isolate 00435/04 polyprotein (POLY) gene, complete cds; and sfRNA2 lncRNA gene, partial sequence	dengue virus type 4	52.8	52.8	1	0.0006	100	10549	ON045729.1
Dengue virus 4 isolate 00697/11 polyprotein (POLY) gene, complete cds; and sfRNA2 lncRNA gene, partial sequence	dengue virus type 4	52.8	52.8	1	0.0006	100	10550	ON005192.1
Dengue virus 2 isolate 00855/11 polyprotein (POLY) gene, complete cds; and sfRNA1 lncRNA gene, partial sequence	dengue virus type 2	52.8	52.8	1	0.0006	100	10543	ON005157.1
Dengue virus 1 isolate 00896/11 polyprotein (POLY) gene, complete cds; and sfRNA1 lncRNA gene, partial sequence	dengue virus type 1	52.8	52.8	1	0.0006	100	10671	ON005141.1
Dengue virus 4 isolate 8976/95 DEN4 polyprotein (POLY) gene, complete cds; and sfRNA2 lncRNA gene, partial sequence	dengue virus type 4	52.8	52.8	1	0.0006	100	10608	OK469362.1
Dengue virus 4 isolate 1674/90 DEN4 polyprotein (POLY) gene, complete cds; and sfRNA2 lncRNA gene, partial sequence	dengue virus type 4	52.8	52.8	1	0.0006	100	10607	OK469361.1
Dengue virus 4 isolate Dengue 4 S-49489 Niue 1980 polyprotein (POLY) gene, complete cds; and sfRNA2 lncRNA gene, partial sequence	dengue virus type 4	52.8	52.8	1	0.0006	100	10579	OK469360.1
Dengue virus 4 isolate Dengue 4 S-40946 Burma 1976 polyprotein (POLY) gene, complete cds; and sfRNA2 lncRNA gene, partial sequence	dengue virus type 4	52.8	52.8	1	0.0006	100	10598	OK469358.1
Dengue virus 4 isolate B79233 25.3.01 polyprotein (POLY) gene, complete cds; and sfRNA2 lncRNA gene, partial sequence	dengue virus type 4	52.8	52.8	1	0.0006	100	10611	OK469357.1
Dengue virus 3 isolate Dengue 3 S-40580 Burma 1976 polyprotein (POLY) gene, complete cds; and sfRNA1 lncRNA gene, partial sequence	dengue virus type 3	52.8	52.8	1	0.0006	100	10648	OK469356.1
Dengue virus 3 isolate Dengue 3 S-40544 Burma 1973 polyprotein (POLY) gene, complete cds; and sfRNA1 lncRNA gene, partial sequence	dengue virus type 3	52.8	52.8	1	0.0006	100	10664	OK469355.1
Dengue virus 3 isolate DENV 3 89/273 3/00 polyprotein (POLY) gene, complete cds; and sfRNA1 lncRNA gene, partial sequence	dengue virus type 3	52.8	52.8	1	0.0006	100	10664	OK469354.1
Dengue virus 3 isolate D88-453 DEN 3 3/00 polyprotein (POLY) gene, complete cds; and sfRNA1 lncRNA gene, partial sequence	dengue virus type 3	52.8	52.8	1	0.0006	100	10660	OK469353.1
Dengue virus 2 isolate 8546/93 DEN2 polyprotein (POLY) gene, complete cds; and sfRNA1 lncRNA gene, partial sequence	dengue virus type 2	52.8	52.8	1	0.0006	100	10678	OK469352.1
Dengue virus 2 isolate 22942 WMH 1995 DENV 2 polyprotein (POLY) gene, complete cds; and sfRNA1 lncRNA gene, partial sequence	dengue virus type 2	52.8	52.8	1	0.0006	100	10676	OK469351.1
Dengue virus 2 isolate DEN 3 D90-1002 3/00 polyprotein (POLY) gene, complete cds; and sfRNA1 lncRNA gene, partial sequence	dengue virus type 2	52.8	52.8	1	0.0006	100	10676	OK469350.1
Dengue virus 2 isolate Dengue 2 S-5279 Samoa1972 polyprotein (POLY) gene, complete cds; and sfRNA1 lncRNA gene, partial sequence	dengue virus type 2	52.8	52.8	1	0.0006	100	10591	OK469349.1
Dengue virus 2 isolate Dengue 2 239127 Palau 1988 polyprotein (POLY) gene, complete cds; and sfRNA1 lncRNA gene, partial sequence	dengue virus type 2	52.8	52.8	1	0.0006	100	10680	OK469347.1
Dengue virus 2 isolate DENV 2 Jamaica B78779 polyprotein (POLY) gene, complete cds; and sfRNA1 lncRNA gene, partial sequence	dengue virus type 2	52.8	52.8	1	0.0006	100	10680	OK469346.1
Dengue virus 2 isolate 55765 DENV 2 polyprotein (POLY) gene, complete cds; and sfRNA1 lncRNA gene, partial sequence	dengue virus type 2	52.8	52.8	1	0.0006	100	10680	OK469345.1
Dengue virus 1 isolate Dengue 1 S-30150 Fiji 1975 polyprotein (POLY) gene, complete cds; and sfRNA1 lncRNA gene, partial sequence	dengue virus type 1	52.8	52.8	1	0.0006	100	10690	OK469344.1
Dengue virus 1 isolate PAK4 25.7.02 polyprotein (POLY) gene, complete cds; and sfRNA1 lncRNA gene, partial sequence	dengue virus type 1	52.8	52.8	1	0.0006	100	10691	OK469343.1
Dengue virus 1 isolate 12030 1997 6.7.06 polyprotein (POLY) gene, complete cds; and sfRNA1 lncRNA gene, partial sequence	dengue virus type 1	52.8	52.8	1	0.0006	100	10690	OK469342.1
Dengue virus 1 isolate 8196/92 DEN1 polyprotein (POLY) gene, complete cds; and sfRNA1 lncRNA gene, partial sequence	dengue virus type 1	52.8	52.8	1	0.0006	100	10690	OK469341.1
Dengue virus 2 isolate MCL-21-H-11428_RNA-8514 polyprotein (POLY) gene, partial cds; and sfRNA1 lncRNA gene, partial sequence	dengue virus type 2	52.8	52.8	1	0.0006	100	10708	OM744110.1
Dengue virus 2 isolate MCL-21-H-11204_RNA-8485 polyprotein (POLY) gene, complete cds; and sfRNA1 lncRNA gene, partial sequence	dengue virus type 2	52.8	52.8	1	0.0006	100	10692	OM730078.1
Dengue virus 2 isolate MCL-21-H-10977 polyprotein (POLY) gene, complete cds; and sfRNA1 lncRNA gene, partial sequence	dengue virus type 2	52.8	52.8	1	0.0006	100	10690	OM700181.1
Dengue virus 2 isolate MCL-21-H-10974_RNA-8474 polyprotein (POLY) gene, partial cds; and sfRNA1 lncRNA gene, partial sequence	dengue virus type 2	52.8	52.8	1	0.0006	100	10685	OM700180.1
Dengue virus 2 isolate MCL-21-H-11400_RNA-8508 polyprotein (POLY) gene, complete cds; and sfRNA1 lncRNA gene, partial sequence	dengue virus type 2	52.8	52.8	1	0.0006	100	10719	OM698821.1
Dengue virus 2 isolate MCL-21-H-11408, complete genome	dengue virus type 2	52.8	52.8	1	0.0006	100	10722	OM681318.1
Dengue virus 2 isolate MCL-21-H-11369 polyprotein (POLY) gene, complete cds; and sfRNA1 lncRNA gene, partial sequence	dengue virus type 2	52.8	52.8	1	0.0006	100	10721	OM680963.1
Dengue virus 1 isolate MCL-21-H-11388_RNA_8504 polyprotein (POLY) gene, complete cds; and sfRNA1 lncRNA gene, partial sequence	dengue virus type 1	52.8	52.8	1	0.0006	100	10723	OM666558.1
Dengue virus 1 isolate MCL-21-H-11428_RNA_8514 polyprotein (POLY) gene, complete cds; and sfRNA1 lncRNA gene, partial sequence	dengue virus type 1	52.8	52.8	1	0.0006	100	10706	OM666557.1
Dengue virus 1 isolate AFI059 polyprotein (POLY) gene, complete cds; and sfRNA1 lncRNA gene, partial sequence	dengue virus type 1	52.8	52.8	1	0.0006	100	10637	OM654348.1
Dengue virus 1 isolate AFI025 polyprotein (POLY) gene, complete cds; and sfRNA1 lncRNA gene, partial sequence	dengue virus type 1	52.8	52.8	1	0.0006	100	10669	OM654347.1
Dengue virus 2 isolate India_MCL-21-H-10601_8463_2021 polyprotein (POLY) gene, complete cds; and sfRNA1 lncRNA gene, partial sequence	dengue virus type 2	52.8	52.8	1	0.0006	100	10697	OM648092.1
Dengue virus 2 isolate MCL-21-H-11634 polyprotein (POLY) gene, partial cds; and sfRNA1 lncRNA gene, partial sequence	dengue virus type 2	52.8	52.8	1	0.0006	100	10670	OM639993.1
Dengue virus 2 isolate MCL-21-H-11449 polyprotein (POLY) gene, complete cds; and sfRNA1 lncRNA gene, complete sequence	dengue virus type 2	52.8	52.8	1	0.0006	100	10716	OM639992.1
Dengue virus 2 isolate MCL-21-H-11427 polyprotein (POLY) gene, complete cds; and sfRNA1 lncRNA gene, partial sequence	dengue virus type 2	52.8	52.8	1	0.0006	100	10721	OM639991.1
Dengue virus 2 isolate MCL-21-H-11405 polyprotein (POLY) gene, complete cds; and sfRNA1 lncRNA gene, partial sequence	dengue virus type 2	52.8	52.8	1	0.0006	100	10708	OM639990.1
Dengue virus 2 isolate MCL-21-H-11403 polyprotein (POLY) gene, complete cds; and sfRNA1 lncRNA gene, partial sequence	dengue virus type 2	52.8	52.8	1	0.0006	100	10713	OM639989.1
Dengue virus 2 isolate MCL-21-H-11399 polyprotein (POLY) gene, complete cds; and sfRNA1 lncRNA gene, partial sequence	dengue virus type 2	52.8	52.8	1	0.0006	100	10710	OM639988.1
Dengue virus 2 isolate MCL-21-H-11392 polyprotein (POLY) gene, complete cds; and sfRNA1 lncRNA gene, partial sequence	dengue virus type 2	52.8	52.8	1	0.0006	100	10711	OM639987.1
Dengue virus 2 isolate MCL-21-H-11381 polyprotein (POLY) gene, complete cds; and sfRNA1 lncRNA gene, partial sequence	dengue virus type 2	52.8	52.8	1	0.0006	100	10720	OM639986.1
Dengue virus 2 isolate MCL-21-H-11373 polyprotein (POLY) gene, complete cds; and sfRNA1 lncRNA gene, partial sequence	dengue virus type 2	52.8	52.8	1	0.0006	100	10712	OM639985.1
Dengue virus 2 isolate MCL-21-H-11365 polyprotein (POLY) gene, complete cds; and sfRNA1 lncRNA gene, partial sequence	dengue virus type 2	52.8	52.8	1	0.0006	100	10687	OM639984.1
Dengue virus 2 isolate MCL-21-H-11361 polyprotein (POLY) gene, partial cds; and sfRNA1 lncRNA gene, partial sequence	dengue virus type 2	52.8	52.8	1	0.0006	100	10709	OM639983.1
Dengue virus 2 isolate MCL-21-H-11025, complete genome	dengue virus type 2	52.8	52.8	1	0.0006	100	10723	OM639982.1
Dengue virus 4 isolate MCL-21-H-11473_8521 polyprotein (POLY) gene, complete cds; and sfRNA2 lncRNA gene, partial sequence	dengue virus type 4	52.8	52.8	1	0.0006	100	10599	OM640000.1
Dengue virus 4 isolate MCL-21-H-12138_8533 polyprotein (POLY) gene, complete cds; and sfRNA2 lncRNA gene, partial sequence	dengue virus type 4	52.8	52.8	1	0.0006	100	10641	OM639999.1
Dengue virus 4 isolate MCL-21-H-11443_8516 polyprotein (POLY) gene, complete cds; and sfRNA2 lncRNA gene, partial sequence	dengue virus type 4	52.8	52.8	1	0.0006	100	10644	OM639998.1
Dengue virus 4 isolate MCL-21-H-11387_8503 polyprotein (POLY) gene, complete cds; and sfRNA2 lncRNA gene, partial sequence	dengue virus type 4	52.8	52.8	1	0.0006	100	10606	OM639997.1
Dengue virus 4 isolate MCL-21-H-11374_8497 polyprotein (POLY) gene, complete cds; and sfRNA2 lncRNA gene, partial sequence	dengue virus type 4	52.8	52.8	1	0.0006	100	10619	OM639996.1
Dengue virus 4 isolate MCL-21-H-11373_8496 polyprotein (POLY) gene, complete cds; and sfRNA2 lncRNA gene, partial sequence	dengue virus type 4	52.8	52.8	1	0.0006	100	10623	OM639995.1
Dengue virus 4 isolate MCL-21-H-11390_8505 polyprotein (POLY) gene, complete cds; and sfRNA2 lncRNA gene, partial sequence	dengue virus type 4	52.8	52.8	1	0.0006	100	10636	OM639994.1
Dengue virus 2 isolate MCL-21-H-11017 polyprotein (POLY) gene, complete cds; and sfRNA1 lncRNA gene, partial sequence	dengue virus type 2	52.8	52.8	1	0.0006	100	10707	OM639981.1
Dengue virus 2 isolate MCL-21-H-10947 polyprotein (POLY) gene, complete cds; and sfRNA1 lncRNA gene, partial sequence	dengue virus type 2	52.8	52.8	1	0.0006	100	10706	OM639980.1
Dengue virus 2 isolate MCL-21-H-10600 polyprotein (POLY) gene, complete cds; and sfRNA1 lncRNA gene, partial sequence	dengue virus type 2	52.8	52.8	1	0.0006	100	10677	OM639979.1
Dengue virus 3 isolate MCL-21-H-12058_8539 polyprotein (POLY) gene, complete cds; and sfRNA1 lncRNA gene, partial sequence	dengue virus type 3	52.8	52.8	1	0.0006	100	10703	OM638675.1
Dengue virus 1 isolate 9363/Hyd/UoH sfRNA1 lncRNA gene, partial sequence	dengue virus type 1	52.8	52.8	1	0.0006	100	402	OM572559.1
Dengue virus 1 isolate 962/Hyd/UoH sfRNA1 lncRNA gene, partial sequence	dengue virus type 1	52.8	52.8	1	0.0006	100	401	OM572557.1
Dengue virus 1 isolate 9905/Hyd/UoH sfRNA1 lncRNA gene, partial sequence	dengue virus type 1	52.8	52.8	1	0.0006	100	402	OM572555.1
Dengue virus 2 isolate 594 polyprotein (POLY) gene, complete cds; and sfRNA1 lncRNA gene, partial sequence	dengue virus type 2	52.8	52.8	1	0.0006	100	10679	OM505022.1
Dengue virus 2 isolate 362 polyprotein (POLY) gene, complete cds; and sfRNA1 lncRNA gene, partial sequence	dengue virus type 2	52.8	52.8	1	0.0006	100	10679	OM505021.1
Dengue virus 1 isolate BNI-5201, complete genome	dengue virus type 1	52.8	52.8	1	0.0006	100	10622	KJ468234.1
Dengue virus 1 isolate Su1 polyprotein gene, complete cds	dengue virus type 1	52.8	52.8	1	0.0006	100	10689	KJ933413.1
Dengue virus 3 isolate 19XN11241_D3 polyprotein (POLY) gene, complete cds; and sfRNA1 lncRNA gene, partial sequence	dengue virus type 3	52.8	52.8	1	0.0006	100	10656	OM368353.1
Dengue virus 2 isolate 19XN13236_D2 polyprotein (POLY) gene, complete cds; and sfRNA1 lncRNA gene, partial sequence	dengue virus type 2	52.8	52.8	1	0.0006	100	10654	OM368352.1
Dengue virus 2 isolate 19XN23153_D2 polyprotein (POLY) gene, complete cds; and sfRNA1 lncRNA gene, partial sequence	dengue virus type 2	52.8	52.8	1	0.0006	100	10624	OM368351.1
Dengue virus 1 Th15-DV1-TM002 genomic RNA, complete genome	dengue virus type 1	52.8	52.8	1	0.0006	100	10735	LC652827.1
Dengue virus 2 isolate DSG2020_345 polyprotein (POLY) gene, complete cds; and sfRNA1 lncRNA gene, partial sequence	dengue virus type 2	52.8	52.8	1	0.0006	100	10630	OM317565.1
Dengue virus 3 isolate PR-6 polyprotein (POLY) gene, complete cds; and sfRNA1 lncRNA gene, partial sequence	dengue virus type 3	52.8	52.8	1	0.0006	100	10678	OM258630.1
Dengue virus type 1 isolate DENV1-5_RIO_H_36589, complete genome	dengue virus type 1	52.8	52.8	1	0.0006	100	10705	OL452067.1
Dengue virus type 4 isolate DENV4-5_K_0036/94, complete genome	dengue virus type 4	52.8	52.8	1	0.0006	100	10650	OK605771.1
Dengue virus type 4 isolate DENV4-4_FSE_2098, complete genome	dengue virus type 4	52.8	52.8	1	0.0006	100	10649	OK605770.1
Dengue virus type 4 isolate DENV4-3_DAK_H_38550, complete genome	dengue virus type 4	52.8	52.8	1	0.0006	100	10651	OK605769.1
Dengue virus type 4 isolate DENV4-2_BE_H_403714, complete genome	dengue virus type 4	52.8	52.8	1	0.0006	100	10649	OK605768.1
Dengue virus type 4 isolate DENV4-1_1229, complete genome	dengue virus type 4	52.8	52.8	1	0.0006	100	10648	OK605767.1
Dengue virus type 3 isolate DENV3-5_S_162, complete genome	dengue virus type 3	52.8	52.8	1	0.0006	100	10707	OK605766.1
Dengue virus type 3 isolate DENV3-4_OBT_1477, complete genome	dengue virus type 3	52.8	52.8	1	0.0006	100	10707	OK605765.1
Dengue virus type 3 isolate DENV3-3_K_0077-94, complete genome	dengue virus type 3	52.8	52.8	1	0.0006	100	10707	OK605764.1
Dengue virus type 3 isolate DENV3-2_JKT_85-934, complete genome	dengue virus type 3	52.8	52.8	1	0.0006	100	10707	OK605763.1
Dengue virus type 3 isolate DENV3-1_FPA0099, complete genome	dengue virus type 3	52.8	52.8	1	0.0006	100	10707	OK605762.1
Dengue virus type 2 isolate DENV2-5_SP194589, complete genome	dengue virus type 2	52.8	52.8	1	0.0006	100	10723	OK605761.1
Dengue virus type 2 isolate DENV2-4_PH_H023-88, complete genome	dengue virus type 2	52.8	52.8	1	0.0006	100	10722	OK605760.1
Dengue virus type 2 isolate DENV2-3_K_0006-94, complete genome	dengue virus type 2	52.8	52.8	1	0.0006	100	10724	OK605759.1
Dengue virus type 2 isolate DENV2-2_INS_378816, complete genome	dengue virus type 2	52.8	52.8	1	0.0006	100	10723	OK605758.1
Dengue virus type 1 isolate DENV1-4_FSE_2133, complete genome	dengue virus type 1	52.8	52.8	1	0.0006	100	10735	OK605756.1
Dengue virus type 1 isolate DENV1-3_C_0268-96, complete genome	dengue virus type 1	52.8	52.8	1	0.0006	100	10735	OK605755.1
Dengue virus type 1 isolate DENV1-2_BE_H_584526, complete genome	dengue virus type 1	52.8	52.8	1	0.0006	100	10735	OK605754.1
Dengue virus type 1 isolate DENV1-1_AUS_H_T1_9, complete genome	dengue virus type 1	52.8	52.8	1	0.0006	100	10735	OK605753.1
Dengue virus type 1 isolate 109-0129_L001 polyprotein (POLY) gene, complete cds; and sfRNA1 lncRNA gene, partial sequence	dengue virus type 1	52.8	52.8	1	0.0006	100	10677	OM033409.1
Dengue virus type 1 isolate 2283UOH sfRNA1 lncRNA gene, partial sequence	dengue virus type 1	52.8	52.8	1	0.0006	100	424	MZ461928.1
Dengue virus type 1 isolate 1398UOH sfRNA1 lncRNA gene, partial sequence	dengue virus type 1	52.8	52.8	1	0.0006	100	424	MZ461927.1
Dengue virus 2 isolate P23085 INDI-60, complete genome	dengue virus type 2	52.8	52.8	1	0.0006	100	10723	KJ918750.1
Dengue virus 1 isolate HNRG37945, complete genome	dengue virus type 1	52.8	52.8	1	0.0006	100	10735	KC692517.1
Dengue virus 1 isolate HNRG28425, complete genome	dengue virus type 1	52.8	52.8	1	0.0006	100	10735	KC692516.1
Dengue virus 1 isolate HNRG28226, complete genome	dengue virus type 1	52.8	52.8	1	0.0006	100	10735	KC692515.1
Dengue virus 1 isolate HNRG27486, complete genome	dengue virus type 1	52.8	52.8	1	0.0006	100	10735	KC692514.1
Dengue virus 1 isolate HNRG27213, complete genome	dengue virus type 1	52.8	52.8	1	0.0006	100	10735	KC692513.1
Dengue virus 1 isolate HNRG25001, complete genome	dengue virus type 1	52.8	52.8	1	0.0006	100	10735	KC692512.1
Dengue virus 1 isolate HNRG24827, complete genome	dengue virus type 1	52.8	52.8	1	0.0006	100	10735	KC692511.1
Dengue virus 1 isolate HNRG15417, complete genome	dengue virus type 1	52.8	52.8	1	0.0006	100	10735	KC692510.1
Dengue virus 1 isolate HNRG14635, complete genome	dengue virus type 1	52.8	52.8	1	0.0006	100	10735	KC692509.1
Dengue virus 1 isolate HNRG14194, complete genome	dengue virus type 1	52.8	52.8	1	0.0006	100	10735	KC692508.1
Dengue virus 1 isolate HNRG14076, complete genome	dengue virus type 1	52.8	52.8	1	0.0006	100	10735	KC692507.1
Dengue virus 1 isolate HNRG14043, complete genome	dengue virus type 1	52.8	52.8	1	0.0006	100	10735	KC692506.1
Dengue virus 1 isolate HNRG13708, complete genome	dengue virus type 1	52.8	52.8	1	0.0006	100	10735	KC692505.1
Dengue virus 1 isolate HNRG13707, complete genome	dengue virus type 1	52.8	52.8	1	0.0006	100	10735	KC692504.1
Dengue virus 1 isolate HNRG13561, complete genome	dengue virus type 1	52.8	52.8	1	0.0006	100	10735	KC692503.1
Dengue virus 1 isolate HNRG13405, complete genome	dengue virus type 1	52.8	52.8	1	0.0006	100	10735	KC692502.1
Dengue virus 1 isolate HNRG13301, complete genome	dengue virus type 1	52.8	52.8	1	0.0006	100	10735	KC692501.1
Dengue virus 1 isolate HNRG13188, complete genome	dengue virus type 1	52.8	52.8	1	0.0006	100	10735	KC692500.1
Dengue virus 1 isolate HNRG13154, complete genome	dengue virus type 1	52.8	52.8	1	0.0006	100	10735	KC692499.1
Dengue virus 1 isolate HNRG12589, complete genome	dengue virus type 1	52.8	52.8	1	0.0006	100	10735	KC692498.1
Dengue virus 1 isolate HNRG12560, complete genome	dengue virus type 1	52.8	52.8	1	0.0006	100	10735	KC692497.1
Dengue virus 1 isolate HNRG12447, complete genome	dengue virus type 1	52.8	52.8	1	0.0006	100	10735	KC692496.1
Dengue virus 1 isolate HNRG12188, complete genome	dengue virus type 1	52.8	52.8	1	0.0006	100	10735	KC692495.1
Dengue virus 2 F299/LEKMA/GH/2017 RNA, complete genome	dengue virus type 2	52.8	52.8	1	0.0006	100	10724	LC666719.1
Dengue virus 2 F227/LEKMA/GH/2017 RNA, complete genome	dengue virus type 2	52.8	52.8	1	0.0006	100	10724	LC666718.1
Dengue virus type 4 isolate YCH_D4_8_18consensus polyprotein (POLY) gene, complete cds; and sfRNA2 lncRNA gene, partial sequence	dengue virus type 4	52.8	52.8	1	0.0006	100	10589	MW789006.1
Dengue virus type 4 isolate YCH_D4_2_18consensus polyprotein (POLY) gene, complete cds; and sfRNA2 lncRNA gene, partial sequence	dengue virus type 4	52.8	52.8	1	0.0006	100	10586	MW789005.1
Dengue virus type 4 isolate YGH_D4_11_18consensus polyprotein (POLY) gene, complete cds; and sfRNA2 lncRNA gene, partial sequence	dengue virus type 4	52.8	52.8	1	0.0006	100	10557	MW789004.1
Dengue virus type 4 isolate YCH_D4_3_18consensus polyprotein (POLY) gene, complete cds; and sfRNA2 lncRNA gene, partial sequence	dengue virus type 4	52.8	52.8	1	0.0006	100	10603	MW789003.1
Dengue virus type 4 isolate YCH_D4_4_18consensus polyprotein (POLY) gene, complete cds; and sfRNA2 lncRNA gene, partial sequence	dengue virus type 4	52.8	52.8	1	0.0006	100	10599	MW789002.1
Dengue virus type 4 isolate YCH_D4_10_18consensus polyprotein (POLY) gene, complete cds; and sfRNA2 lncRNA gene, partial sequence	dengue virus type 4	52.8	52.8	1	0.0006	100	10598	MW789001.1
Dengue virus type 4 isolate YCH_D4_5_18consensus polyprotein (POLY) gene, complete cds; and sfRNA2 lncRNA gene, partial sequence	dengue virus type 4	52.8	52.8	1	0.0006	100	10603	MW789000.1
Dengue virus type 4 isolate YGH_28_18_consensus polyprotein (POLY) gene, complete cds; and sfRNA2 lncRNA gene, partial sequence	dengue virus type 4	52.8	52.8	1	0.0006	100	10530	MW788999.1
Dengue virus type 4 isolate YGH_16_18consensus polyprotein (POLY) gene, complete cds; and sfRNA2 lncRNA gene, partial sequence	dengue virus type 4	52.8	52.8	1	0.0006	100	10605	MW788998.1
Dengue virus type 4 isolate YGH_31_17consensus polyprotein (POLY) gene, complete cds; and sfRNA2 lncRNA gene, partial sequence	dengue virus type 4	52.8	52.8	1	0.0006	100	10602	MW788997.1
Dengue virus type 4 isolate YGH_22_17_consensus polyprotein (POLY) gene, complete cds; and sfRNA2 lncRNA gene, partial sequence	dengue virus type 4	52.8	52.8	1	0.0006	100	10605	MW788996.1
Dengue virus type 4 isolate YGH_20_17consensus polyprotein (POLY) gene, complete cds; and sfRNA2 lncRNA gene, partial sequence	dengue virus type 4	52.8	52.8	1	0.0006	100	10605	MW788995.1
Dengue virus type 4 isolate YGH_16_17consensus polyprotein (POLY) gene, complete cds; and sfRNA2 lncRNA gene, partial sequence	dengue virus type 4	52.8	52.8	1	0.0006	100	10605	MW788994.1
Dengue virus type 4 isolate YCH_363_17consensus polyprotein (POLY) gene, complete cds; and sfRNA2 lncRNA gene, partial sequence	dengue virus type 4	52.8	52.8	1	0.0006	100	10547	MW788992.1
Dengue virus type 4 isolate YCH_335_17consensus polyprotein (POLY) gene, complete cds; and sfRNA2 lncRNA gene, partial sequence	dengue virus type 4	52.8	52.8	1	0.0006	100	10603	MW788991.1
Dengue virus type 4 isolate YCH_155_17consensus polyprotein (POLY) gene, complete cds; and sfRNA2 lncRNA gene, partial sequence	dengue virus type 4	52.8	52.8	1	0.0006	100	10603	MW788990.1
Dengue virus type 4 isolate YCH_117_17consensus polyprotein (POLY) gene, complete cds; and sfRNA2 lncRNA gene, partial sequence	dengue virus type 4	52.8	52.8	1	0.0006	100	10607	MW788989.1
Dengue virus type 4 isolate YCH_60_17consensus polyprotein (POLY) gene, complete cds; and sfRNA2 lncRNA gene, partial sequence	dengue virus type 4	52.8	52.8	1	0.0006	100	10574	MW788988.1
Dengue virus type 3 isolate YCH_D3_1_18consensus polyprotein (POLY) gene, complete cds; and sfRNA1 lncRNA gene, partial sequence	dengue virus type 3	52.8	52.8	1	0.0006	100	10645	MW788912.1
Dengue virus type 3 isolate YCH_D3_10_18consensus polyprotein (POLY) gene, complete cds; and sfRNA1 lncRNA gene, partial sequence	dengue virus type 3	52.8	52.8	1	0.0006	100	10641	MW788911.1
Dengue virus type 3 isolate YCH_D3_14_18consensus polyprotein (POLY) gene, complete cds; and sfRNA1 lncRNA gene, partial sequence	dengue virus type 3	52.8	52.8	1	0.0006	100	10641	MW788910.1
Dengue virus type 3 isolate YCH_D3_15_18consensus polyprotein (POLY) gene, complete cds; and sfRNA1 lncRNA gene, partial sequence	dengue virus type 3	52.8	52.8	1	0.0006	100	10645	MW788909.1
Dengue virus type 3 isolate YCH_D3_16_18consensus polyprotein (POLY) gene, complete cds; and sfRNA1 lncRNA gene, partial sequence	dengue virus type 3	52.8	52.8	1	0.0006	100	10645	MW788908.1
Dengue virus type 3 isolate YCH_D3_17_18consensus polyprotein (POLY) gene, complete cds; and sfRNA1 lncRNA gene, partial sequence	dengue virus type 3	52.8	52.8	1	0.0006	100	10644	MW788907.1
Dengue virus type 3 isolate YGH_D3_19_18consensus polyprotein (POLY) gene, complete cds; and sfRNA1 lncRNA gene, partial sequence	dengue virus type 3	52.8	52.8	1	0.0006	100	10637	MW788906.1
Dengue virus type 3 isolate YGH_D3-20_18consensus polyprotein (POLY) gene, complete cds; and sfRNA1 lncRNA gene, partial sequence	dengue virus type 3	52.8	52.8	1	0.0006	100	10645	MW788905.1
Dengue virus type 3 isolate YGH_D3_21_18consensus polyprotein (POLY) gene, complete cds; and sfRNA1 lncRNA gene, partial sequence	dengue virus type 3	52.8	52.8	1	0.0006	100	10641	MW788904.1
Dengue virus type 3 isolate YGH_D3_22_18consensus polyprotein (POLY) gene, complete cds; and sfRNA1 lncRNA gene, partial sequence	dengue virus type 3	52.8	52.8	1	0.0006	100	10642	MW788903.1
Dengue virus type 3 isolate YGH_D3_23_18consensus polyprotein (POLY) gene, complete cds; and sfRNA1 lncRNA gene, partial sequence	dengue virus type 3	52.8	52.8	1	0.0006	100	10645	MW788902.1
Dengue virus type 3 isolate YGH_D3_24_18consensus polyprotein (POLY) gene, complete cds; and sfRNA1 lncRNA gene, partial sequence	dengue virus type 3	52.8	52.8	1	0.0006	100	10645	MW788901.1
Dengue virus type 3 isolate YGH_D3_27_18consensus polyprotein (POLY) gene, complete cds; and sfRNA1 lncRNA gene, partial sequence	dengue virus type 3	52.8	52.8	1	0.0006	100	10621	MW788900.1
Dengue virus type 3 isolate YCH_D3_28_19consensus polyprotein (POLY) gene, complete cds; and sfRNA1 lncRNA gene, partial sequence	dengue virus type 3	52.8	52.8	1	0.0006	100	10645	MW788899.1
Dengue virus type 3 isolate YCH_D3_29_19consensus polyprotein (POLY) gene, complete cds; and sfRNA1 lncRNA gene, partial sequence	dengue virus type 3	52.8	52.8	1	0.0006	100	10645	MW788898.1
Dengue virus type 3 isolate YCH_D3_3_18consensus polyprotein (POLY) gene, complete cds; and sfRNA1 lncRNA gene, partial sequence	dengue virus type 3	52.8	52.8	1	0.0006	100	10645	MW788897.1
Dengue virus type 3 isolate YCH_D3_31_19consensus polyprotein (POLY) gene, complete cds; and sfRNA1 lncRNA gene, partial sequence	dengue virus type 3	52.8	52.8	1	0.0006	100	10641	MW788896.1
Dengue virus type 3 isolate YCH_D3_33_18consensus polyprotein (POLY) gene, complete cds; and sfRNA1 lncRNA gene, partial sequence	dengue virus type 3	52.8	52.8	1	0.0006	100	10645	MW788895.1
Dengue virus type 3 isolate YCH_D3_34_19consensus polyprotein (POLY) gene, complete cds; and sfRNA1 lncRNA gene, partial sequence	dengue virus type 3	52.8	52.8	1	0.0006	100	10645	MW788894.1
Dengue virus type 3 isolate YCH_D3_37_19consensus polyprotein (POLY) gene, complete cds; and sfRNA1 lncRNA gene, partial sequence	dengue virus type 3	52.8	52.8	1	0.0006	100	10642	MW788893.1
Dengue virus type 3 isolate YCH_D3_4_18consensus polyprotein (POLY) gene, complete cds; and sfRNA1 lncRNA gene, partial sequence	dengue virus type 3	52.8	52.8	1	0.0006	100	10645	MW788892.1
Dengue virus type 3 isolate YCH_D3_42_19consensus polyprotein (POLY) gene, complete cds; and sfRNA1 lncRNA gene, partial sequence	dengue virus type 3	52.8	52.8	1	0.0006	100	10641	MW788891.1
Dengue virus type 3 isolate YCH_D3_8_18consensus polyprotein (POLY) gene, complete cds; and sfRNA1 lncRNA gene, partial sequence	dengue virus type 3	52.8	52.8	1	0.0006	100	10645	MW788890.1
Dengue virus type 3 isolate YCH_D3_9_18consensus polyprotein (POLY) gene, complete cds; and sfRNA1 lncRNA gene, partial sequence	dengue virus type 3	52.8	52.8	1	0.0006	100	10641	MW788889.1
Dengue virus type 3 isolate YCH_161_17consensus polyprotein (POLY) gene, complete cds; and sfRNA1 lncRNA gene, partial sequence	dengue virus type 3	52.8	52.8	1	0.0006	100	10638	MW788888.1
Dengue virus type 3 isolate YCH_171_17_consensus polyprotein (POLY) gene, complete cds; and sfRNA1 lncRNA gene, partial sequence	dengue virus type 3	52.8	52.8	1	0.0006	100	10637	MW788887.1
Dengue virus type 3 isolate YCH_174_17consensus polyprotein (POLY) gene, complete cds; and sfRNA1 lncRNA gene, partial sequence	dengue virus type 3	52.8	52.8	1	0.0006	100	10638	MW788886.1
Dengue virus type 3 isolate YCH_228_17consensus polyprotein (POLY) gene, complete cds; and sfRNA1 lncRNA gene, partial sequence	dengue virus type 3	52.8	52.8	1	0.0006	100	10645	MW788885.1
Dengue virus type 3 isolate YCH_275_17consensus polyprotein (POLY) gene, complete cds; and sfRNA1 lncRNA gene, partial sequence	dengue virus type 3	52.8	52.8	1	0.0006	100	10572	MW788884.1
Dengue virus type 3 isolate YCH_33_17consensus polyprotein (POLY) gene, complete cds; and sfRNA1 lncRNA gene, partial sequence	dengue virus type 3	52.8	52.8	1	0.0006	100	10608	MW788883.1
Dengue virus type 3 isolate YCH_61_18consensus polyprotein (POLY) gene, complete cds; and sfRNA1 lncRNA gene, partial sequence	dengue virus type 3	52.8	52.8	1	0.0006	100	10631	MW788882.1
Dengue virus type 3 isolate YGH_11_18_consensus polyprotein (POLY) gene, complete cds; and sfRNA1 lncRNA gene, partial sequence	dengue virus type 3	52.8	52.8	1	0.0006	100	10645	MW788881.1
Dengue virus type 3 isolate YGH_18_17consensus polyprotein (POLY) gene, complete cds; and sfRNA1 lncRNA gene, partial sequence	dengue virus type 3	52.8	52.8	1	0.0006	100	10624	MW788880.1
Dengue virus type 3 isolate YGH_42_17_consensus polyprotein (POLY) gene, complete cds; and sfRNA1 lncRNA gene, partial sequence	dengue virus type 3	52.8	52.8	1	0.0006	100	10639	MW788879.1
Dengue virus type 3 isolate YGH_46_17consensus polyprotein (POLY) gene, complete cds; and sfRNA1 lncRNA gene, partial sequence	dengue virus type 3	52.8	52.8	1	0.0006	100	10602	MW788878.1
Dengue virus type 3 isolate YGH_5_17consensus polyprotein (POLY) gene, complete cds; and sfRNA1 lncRNA gene, partial sequence	dengue virus type 3	52.8	52.8	1	0.0006	100	10623	MW788877.1
Dengue virus type 1 isolate 10735, complete genome	dengue virus type 1	52.8	52.8	1	0.0006	100	10738	OK448162.1
Dengue virus 1 isolate SL_2012_GS0292, partial genome	dengue virus type 1	52.8	52.8	1	0.0006	100	10677	KJ726665.1
Dengue virus 1 isolate SL_2012_GS0308, complete genome	dengue virus type 1	52.8	52.8	1	0.0006	100	10684	KJ726664.1
Dengue virus 1 isolate SL_2012_GS0289, complete genome	dengue virus type 1	52.8	52.8	1	0.0006	100	10659	KJ726663.1
Dengue virus 1 isolate SL_2012_GS0319, complete genome	dengue virus type 1	52.8	52.8	1	0.0006	100	10690	KJ726662.1
Dengue virus 1 isolate RR57, complete genome	dengue virus type 1	52.8	52.8	1	0.0006	100	10669	JQ917404.1
Dengue virus 2 strain BR DEN2 01-01, complete genome	dengue virus type 2	52.8	52.8	1	0.0006	100	10723	JX073928.1
Dengue virus 2 strain PL046, complete genome	dengue virus type 2	52.8	52.8	1	0.0006	100	10723	KJ734727.1
Dengue virus 1 isolate RR107, complete genome	dengue virus type 1	52.8	52.8	1	0.0006	100	10669	KF289072.1
Dengue virus 1 isolate GZ27, complete genome	dengue virus type 1	52.8	52.8	1	0.0006	100	10735	KJ438296.1
Dengue virus 1 isolate GZ10, complete genome	dengue virus type 1	52.8	52.8	1	0.0006	100	10724	KJ438293.1
Dengue virus type 2 isolate 109-0008 polyprotein (POLY) gene, complete cds; and sfRNA1 lncRNA gene, partial sequence	dengue virus type 2	52.8	52.8	1	0.0006	100	10703	OL420733.1
Dengue virus type 2 isolate 109-0372_2020-08-27 polyprotein (POLY) gene, complete cds; and sfRNA1 lncRNA gene, partial sequence	dengue virus type 2	52.8	52.8	1	0.0006	100	10638	OL414764.1
Dengue virus type 2 isolate 109-0001_2019-07-23 polyprotein (POLY) gene, complete cds; and sfRNA1 lncRNA gene, partial sequence	dengue virus type 2	52.8	52.8	1	0.0006	100	10569	OL414762.1
Dengue virus type 2 isolate 109-0020_2019-07-26 polyprotein (POLY) gene, complete cds; and sfRNA1 lncRNA gene, partial sequence	dengue virus type 2	52.8	52.8	1	0.0006	100	10675	OL414761.1
Dengue virus type 2 isolate 100-0215_2019-08-16 polyprotein (POLY) gene, complete cds; and sfRNA1 lncRNA gene, partial sequence	dengue virus type 2	52.8	52.8	1	0.0006	100	10674	OL414760.1
Dengue virus type 2 isolate 100-0432_2019-06-28 polyprotein (POLY) gene, complete cds; and sfRNA1 lncRNA gene, partial sequence	dengue virus type 2	52.8	52.8	1	0.0006	100	10695	OL414759.1
Dengue virus type 2 isolate 109-0408_2020-09-23 polyprotein (POLY) gene, complete cds; and sfRNA1 lncRNA gene, partial sequence	dengue virus type 2	52.8	52.8	1	0.0006	100	10623	OL414758.1
Dengue virus type 2 isolate 109-0384_2020-09-01 polyprotein (POLY) gene, complete cds; and sfRNA1 lncRNA gene, partial sequence	dengue virus type 2	52.8	52.8	1	0.0006	100	10711	OL414757.1
Dengue virus type 2 isolate 109-0377_2020-08-29 polyprotein (POLY) gene, complete cds; and sfRNA1 lncRNA gene, partial sequence	dengue virus type 2	52.8	52.8	1	0.0006	100	10696	OL414756.1
Dengue virus type 2 isolate 109-0363_2020-08-13 polyprotein (POLY) gene, partial cds; and sfRNA1 lncRNA gene, partial sequence	dengue virus type 2	52.8	52.8	1	0.0006	100	10100	OL414755.1
Dengue virus type 2 isolate 109-0353_2020-08-10 polyprotein (POLY) gene, complete cds; and sfRNA1 lncRNA gene, partial sequence	dengue virus type 2	52.8	52.8	1	0.0006	100	10691	OL414754.1
Dengue virus type 2 isolate 109-0352_2020-08-09 polyprotein (POLY) gene, complete cds; and sfRNA1 lncRNA gene, partial sequence	dengue virus type 2	52.8	52.8	1	0.0006	100	10693	OL414753.1
Dengue virus type 2 isolate 109-0334_2020-07-29 polyprotein (POLY) gene, complete cds; and sfRNA1 lncRNA gene, partial sequence	dengue virus type 2	52.8	52.8	1	0.0006	100	10714	OL414752.1
Dengue virus type 2 isolate 109-0318_2020-07-14 polyprotein (POLY) gene, complete cds; and sfRNA1 lncRNA gene, partial sequence	dengue virus type 2	52.8	52.8	1	0.0006	100	10713	OL414751.1
Dengue virus type 2 isolate 109-0304_2020-07-05 polyprotein (POLY) gene, complete cds; and sfRNA1 lncRNA gene, partial sequence	dengue virus type 2	52.8	52.8	1	0.0006	100	10693	OL414750.1
Dengue virus type 2 isolate 109-0293_2020-06-17 polyprotein (POLY) gene, complete cds; and sfRNA1 lncRNA gene, partial sequence	dengue virus type 2	52.8	52.8	1	0.0006	100	10608	OL414749.1
Dengue virus type 2 isolate 100-0034_2019-08-20 polyprotein (POLY) gene, complete cds; and sfRNA1 lncRNA gene, partial sequence	dengue virus type 2	52.8	52.8	1	0.0006	100	10572	OL414747.1
Dengue virus type 2 isolate 109-0292_2020-06-16 polyprotein (POLY) gene, complete cds; and sfRNA1 lncRNA gene, partial sequence	dengue virus type 2	52.8	52.8	1	0.0006	100	10569	OL414746.1
Dengue virus type 2 isolate 109-0045_2019-08-06 polyprotein (POLY) gene, complete cds; and sfRNA1 lncRNA gene, partial sequence	dengue virus type 2	52.8	52.8	1	0.0006	100	10572	OL414745.1
Dengue virus type 2 isolate 100-0039_2019-07-15 polyprotein (POLY) gene, complete cds; and sfRNA1 lncRNA gene, partial sequence	dengue virus type 2	52.8	52.8	1	0.0006	100	10573	OL414744.1
Dengue virus type 2 isolate 100-0072_2019-04-04 polyprotein (POLY) gene, complete cds; and sfRNA1 lncRNA gene, partial sequence	dengue virus type 2	52.8	52.8	1	0.0006	100	10573	OL414743.1
Dengue virus type 2 isolate 100-0153_2019-06-23 polyprotein (POLY) gene, complete cds; and sfRNA1 lncRNA gene, partial sequence	dengue virus type 2	52.8	52.8	1	0.0006	100	10572	OL414742.1
Dengue virus type 2 isolate 100-0277_2019-07-23 polyprotein (POLY) gene, complete cds; and sfRNA1 lncRNA gene, partial sequence	dengue virus type 2	52.8	52.8	1	0.0006	100	10572	OL414741.1
Dengue virus type 2 isolate 100-0405_2019-06-27 polyprotein (POLY) gene, complete cds; and sfRNA1 lncRNA gene, partial sequence	dengue virus type 2	52.8	52.8	1	0.0006	100	10572	OL414740.1
Dengue virus type 2 isolate 100-0427_2019-07-23 polyprotein (POLY) gene, complete cds; and sfRNA1 lncRNA gene, partial sequence	dengue virus type 2	52.8	52.8	1	0.0006	100	10572	OL414739.1
Dengue virus type 2 isolate 100-0428_2019-07-19 polyprotein (POLY) gene, complete cds; and sfRNA1 lncRNA gene, partial sequence	dengue virus type 2	52.8	52.8	1	0.0006	100	10572	OL414738.1
Dengue virus type 2 isolate 100-0477_2019-06-20 polyprotein (POLY) gene, complete cds; and sfRNA1 lncRNA gene, partial sequence	dengue virus type 2	52.8	52.8	1	0.0006	100	10572	OL414737.1
Dengue virus type 2 isolate 109-0295_2020-06-18 polyprotein (POLY) gene, complete cds; and sfRNA1 lncRNA gene, partial sequence	dengue virus type 2	52.8	52.8	1	0.0006	100	10620	OL414735.1
Dengue virus type 2 isolate 109-0298_2020-06-30 polyprotein (POLY) gene, complete cds; and sfRNA1 lncRNA gene, partial sequence	dengue virus type 2	52.8	52.8	1	0.0006	100	10568	OL414734.1
Dengue virus type 2 isolate 109-0376_2020-08-28 polyprotein (POLY) gene, complete cds; and sfRNA1 lncRNA gene, partial sequence	dengue virus type 2	52.8	52.8	1	0.0006	100	10642	OL414732.1
Dengue virus type 2 isolate 109-0019_2019-07-26 polyprotein (POLY) gene, complete cds; and sfRNA1 lncRNA gene, partial sequence	dengue virus type 2	52.8	52.8	1	0.0006	100	10636	OL414729.1
Dengue virus type 2 isolate 109-0023_2019-07-29 polyprotein (POLY) gene, complete cds; and sfRNA1 lncRNA gene, partial sequence	dengue virus type 2	52.8	52.8	1	0.0006	100	10713	OL414728.1
Dengue virus type 2 isolate 109-0049_2019-08-06 polyprotein (POLY) gene, complete cds; and sfRNA1 lncRNA gene, partial sequence	dengue virus type 2	52.8	52.8	1	0.0006	100	10572	OL414727.1
Dengue virus type 2 isolate 109-0053_2019-08-07 polyprotein (POLY) gene, complete cds; and sfRNA1 lncRNA gene, partial sequence	dengue virus type 2	52.8	52.8	1	0.0006	100	10572	OL414726.1
Dengue virus type 2 isolate 109-0086_2019-08-21 polyprotein (POLY) gene, complete cds; and sfRNA1 lncRNA gene, partial sequence	dengue virus type 2	52.8	52.8	1	0.0006	100	10572	OL414724.1
Dengue virus type 2 isolate 109-0087_2019-08-21 polyprotein (POLY) gene, complete cds; and sfRNA1 lncRNA gene, partial sequence	dengue virus type 2	52.8	52.8	1	0.0006	100	10572	OL414723.1
Dengue virus type 2 isolate 109-0093_2019-08-22 polyprotein (POLY) gene, complete cds; and sfRNA1 lncRNA gene, partial sequence	dengue virus type 2	52.8	52.8	1	0.0006	100	10572	OL414722.1
Dengue virus type 2 isolate 100-0067_2019-07-25 polyprotein (POLY) gene, complete cds; and sfRNA1 lncRNA gene, partial sequence	dengue virus type 2	52.8	52.8	1	0.0006	100	10573	OL414721.1
Dengue virus type 2 isolate 100-0068_2019-07-25 polyprotein (POLY) gene, complete cds; and sfRNA1 lncRNA gene, partial sequence	dengue virus type 2	52.8	52.8	1	0.0006	100	10573	OL414720.1
Dengue virus type 2 isolate 100-0156_2019-07-25 polyprotein (POLY) gene, complete cds; and sfRNA1 lncRNA gene, partial sequence	dengue virus type 2	52.8	52.8	1	0.0006	100	10572	OL414719.1
Dengue virus type 2 isolate 100-0160_2019-07-29 polyprotein (POLY) gene, complete cds; and sfRNA1 lncRNA gene, partial sequence	dengue virus type 2	52.8	52.8	1	0.0006	100	10572	OL414718.1
Dengue virus type 2 isolate 100-0430_2019-07-02 polyprotein (POLY) gene, complete cds; and sfRNA1 lncRNA gene, partial sequence	dengue virus type 2	52.8	52.8	1	0.0006	100	10689	OL414717.1
Dengue virus type 2 isolate 100-0670_2019-07-30 polyprotein (POLY) gene, complete cds; and sfRNA1 lncRNA gene, partial sequence	dengue virus type 2	52.8	52.8	1	0.0006	100	10697	OL412740.1
Dengue virus type 1 isolate 109_060 polyprotein (POLY) gene, complete cds; and sfRNA1 lncRNA gene, partial sequence	dengue virus type 1	52.8	52.8	1	0.0006	100	10680	OL412703.1
Dengue virus type 1 isolate DENV1 011 polyprotein (POLY) gene, complete cds; and sfRNA1 lncRNA gene, partial sequence	dengue virus type 1	52.8	52.8	1	0.0006	100	10685	OL412678.1
Dengue virus type 1 isolate 622 polyprotein (POLY) gene, complete cds; and sfRNA1 lncRNA gene, partial sequence	dengue virus type 1	52.8	52.8	1	0.0006	100	10690	OL412140.1
Dengue virus type 1 isolate 100-0610_2019-07-01 polyprotein (POLY) gene, complete cds; and sfRNA1 lncRNA gene, partial sequence	dengue virus type 1	52.8	52.8	1	0.0006	100	10680	OL411499.1
Dengue virus type 1 isolate 109-0067_2019-08-13 polyprotein (POLY) gene, complete cds; and sfRNA1 lncRNA gene, partial sequence	dengue virus type 1	52.8	52.8	1	0.0006	100	10622	OL411498.1
Dengue virus type 1 isolate 109-0245_2020-03-04 polyprotein (POLY) gene, complete cds; and sfRNA1 lncRNA gene, partial sequence	dengue virus type 1	52.8	52.8	1	0.0006	100	10700	OL411497.1
Dengue virus type 1 isolate 100-0642_2019-07-02 polyprotein (POLY) gene, complete cds; and sfRNA1 lncRNA gene, partial sequence	dengue virus type 1	52.8	52.8	1	0.0006	100	10687	OL411496.1
Dengue virus type 1 isolate 109-0316_2020-07-13 polyprotein (POLY) gene, complete cds; and sfRNA1 lncRNA gene, partial sequence	dengue virus type 1	52.8	52.8	1	0.0006	100	10682	OL411495.1
Dengue virus 1 isolate Thailand2005 polyprotein (POLY) gene, complete cds; and sfRNA1 lncRNA gene, partial sequence	dengue virus type 1	52.8	52.8	1	0.0006	100	10705	MW165877.1
Dengue virus type 3 isolate F-124 polyprotein (POLY) gene, complete cds; and sfRNA1 lncRNA gene, partial sequence	dengue virus type 3	52.8	52.8	1	0.0006	100	10697	OK598123.1
Dengue virus type 1 isolate guangzhou2019-1 polyprotein (POLY) gene, complete cds; and sfRNA1 lncRNA gene, complete sequence	dengue virus type 1	52.8	52.8	1	0.0006	100	10731	OK562744.1
Dengue virus type 1 isolate guangzhou2014-1 polyprotein (POLY) gene, complete cds; and sfRNA1 lncRNA gene, partial sequence	dengue virus type 1	52.8	52.8	1	0.0006	100	10581	OK562731.1
Dengue virus type 1 isolate guangzhou2019-3, complete genome	dengue virus type 1	52.8	52.8	1	0.0006	100	10739	OK562728.1
Dengue virus type 2 isolate guangzhou2019-4 polyprotein (POLY) gene, complete cds; and sfRNA1 lncRNA gene, complete sequence	dengue virus type 2	52.8	52.8	1	0.0006	100	10714	OK559627.1
Dengue virus type 1 isolate guangzhou2019-2 polyprotein (POLY) gene, complete cds; and sfRNA1 lncRNA gene, complete sequence	dengue virus type 1	52.8	52.8	1	0.0006	100	10734	OK534154.1
Dengue virus type 2 isolate DV2C-TM19-80 polyprotein (POLY) gene, complete cds; and sfRNA1 lncRNA gene, complete sequence	dengue virus type 2	52.8	52.8	1	0.0006	100	10711	MZ636805.1
Dengue virus type 2 isolate DV2C-TM19-41 polyprotein (POLY) gene, complete cds; and sfRNA1 lncRNA gene, complete sequence	dengue virus type 2	52.8	52.8	1	0.0006	100	10711	MZ636804.1
Dengue virus type 2 isolate DV2C-TM19-37 polyprotein (POLY) gene, complete cds; and sfRNA1 lncRNA gene, complete sequence	dengue virus type 2	52.8	52.8	1	0.0006	100	10711	MZ636803.1
Dengue virus type 2 isolate DV2C-TM19-26 polyprotein (POLY) gene, complete cds; and sfRNA1 lncRNA gene, complete sequence	dengue virus type 2	52.8	52.8	1	0.0006	100	10711	MZ636802.1
Dengue virus type 2 isolate DV2A-TM19-13 polyprotein (POLY) gene, complete cds; and sfRNA1 lncRNA gene, complete sequence	dengue virus type 2	52.8	52.8	1	0.0006	100	10711	MZ636801.1
Dengue virus type 1 isolate DV1I-TM19-74-NGS polyprotein (POLY) gene, complete cds; and sfRNA1 lncRNA gene, partial sequence	dengue virus type 1	52.8	52.8	1	0.0006	100	10725	MZ619041.1
Dengue virus type 1 isolate DV1I-TM19-70-NGS polyprotein (POLY) gene, complete cds; and sfRNA1 lncRNA gene, partial sequence	dengue virus type 1	52.8	52.8	1	0.0006	100	10725	MZ619040.1
Dengue virus type 1 isolate DV1I-TM19-33-NGS polyprotein (POLY) gene, complete cds; and sfRNA1 lncRNA gene, partial sequence	dengue virus type 1	52.8	52.8	1	0.0006	100	10725	MZ619038.1
Dengue virus type 1 isolate DV1I-TM19-12-NGS polyprotein (POLY) gene, complete cds; and sfRNA1 lncRNA gene, partial sequence	dengue virus type 1	52.8	52.8	1	0.0006	100	10725	MZ619037.1
Dengue virus type 1 isolate DV1I-TM19-09-NGS polyprotein (POLY) gene, complete cds; and sfRNA1 lncRNA gene, partial sequence	dengue virus type 1	52.8	52.8	1	0.0006	100	10725	MZ619036.1
Dengue virus 3 isolate DENV-3/PE/BID-V6262/2007, complete genome	dengue virus type 3	52.8	52.8	1	0.0006	100	10692	KJ643590.1
Dengue virus 3 isolate rDENV3-4, complete genome	dengue virus type 3	52.8	52.8	1	0.0006	100	10707	KJ160505.1
Dengue virus 4 isolate rDENV4, complete genome	dengue virus type 4	52.8	52.8	1	0.0006	100	10650	KJ160504.1
Dengue virus 2 isolate DENV-2/PK/2013, complete genome	dengue virus type 2	52.8	52.8	1	0.0006	100	10629	KJ010186.1
Dengue virus 2 isolate DENV-2/PK/2011, complete genome	dengue virus type 2	52.8	52.8	1	0.0006	100	10629	KJ010185.1
Dengue virus 3 isolate 13GDZDVS30E, complete genome	dengue virus type 3	52.8	52.8	1	0.0006	100	10677	KF954949.1
Dengue virus 3 isolate 13GDZDVS30D, complete genome	dengue virus type 3	52.8	52.8	1	0.0006	100	10678	KF954948.1
Dengue virus 3 isolate 13GDZDVS30C, complete genome	dengue virus type 3	52.8	52.8	1	0.0006	100	10675	KF954947.1
Dengue virus 3 isolate 13GDZDVS30B, complete genome	dengue virus type 3	52.8	52.8	1	0.0006	100	10686	KF954946.1
Dengue virus 3 isolate 13GDZSDV30A, complete genome	dengue virus type 3	52.8	52.8	1	0.0006	100	10686	KF954945.1
Dengue virus type 1 isolate FT_J290_S61_R2_DENV1D_III_India polyprotein (POLY) gene, complete cds; and sfRNA1 lncRNA gene, complete sequence	dengue virus type 1	52.8	52.8	1	0.0006	100	10714	MZ229305.1
Dengue virus type 1 isolate FT_MD_193_R4_DENV1D_III_India polyprotein (POLY) gene, complete cds; and sfRNA1 lncRNA gene, partial sequence	dengue virus type 1	52.8	52.8	1	0.0006	100	10620	MZ312930.1
Dengue virus type 1 isolate FT_MD_161_R4_DENV1D_III_India polyprotein (POLY) gene, complete cds; and sfRNA1 lncRNA gene, complete sequence	dengue virus type 1	52.8	52.8	1	0.0006	100	10713	MZ312926.1
Dengue virus type 1 isolate FT_MD_120_R4_DENV1D_III_India polyprotein (POLY) gene, complete cds; and sfRNA1 lncRNA gene, complete sequence	dengue virus type 1	52.8	52.8	1	0.0006	100	10713	MZ312924.1
Dengue virus type 1 isolate FT_MD_112_R4_DENV1D_III_India polyprotein (POLY) gene, complete cds; and sfRNA1 lncRNA gene, complete sequence	dengue virus type 1	52.8	52.8	1	0.0006	100	10713	MZ312923.1
Dengue virus type 3 isolate FT_MD_80_R4_DENV3_III_India polyprotein (POLY) gene, partial cds; and sfRNA1 lncRNA gene, partial sequence	dengue virus type 3	52.8	52.8	1	0.0006	100	10366	MZ312921.1
Dengue virus type 2 isolate MY10 polyprotein (POLY) gene, complete cds; and sfRNA1 lncRNA gene, partial sequence	dengue virus type 2	52.8	52.8	1	0.0006	100	10648	MT754372.1
Dengue virus type 2 isolate MY4 polyprotein (POLY) gene, complete cds; and sfRNA1 lncRNA gene, partial sequence	dengue virus type 2	52.8	52.8	1	0.0006	100	10648	MT754371.1
Dengue virus type 2 isolate MY1 polyprotein (POLY) gene, complete cds; and sfRNA1 lncRNA gene, partial sequence	dengue virus type 2	52.8	52.8	1	0.0006	100	10648	MT754370.1
Dengue virus type 2 isolate YN19 polyprotein (POLY) gene, complete cds; and sfRNA1 lncRNA gene, partial sequence	dengue virus type 2	52.8	52.8	1	0.0006	100	10648	MT754369.1
Dengue virus type 2 isolate YN7 polyprotein (POLY) gene, complete cds; and sfRNA1 lncRNA gene, partial sequence	dengue virus type 2	52.8	52.8	1	0.0006	100	10648	MT754368.1
Dengue virus type 2 isolate YN3 polyprotein (POLY) gene, complete cds; and sfRNA1 lncRNA gene, partial sequence	dengue virus type 2	52.8	52.8	1	0.0006	100	10648	MT754367.1
Dengue virus type 2 isolate YN2 polyprotein (POLY) gene, complete cds; and sfRNA1 lncRNA gene, partial sequence	dengue virus type 2	52.8	52.8	1	0.0006	100	10648	MT754366.1
Dengue virus type 1 isolate RR031_022_SERa_30973_reads_nh polyprotein (POLY) gene, complete cds; and sfRNA1 lncRNA gene, partial sequence	dengue virus type 1	52.8	52.8	1	0.0006	100	10698	OK159975.1
Dengue virus type 1 isolate RR031_055_SERa_31006_reads_nh polyprotein (POLY) gene, complete cds; and sfRNA1 lncRNA gene, partial sequence	dengue virus type 1	52.8	52.8	1	0.0006	100	10648	OK159973.1
Dengue virus type 1 isolate RR031_080_SERa_31030_reads_nh polyprotein (POLY) gene, complete cds; and sfRNA1 lncRNA gene, partial sequence	dengue virus type 1	52.8	52.8	1	0.0006	100	10641	OK159972.1
Dengue virus type 1 isolate RR031_081_SERa_31031_reads_nh polyprotein (POLY) gene, complete cds; and sfRNA1 lncRNA gene, partial sequence	dengue virus type 1	52.8	52.8	1	0.0006	100	10647	OK159971.1
Dengue virus type 1 isolate RR031_105_SERa_31055_reads_nh polyprotein (POLY) gene, complete cds; and sfRNA1 lncRNA gene, partial sequence	dengue virus type 1	52.8	52.8	1	0.0006	100	10647	OK159969.1
Dengue virus type 1 isolate RR031_110_SERa_31060_reads_nh polyprotein (POLY) gene, complete cds; and sfRNA1 lncRNA gene, partial sequence	dengue virus type 1	52.8	52.8	1	0.0006	100	10686	OK159968.1
Dengue virus type 1 isolate RR031_127_SERa_31077_reads_nh polyprotein (POLY) gene, complete cds; and sfRNA1 lncRNA gene, partial sequence	dengue virus type 1	52.8	52.8	1	0.0006	100	10641	OK159967.1
Dengue virus type 1 isolate RR031_144_SERa_31087_reads_nh polyprotein (POLY) gene, complete cds; and sfRNA1 lncRNA gene, partial sequence	dengue virus type 1	52.8	52.8	1	0.0006	100	10641	OK159966.1
Dengue virus type 1 isolate RR031_158_SERa_31102_reads_nh polyprotein (POLY) gene, complete cds; and sfRNA1 lncRNA gene, partial sequence	dengue virus type 1	52.8	52.8	1	0.0006	100	10698	OK159965.1
Dengue virus type 1 isolate RR031_167_SERa_31111_reads_nh polyprotein (POLY) gene, complete cds; and sfRNA1 lncRNA gene, partial sequence	dengue virus type 1	52.8	52.8	1	0.0006	100	10646	OK159963.1
Dengue virus type 1 isolate RR031_267_SERa_31136_reads_nh polyprotein (POLY) gene, complete cds; and sfRNA1 lncRNA gene, partial sequence	dengue virus type 1	52.8	52.8	1	0.0006	100	10698	OK159962.1
Dengue virus type 1 isolate 109-0230_L001_56781_reads_nh polyprotein (POLY) gene, complete cds; and sfRNA1 lncRNA gene, partial sequence	dengue virus type 1	52.8	52.8	1	0.0006	100	10646	OK159961.1
Dengue virus type 1 isolate 109-0236_L001_56782_reads_nh polyprotein (POLY) gene, complete cds; and sfRNA1 lncRNA gene, partial sequence	dengue virus type 1	52.8	52.8	1	0.0006	100	10641	OK159960.1
Dengue virus type 1 isolate RR031_002_SERa_30953_reads_nh polyprotein (POLY) gene, complete cds; and sfRNA1 lncRNA gene, partial sequence	dengue virus type 1	52.8	52.8	1	0.0006	100	10647	OK159959.1
Dengue virus type 1 isolate RR031_007_SERa_30958_reads_nh polyprotein (POLY) gene, complete cds; and sfRNA1 lncRNA gene, partial sequence	dengue virus type 1	52.8	52.8	1	0.0006	100	10680	OK159958.1
Dengue virus type 1 isolate RR031_030_SERa_30981_reads_nh polyprotein (POLY) gene, complete cds; and sfRNA1 lncRNA gene, partial sequence	dengue virus type 1	52.8	52.8	1	0.0006	100	10647	OK159957.1
Dengue virus type 1 isolate RR031_032_SERa_30983_reads_nh polyprotein (POLY) gene, complete cds; and sfRNA1 lncRNA gene, partial sequence	dengue virus type 1	52.8	52.8	1	0.0006	100	10693	OK159956.1
Dengue virus type 1 isolate RR031_042_SERa_30993_reads_nh polyprotein (POLY) gene, complete cds; and sfRNA1 lncRNA gene, partial sequence	dengue virus type 1	52.8	52.8	1	0.0006	100	10680	OK159955.1
Dengue virus type 1 isolate RR031_050_SERa_31001_reads_nh polyprotein (POLY) gene, complete cds; and sfRNA1 lncRNA gene, partial sequence	dengue virus type 1	52.8	52.8	1	0.0006	100	10648	OK159953.1
Dengue virus type 1 isolate RR031_052_SERa_31003_reads_nh polyprotein (POLY) gene, complete cds; and sfRNA1 lncRNA gene, partial sequence	dengue virus type 1	52.8	52.8	1	0.0006	100	10706	OK159952.1
Dengue virus type 1 isolate RR031_056_SERa_31007_reads_nh polyprotein (POLY) gene, complete cds; and sfRNA1 lncRNA gene, partial sequence	dengue virus type 1	52.8	52.8	1	0.0006	100	10678	OK159951.1
Dengue virus type 1 isolate RR031_057_SERa_31008_reads_nh polyprotein (POLY) gene, complete cds; and sfRNA1 lncRNA gene, partial sequence	dengue virus type 1	52.8	52.8	1	0.0006	100	10688	OK159950.1
Dengue virus type 1 isolate RR031_068_SERa_31018_reads_nh polyprotein (POLY) gene, complete cds; and sfRNA1 lncRNA gene, partial sequence	dengue virus type 1	52.8	52.8	1	0.0006	100	10677	OK159949.1
Dengue virus type 1 isolate RR031_073_SERa_31023_reads_nh polyprotein (POLY) gene, complete cds; and sfRNA1 lncRNA gene, partial sequence	dengue virus type 1	52.8	52.8	1	0.0006	100	10641	OK159948.1
Dengue virus type 1 isolate RR031_078_SERa_31028_reads_nh polyprotein (POLY) gene, complete cds; and sfRNA1 lncRNA gene, partial sequence	dengue virus type 1	52.8	52.8	1	0.0006	100	10707	OK159946.1
Dengue virus type 1 isolate RR031_126_SERa_31076_reads_nh polyprotein (POLY) gene, complete cds; and sfRNA1 lncRNA gene, partial sequence	dengue virus type 1	52.8	52.8	1	0.0006	100	10684	OK159945.1
Dengue virus type 1 isolate RR031_138_SERa_31081_reads_nh polyprotein (POLY) gene, complete cds; and sfRNA1 lncRNA gene, partial sequence	dengue virus type 1	52.8	52.8	1	0.0006	100	10677	OK159944.1
Dengue virus type 1 isolate RR031_140_SERa_31083_reads_nh polyprotein (POLY) gene, complete cds; and sfRNA1 lncRNA gene, partial sequence	dengue virus type 1	52.8	52.8	1	0.0006	100	10689	OK159943.1
Dengue virus type 1 isolate RR031_147_SERa_31091_reads_nh polyprotein (POLY) gene, complete cds; and sfRNA1 lncRNA gene, partial sequence	dengue virus type 1	52.8	52.8	1	0.0006	100	10641	OK159942.1
Dengue virus type 1 isolate RR031_151_SERa_31095_reads_nh polyprotein (POLY) gene, complete cds; and sfRNA1 lncRNA gene, partial sequence	dengue virus type 1	52.8	52.8	1	0.0006	100	10706	OK159941.1
Dengue virus type 1 isolate RR031_157_SERa_31101_reads_nh polyprotein (POLY) gene, complete cds; and sfRNA1 lncRNA gene, partial sequence	dengue virus type 1	52.8	52.8	1	0.0006	100	10668	OK159940.1
Dengue virus type 1 isolate RR031_160_SERa_31104_reads_nh polyprotein (POLY) gene, complete cds; and sfRNA1 lncRNA gene, partial sequence	dengue virus type 1	52.8	52.8	1	0.0006	100	10706	OK159939.1
Dengue virus type 1 isolate RR031_165_SERa_31109_reads_nh polyprotein (POLY) gene, complete cds; and sfRNA1 lncRNA gene, partial sequence	dengue virus type 1	52.8	52.8	1	0.0006	100	10693	OK159938.1
Dengue virus type 1 isolate RR031_258_SERa_31129_reads_nh polyprotein (POLY) gene, complete cds; and sfRNA1 lncRNA gene, partial sequence	dengue virus type 1	52.8	52.8	1	0.0006	100	10677	OK159937.1
Dengue virus type 1 isolate RR031_265_SERa_31134_reads_nh polyprotein (POLY) gene, complete cds; and sfRNA1 lncRNA gene, partial sequence	dengue virus type 1	52.8	52.8	1	0.0006	100	10641	OK159936.1
Dengue virus type 1 isolate RR031_270_SERa_31139_reads_nh polyprotein (POLY) gene, complete cds; and sfRNA1 lncRNA gene, partial sequence	dengue virus type 1	52.8	52.8	1	0.0006	100	10641	OK159935.1
Dengue virus type 3 isolate FT_DNS1_505_S48_R3 polyprotein (POLY) gene, complete cds; and sfRNA1 lncRNA gene, complete sequence	dengue virus type 3	52.8	52.8	1	0.0006	100	10649	MK858151.2
Dengue virus type 1 isolate FT_DNS1_295_S13_R3 polyprotein (POLY) gene, complete cds; and sfRNA1 lncRNA gene, complete sequence	dengue virus type 1	52.8	52.8	1	0.0006	100	10714	MK858139.2
Dengue virus type 1 isolate FT_DNS1_311_S14_R3 polyprotein (POLY) gene, complete cds; and sfRNA1 lncRNA gene, complete sequence	dengue virus type 1	52.8	52.8	1	0.0006	100	10735	MK858138.2
Dengue virus type 1 isolate FT_DNS1_431_S16_R3 polyprotein (POLY) gene, complete cds; and sfRNA1 lncRNA gene, partial sequence	dengue virus type 1	52.8	52.8	1	0.0006	100	10518	MK858136.2
Dengue virus type 1 isolate FT_DNS1_442_S18_R3 polyprotein (POLY) gene, complete cds; and sfRNA1 lncRNA gene, complete sequence	dengue virus type 1	52.8	52.8	1	0.0006	100	10714	MK858135.2
Dengue virus type 1 isolate FT_DNS1_449_S21_R3 polyprotein (POLY) gene, complete cds; and sfRNA1 lncRNA gene, complete sequence	dengue virus type 1	52.8	52.8	1	0.0006	100	10714	MK858133.2
Dengue virus type 1 isolate FT_DNS1_450_S22_R3 polyprotein (POLY) gene, partial cds; and sfRNA1 lncRNA gene, partial sequence	dengue virus type 1	52.8	52.8	1	0.0006	100	10570	MK858132.2
Dengue virus type 1 isolate FT_DNS1_456_S24_R3 polyprotein (POLY) gene, complete cds; and sfRNA1 lncRNA gene, complete sequence	dengue virus type 1	52.8	52.8	1	0.0006	100	10688	MK858131.2
Dengue virus type 1 isolate FT_DNS1_492_S91_R3 polyprotein (POLY) gene, complete cds; and sfRNA1 lncRNA gene, complete sequence	dengue virus type 1	52.8	52.8	1	0.0006	100	10714	MK858128.2
Dengue virus type 1 isolate FT_DNS1_495_S92_R3_ polyprotein (POLY) gene, complete cds; and sfRNA1 lncRNA gene, complete sequence	dengue virus type 1	52.8	52.8	1	0.0006	100	10714	MK858127.2
Dengue virus type 1 isolate FT_J80_S1_R2 polyprotein (POLY) gene, complete cds; and sfRNA1 lncRNA gene, complete sequence	dengue virus type 1	52.8	52.8	1	0.0006	100	10737	MK858126.2
Dengue virus type 1 isolate FT_J81_S2_R2 polyprotein (POLY) gene, complete cds; and sfRNA1 lncRNA gene, partial sequence	dengue virus type 1	52.8	52.8	1	0.0006	100	10597	MK858125.2
Dengue virus type 1 isolate FT_J89_S9_R2_ polyprotein (POLY) gene, complete cds; and sfRNA1 lncRNA gene, partial sequence	dengue virus type 1	52.8	52.8	1	0.0006	100	10643	MK858123.2
Dengue virus type 1 isolate FT_J113_S24_R2 polyprotein (POLY) gene, complete cds; and sfRNA1 lncRNA gene, complete sequence	dengue virus type 1	52.8	52.8	1	0.0006	100	10735	MK858121.2
Dengue virus type 1 isolate FT_J114_S25_R2 polyprotein (POLY) gene, complete cds; and sfRNA1 lncRNA gene, partial sequence	dengue virus type 1	52.8	52.8	1	0.0006	100	10658	MK858120.2
Dengue virus type 1 isolate FT_J118_S28_R2 polyprotein (POLY) gene, complete cds; and sfRNA1 lncRNA gene, partial sequence	dengue virus type 1	52.8	52.8	1	0.0006	100	10668	MK858119.2
Dengue virus type 1 isolate FT_J217_S35_R2_ polyprotein (POLY) gene, complete cds; and sfRNA1 lncRNA gene, partial sequence	dengue virus type 1	52.8	52.8	1	0.0006	100	10680	MK858118.2
Dengue virus type 1 isolate FT_J224_S39_R2 polyprotein (POLY) gene, complete cds; and sfRNA1 lncRNA gene, complete sequence	dengue virus type 1	52.8	52.8	1	0.0006	100	10714	MK858117.2
Dengue virus type 2 isolate FT_DNS1_251_S9_R3 polyprotein (POLY) gene, complete cds; and sfRNA1 lncRNA gene, partial sequence	dengue virus type 2	52.8	52.8	1	0.0006	100	10709	MK858109.2
Dengue virus type 2 isolate FT_DNS1_443_S19_R3 polyprotein (POLY) gene, complete cds; and sfRNA1 lncRNA gene, complete sequence	dengue virus type 2	52.8	52.8	1	0.0006	100	10723	MK858106.2
Dengue virus type 2 isolate FT_DNS1_472_S32_R3 polyprotein (POLY) gene, complete cds; and sfRNA1 lncRNA gene, complete sequence	dengue virus type 2	52.8	52.8	1	0.0006	100	10723	MK858102.2
Dengue virus type 2 isolate FT_J99_S16_R2 polyprotein (POLY) gene, complete cds; and sfRNA1 lncRNA gene, partial sequence	dengue virus type 2	52.8	52.8	1	0.0006	100	10647	MK858100.2
Dengue virus type 1 isolate BCSIR-05 polyprotein (POLY) gene, complete cds; and sfRNA1 lncRNA gene, partial sequence	dengue virus type 1	52.8	52.8	1	0.0006	100	10602	OK079104.1
Dengue virus type 2 isolate SeqB102_DENV2_CONSENSUS polyprotein (POLY) gene, complete cds; and sfRNA1 lncRNA gene, partial sequence	dengue virus type 2	52.8	52.8	1	0.0006	100	10584	MW730839.1
Dengue virus type 2 isolate SeqD17_DENV2_CONSENSUS polyprotein (POLY) gene, complete cds; and sfRNA1 lncRNA gene, partial sequence	dengue virus type 2	52.8	52.8	1	0.0006	100	10584	MW730838.1
Dengue virus type 2 isolate SeqD13_DENV2_CONSENSUS polyprotein (POLY) gene, complete cds; and sfRNA1 lncRNA gene, partial sequence	dengue virus type 2	52.8	52.8	1	0.0006	100	10584	MW730837.1
Dengue virus type 2 isolate SeqD3_DENV2_CONSENSUS polyprotein (POLY) gene, complete cds; and sfRNA1 lncRNA gene, partial sequence	dengue virus type 2	52.8	52.8	1	0.0006	100	10580	MW730836.1
Dengue virus type 2 isolate SeqD24_DENV2_CONSENSUS polyprotein (POLY) gene, complete cds; and sfRNA1 lncRNA gene, partial sequence	dengue virus type 2	52.8	52.8	1	0.0006	100	10584	MW730835.1
Dengue virus type 2 isolate SeqD30_DENV2_CONSENSUS polyprotein (POLY) gene, complete cds; and sfRNA1 lncRNA gene, partial sequence	dengue virus type 2	52.8	52.8	1	0.0006	100	10580	MW730834.1
Dengue virus type 2 isolate SeqL3_DENV2_CONSENSUS polyprotein (POLY) gene, complete cds; and sfRNA1 lncRNA gene, partial sequence	dengue virus type 2	52.8	52.8	1	0.0006	100	10583	MW730833.1
Dengue virus type 2 isolate SeqB86_DENV2_CONSENSUS polyprotein (POLY) gene, complete cds; and sfRNA1 lncRNA gene, partial sequence	dengue virus type 2	52.8	52.8	1	0.0006	100	10583	MW730832.1
Dengue virus type 2 isolate SeqL13_DENV2_CONSENSUS polyprotein (POLY) gene, complete cds; and sfRNA1 lncRNA gene, partial sequence	dengue virus type 2	52.8	52.8	1	0.0006	100	10584	MW730831.1
Dengue virus type 2 isolate SeqL10_DENV2_CONSENSUS polyprotein (POLY) gene, complete cds; and sfRNA1 lncRNA gene, partial sequence	dengue virus type 2	52.8	52.8	1	0.0006	100	10584	MW730830.1
Dengue virus type 2 isolate SeqL21_DENV2_CONSENSUS polyprotein (POLY) gene, complete cds; and sfRNA1 lncRNA gene, partial sequence	dengue virus type 2	52.8	52.8	1	0.0006	100	10584	MW730829.1
Dengue virus type 2 isolate SeqL15_DENV2_CONSENSUS polyprotein (POLY) gene, complete cds; and sfRNA1 lncRNA gene, partial sequence	dengue virus type 2	52.8	52.8	1	0.0006	100	10584	MW730828.1
Dengue virus type 2 isolate SeqB160_DENV2_CONSENSUS polyprotein (POLY) gene, complete cds; and sfRNA1 lncRNA gene, partial sequence	dengue virus type 2	52.8	52.8	1	0.0006	100	10584	MW730827.1
Dengue virus type 2 isolate SeqB62_DENV2_CONSENSUS polyprotein (POLY) gene, complete cds; and sfRNA1 lncRNA gene, partial sequence	dengue virus type 2	52.8	52.8	1	0.0006	100	10584	MW730826.1
Dengue virus type 2 isolate SeqB107_DENV2_CONSENSUS polyprotein (POLY) gene, complete cds; and sfRNA1 lncRNA gene, partial sequence	dengue virus type 2	52.8	52.8	1	0.0006	100	10584	MW730825.1
Dengue virus type 2 isolate SeqB121_DENV2_CONSENSUS polyprotein (POLY) gene, complete cds; and sfRNA1 lncRNA gene, partial sequence	dengue virus type 2	52.8	52.8	1	0.0006	100	10584	MW730824.1
Dengue virus type 2 isolate SeqB80_DENV2_CONSENSUS polyprotein (POLY) gene, complete cds; and sfRNA1 lncRNA gene, partial sequence	dengue virus type 2	52.8	52.8	1	0.0006	100	10584	MW730823.1
Dengue virus type 2 isolate SeqB157_DENV2_CONSENSUS polyprotein (POLY) gene, complete cds; and sfRNA1 lncRNA gene, partial sequence	dengue virus type 2	52.8	52.8	1	0.0006	100	10584	MW730822.1
Dengue virus type 2 isolate SeqB159_DENV2_CONSENSUS polyprotein (POLY) gene, complete cds; and sfRNA1 lncRNA gene, partial sequence	dengue virus type 2	52.8	52.8	1	0.0006	100	10584	MW730821.1
Dengue virus type 2 isolate SeqB97_DENV2_CONSENSUS polyprotein (POLY) gene, complete cds; and sfRNA1 lncRNA gene, partial sequence	dengue virus type 2	52.8	52.8	1	0.0006	100	10584	MW730820.1
Dengue virus type 2 isolate SeqB81_DENV2_CONSENSUS polyprotein (POLY) gene, complete cds; and sfRNA1 lncRNA gene, partial sequence	dengue virus type 2	52.8	52.8	1	0.0006	100	10584	MW730819.1
Dengue virus type 2 isolate SeqB158_DENV2_CONSENSUS polyprotein (POLY) gene, complete cds; and sfRNA1 lncRNA gene, partial sequence	dengue virus type 2	52.8	52.8	1	0.0006	100	10584	MW730818.1
Dengue virus type 2 isolate SeqB151_DENV2_CONSENSUS polyprotein (POLY) gene, complete cds; and sfRNA1 lncRNA gene, partial sequence	dengue virus type 2	52.8	52.8	1	0.0006	100	10580	MW730817.1
Dengue virus type 2 isolate SeqB63_DENV2_CONSENSUS polyprotein (POLY) gene, complete cds; and sfRNA1 lncRNA gene, partial sequence	dengue virus type 2	52.8	52.8	1	0.0006	100	10580	MW730816.1
Dengue virus type 2 isolate B156_DENV2_CONSENSUS polyprotein (POLY) gene, complete cds; and sfRNA1 lncRNA gene, partial sequence	dengue virus type 2	52.8	52.8	1	0.0006	100	10584	MW730815.1
Dengue virus type 2 isolate SeqB64_DENV2_CONSENSUS polyprotein (POLY) gene, complete cds; and sfRNA1 lncRNA gene, partial sequence	dengue virus type 2	52.8	52.8	1	0.0006	100	10581	MW730814.1
Dengue virus type 1 isolate HEB39 polyprotein (POLY) gene, complete cds; and sfRNA1 lncRNA gene, partial sequence	dengue virus type 1	52.8	52.8	1	0.0006	100	10679	MN428889.1
Dengue virus 1 isolate RR121, complete genome	dengue virus type 1	52.8	52.8	1	0.0006	100	10669	JQ692085.1
Dengue virus strain Dakar HD 34460, complete genome	Dengue virus	52.8	52.8	1	0.0006	100	10648	KF907503.1
Dengue virus 1 isolate ARG0048, complete genome	dengue virus type 1	52.8	52.8	1	0.0006	100	10735	AY277666.2
Dengue virus 1 isolate ARG0028, complete genome	dengue virus type 1	52.8	52.8	1	0.0006	100	10735	AY277665.2
Dengue virus 1 isolate ARG9920, complete genome	dengue virus type 1	52.8	52.8	1	0.0006	100	10735	AY277664.2
Dengue virus 1 isolate ARG0044, complete genome	dengue virus type 1	52.8	52.8	1	0.0006	100	10735	AY277659.2
Dengue virus 1 isolate DENV-1/8/Thailand/01/2013 polyprotein gene, complete cds	dengue virus type 1	52.8	52.8	1	0.0006	100	10733	KF887994.1
Dengue virus 2 isolate DENV-2/MX/BID-V7542/2007, complete genome	dengue virus type 2	52.8	52.8	1	0.0006	100	10715	KJ189311.1
Dengue virus 3 isolate DENV-3/PE/BID-V7289/2008, complete genome	dengue virus type 3	52.8	52.8	1	0.0006	100	10693	KJ189301.1
Dengue virus 3 isolate DENV-3/PE/BID-V7090/2008, complete genome	dengue virus type 3	52.8	52.8	1	0.0006	100	10692	KJ189300.1
Dengue virus 3 isolate DENV-3/PE/BID-V7088/2005, complete genome	dengue virus type 3	52.8	52.8	1	0.0006	100	10692	KJ189299.1
Dengue virus 3 isolate DENV-3/PE/BID-V7087/2008, complete genome	dengue virus type 3	52.8	52.8	1	0.0006	100	10692	KJ189298.1
Dengue virus 3 isolate DENV-3/PE/BID-V7086/2006, complete genome	dengue virus type 3	52.8	52.8	1	0.0006	100	10692	KJ189297.1
Dengue virus 3 isolate DENV-3/PE/BID-V7085/2006, complete genome	dengue virus type 3	52.8	52.8	1	0.0006	100	10697	KJ189296.1
Dengue virus 3 isolate DENV-3/PE/BID-V7084/2006, complete genome	dengue virus type 3	52.8	52.8	1	0.0006	100	10694	KJ189295.1
Dengue virus 3 isolate DENV-3/PE/BID-V7083/2006, complete genome	dengue virus type 3	52.8	52.8	1	0.0006	100	10692	KJ189294.1
Dengue virus 3 isolate DENV-3/PE/BID-V7082/2005, complete genome	dengue virus type 3	52.8	52.8	1	0.0006	100	10693	KJ189293.1
Dengue virus 3 isolate DENV-3/PE/BID-V7081/2009, complete genome	dengue virus type 3	52.8	52.8	1	0.0006	100	10696	KJ189292.1
Dengue virus 3 isolate DENV-3/PE/BID-V7079/2008, complete genome	dengue virus type 3	52.8	52.8	1	0.0006	100	10692	KJ189291.1
Dengue virus 3 isolate DENV-3/PE/BID-V7078/2008, complete genome	dengue virus type 3	52.8	52.8	1	0.0006	100	10692	KJ189290.1
Dengue virus 3 isolate DENV-3/PE/BID-V7074/2008, complete genome	dengue virus type 3	52.8	52.8	1	0.0006	100	10692	KJ189289.1
Dengue virus 3 isolate DENV-3/PE/BID-V7073/2008, complete genome	dengue virus type 3	52.8	52.8	1	0.0006	100	10697	KJ189288.1
Dengue virus 3 isolate DENV-3/PE/BID-V7071/2008, complete genome	dengue virus type 3	52.8	52.8	1	0.0006	100	10694	KJ189287.1
Dengue virus 3 isolate DENV-3/PE/BID-V7070/2008, complete genome	dengue virus type 3	52.8	52.8	1	0.0006	100	10697	KJ189286.1
Dengue virus 3 isolate DENV-3/PE/BID-V7069/2008, complete genome	dengue virus type 3	52.8	52.8	1	0.0006	100	10692	KJ189285.1
Dengue virus 3 isolate DENV-3/PE/BID-V7068/2008, complete genome	dengue virus type 3	52.8	52.8	1	0.0006	100	10693	KJ189284.1
Dengue virus 3 isolate DENV-3/PE/BID-V7067/2007, complete genome	dengue virus type 3	52.8	52.8	1	0.0006	100	10693	KJ189283.1
Dengue virus 3 isolate DENV-3/PE/BID-V7066/2007, complete genome	dengue virus type 3	52.8	52.8	1	0.0006	100	10695	KJ189282.1
Dengue virus 3 isolate DENV-3/PE/BID-V7065/2007, complete genome	dengue virus type 3	52.8	52.8	1	0.0006	100	10692	KJ189281.1
Dengue virus 3 isolate DENV-3/PE/BID-V7064/2007, complete genome	dengue virus type 3	52.8	52.8	1	0.0006	100	10692	KJ189280.1
Dengue virus 3 isolate DENV-3/PE/BID-V7063/2007, complete genome	dengue virus type 3	52.8	52.8	1	0.0006	100	10692	KJ189279.1
Dengue virus 3 isolate DENV-3/PE/BID-V7062/2007, complete genome	dengue virus type 3	52.8	52.8	1	0.0006	100	10694	KJ189278.1
Dengue virus 3 isolate DENV-3/PE/BID-V7061/2007, complete genome	dengue virus type 3	52.8	52.8	1	0.0006	100	10693	KJ189277.1
Dengue virus 3 isolate DENV-3/PE/BID-V7060/2007, complete genome	dengue virus type 3	52.8	52.8	1	0.0006	100	10693	KJ189276.1
Dengue virus 3 isolate DENV-3/PE/BID-V7059/2007, complete genome	dengue virus type 3	52.8	52.8	1	0.0006	100	10698	KJ189275.1
Dengue virus 3 isolate DENV-3/PE/BID-V7058/2007, complete genome	dengue virus type 3	52.8	52.8	1	0.0006	100	10695	KJ189274.1
Dengue virus 3 isolate DENV-3/PE/BID-V7057/2007, complete genome	dengue virus type 3	52.8	52.8	1	0.0006	100	10693	KJ189273.1
Dengue virus 3 isolate DENV-3/PE/BID-V7056/2007, complete genome	dengue virus type 3	52.8	52.8	1	0.0006	100	10693	KJ189272.1
Dengue virus 3 isolate DENV-3/PE/BID-V7055/2007, complete genome	dengue virus type 3	52.8	52.8	1	0.0006	100	10692	KJ189271.1
Dengue virus 3 isolate DENV-3/PE/BID-V7053/2007, complete genome	dengue virus type 3	52.8	52.8	1	0.0006	100	10693	KJ189270.1
Dengue virus 3 isolate DENV-3/PE/BID-V7052/2007, complete genome	dengue virus type 3	52.8	52.8	1	0.0006	100	10693	KJ189269.1
Dengue virus 3 isolate DENV-3/PE/BID-V7051/2007, complete genome	dengue virus type 3	52.8	52.8	1	0.0006	100	10692	KJ189268.1
Dengue virus 3 isolate DENV-3/PE/BID-V7050/2007, complete genome	dengue virus type 3	52.8	52.8	1	0.0006	100	10693	KJ189267.1
Dengue virus 3 isolate DENV-3/PE/BID-V7048/2004, complete genome	dengue virus type 3	52.8	52.8	1	0.0006	100	10696	KJ189266.1
Dengue virus 3 isolate DENV-3/PE/BID-V7046/2004, complete genome	dengue virus type 3	52.8	52.8	1	0.0006	100	10693	KJ189265.1
Dengue virus 3 isolate DENV-3/PE/BID-V7042/2004, complete genome	dengue virus type 3	52.8	52.8	1	0.0006	100	10693	KJ189263.1
Dengue virus 3 isolate DENV-3/PE/BID-V7041/2004, complete genome	dengue virus type 3	52.8	52.8	1	0.0006	100	10692	KJ189262.1
Dengue virus 3 isolate DENV-3/PE/BID-V6263/2008, complete genome	dengue virus type 3	52.8	52.8	1	0.0006	100	10685	KJ189261.1
Dengue virus 3 isolate DENV-3/PE/BID-V6170/2002, complete genome	dengue virus type 3	52.8	52.8	1	0.0006	100	10692	KJ189260.1
Dengue virus 3 isolate DENV-3/PE/BID-V6168/2002, complete genome	dengue virus type 3	52.8	52.8	1	0.0006	100	10692	KJ189259.1
Dengue virus 3 isolate DENV-3/PE/BID-V6167/2002, complete genome	dengue virus type 3	52.8	52.8	1	0.0006	100	10692	KJ189258.1
Dengue virus 3 isolate DENV-3/PE/BID-V6159/2004, complete genome	dengue virus type 3	52.8	52.8	1	0.0006	100	10693	KJ189257.1
Dengue virus 3 isolate DENV-3/PE/BID-V6158/2002, complete genome	dengue virus type 3	52.8	52.8	1	0.0006	100	10693	KJ189256.1
Dengue virus 3 isolate DENV-3/PE/BID-V6156/2002, partial genome	dengue virus type 3	52.8	52.8	1	0.0006	100	10693	KJ189255.1
Dengue virus 2 isolate Od2112, complete genome	dengue virus type 2	52.8	52.8	1	0.0006	100	10670	JQ955624.1
Dengue virus 2 isolate 1392, complete genome	dengue virus type 2	52.8	52.8	1	0.0006	100	10670	JX475906.1
Dengue virus 2 isolate RR44, complete genome	dengue virus type 2	52.8	52.8	1	0.0006	100	10670	JQ955623.1
Dengue virus 4 isolate DENV-4/KH/BID-V3813/2002, partial genome	dengue virus type 4	52.8	52.8	1	0.0006	100	5051	KF955526.1
Dengue virus 4 isolate DENV-4/KH/BID-V3811/2008, partial genome	dengue virus type 4	52.8	52.8	1	0.0006	100	5086	KF955525.1
Dengue virus 4 isolate DENV-4/KH/BID-V3810/2008, partial genome	dengue virus type 4	52.8	52.8	1	0.0006	100	3283	KF955524.1
Dengue virus 4 isolate DENV-4/VE/BID-V2612/2007, partial genome	dengue virus type 4	52.8	52.8	1	0.0006	100	7727	KF955523.1
Dengue virus 4 isolate DENV-4/KH/BID-V2056/2005, partial genome	dengue virus type 4	52.8	52.8	1	0.0006	100	9692	KF955511.1
Dengue virus 4 isolate DENV-4/KH/BID-V2055/2002, complete genome	dengue virus type 4	52.8	52.8	1	0.0006	100	10586	KF955510.1
Dengue virus 3 isolate DENV-3/KH/BID-V4293/2007, partial genome	dengue virus type 3	52.8	52.8	1	0.0006	100	10536	KF955508.1
Dengue virus 3 isolate DENV-3/KH/BID-V4292/2007, complete genome	dengue virus type 3	52.8	52.8	1	0.0006	100	10642	KF955507.1
Dengue virus 3 isolate DENV-3/VE/BID-V2580/2001, complete genome	dengue virus type 3	52.8	52.8	1	0.0006	100	10638	KF955487.1
Dengue virus 3 isolate DENV-3/VE/BID-V2488/2008, partial genome	dengue virus type 3	52.8	52.8	1	0.0006	100	6337	KF955485.1
Dengue virus 3 isolate DENV-3/VE/BID-V2486/2007, partial genome	dengue virus type 3	52.8	52.8	1	0.0006	100	6314	KF955483.1
Dengue virus 3 isolate DENV-3/VE/BID-V2485/2007, partial genome	dengue virus type 3	52.8	52.8	1	0.0006	100	6345	KF955482.1
Dengue virus 3 isolate DENV-3/VE/BID-V2456/2001, complete genome	dengue virus type 3	52.8	52.8	1	0.0006	100	10638	KF955479.1
Dengue virus 3 isolate DENV-3/LK/BID-V2408/1994, partial genome	dengue virus type 3	52.8	52.8	1	0.0006	100	6349	KF955475.1
Dengue virus 3 isolate DENV-3/LK/BID-V2404/1989, complete genome	dengue virus type 3	52.8	52.8	1	0.0006	100	10663	KF955474.1
Dengue virus 3 isolate DENV-3/PR/BID-V2124/2002, partial genome	dengue virus type 3	52.8	52.8	1	0.0006	100	7405	KF955470.1
Dengue virus 3 isolate DENV-3/PR/BID-V2121/2002, partial genome	dengue virus type 3	52.8	52.8	1	0.0006	100	7375	KF955469.1
Dengue virus 3 isolate DENV-3/PR/BID-V2116/2001, complete genome	dengue virus type 3	52.8	52.8	1	0.0006	100	10640	KF955468.1
Dengue virus 3 isolate DENV-3/PR/BID-V2102/2000, complete genome	dengue virus type 3	52.8	52.8	1	0.0006	100	10596	KF955466.1
Dengue virus 3 isolate DENV-3/PR/BID-V2101/2000, complete genome	dengue virus type 3	52.8	52.8	1	0.0006	100	10614	KF955465.1
Dengue virus 3 isolate DENV-3/KH/BID-V2070/1999, complete genome	dengue virus type 3	52.8	52.8	1	0.0006	100	10668	KF955461.1
Dengue virus 3 isolate DENV-3/VN/BID-V1933/2008, complete genome	dengue virus type 3	52.8	52.8	1	0.0006	100	10640	KF955460.1
Dengue virus 3 isolate DENV-3/VN/BID-V1903/2008, complete genome	dengue virus type 3	52.8	52.8	1	0.0006	100	10637	KF955459.1
Dengue virus 3 isolate DENV-3/VN/BID-V1876/2007, complete genome	dengue virus type 3	52.8	52.8	1	0.0006	100	10640	KF955458.1
Dengue virus 3 isolate DENV-3/VN/BID-V1821/2007, complete genome	dengue virus type 3	52.8	52.8	1	0.0006	100	10636	KF955457.1
Dengue virus 3 isolate DENV-3/PR/BID-V1728/2006, complete genome	dengue virus type 3	52.8	52.8	1	0.0006	100	10645	KF955456.1
Dengue virus 3 isolate DENV-3/PR/BID-V1727/2005, partial genome	dengue virus type 3	52.8	52.8	1	0.0006	100	7366	KF955455.1
Dengue virus 3 isolate DENV-3/VE/BID-V909/36892.5, partial genome	dengue virus type 3	52.8	52.8	1	0.0006	100	7281	KF955447.1
Dengue virus 1 isolate DENV-1/MX/BID-V3725/2007, complete genome	dengue virus type 1	52.8	52.8	1	0.0006	100	10686	KF955443.1
Dengue virus 1 isolate DENV-1/MX/BID-V3676/2007, complete genome	dengue virus type 1	52.8	52.8	1	0.0006	100	10628	KF955442.1
Dengue virus 1 isolate DENV-1/VE/BID-V2458/2007, partial genome	dengue virus type 1	52.8	52.8	1	0.0006	100	10600	KF955441.1
Dengue virus 1 isolate DENV-1/MX/BID-V3751/2008, partial genome	dengue virus type 1	52.8	52.8	1	0.0006	100	10686	KF955433.1
Dengue virus 1 isolate DENV-1/MX/BID-V3740/2007, partial genome	dengue virus type 1	52.8	52.8	1	0.0006	100	6319	KF955431.1
Dengue virus 1 isolate DENV-1/MX/BID-V3708/2007, partial genome	dengue virus type 1	52.8	52.8	1	0.0006	100	10681	KF955428.1
Dengue virus 1 isolate DENV-1/MX/BID-V3705/2007, complete genome	dengue virus type 1	52.8	52.8	1	0.0006	100	10695	KF955427.1
Dengue virus 1 isolate DENV-1/MX/BID-V3702/2007, partial genome	dengue virus type 1	52.8	52.8	1	0.0006	100	8995	KF955425.1
Dengue virus 1 isolate DENV-1/MX/BID-V3681/2007, partial genome	dengue virus type 1	52.8	52.8	1	0.0006	100	10669	KF955422.1
Dengue virus 1 isolate DENV-1/MX/BID-V3678/2007, partial genome	dengue virus type 1	52.8	52.8	1	0.0006	100	10654	KF955421.1
Dengue virus 1 isolate DENV-1/MX/BID-V3675/2007, partial genome	dengue virus type 1	52.8	52.8	1	0.0006	100	10669	KF955420.1
Dengue virus 1 isolate DENV-1/MX/BID-V3674/2007, partial genome	dengue virus type 1	52.8	52.8	1	0.0006	100	10690	KF955419.1
Dengue virus 1 isolate DENV-1/MX/BID-V3672/2007, partial genome	dengue virus type 1	52.8	52.8	1	0.0006	100	6028	KF955418.1
Dengue virus 1 isolate DENV-1/MX/BID-V3663/2006, partial genome	dengue virus type 1	52.8	52.8	1	0.0006	100	10690	KF955417.1
Dengue virus 1 isolate DENV-1/MX/BID-V3662/2006, partial genome	dengue virus type 1	52.8	52.8	1	0.0006	100	10690	KF955416.1
Dengue virus 1 isolate DENV-1/KH/BID-V2373/2001, partial genome	dengue virus type 1	52.8	52.8	1	0.0006	100	10687	KF955406.1
Dengue virus 2 isolate DENV-2/NI/BID-V4160/2005, partial genome	dengue virus type 2	52.8	52.8	1	0.0006	100	9882	KF955400.1
Dengue virus 2 isolate DENV-2/MX/BID-V3719/2007, complete genome	dengue virus type 2	52.8	52.8	1	0.0006	100	10649	KF955395.1
Dengue virus 2 isolate DENV-2/VE/BID-V2471/2007, partial genome	dengue virus type 2	52.8	52.8	1	0.0006	100	10572	KF955385.1
Dengue virus 2 isolate DENV-2/NI/BID-V1753/2007, partial genome	dengue virus type 2	52.8	52.8	1	0.0006	100	7534	KF955374.1
Dengue virus 2 isolate DENV-2/PR/BID-V1408/1997, complete genome	dengue virus type 2	52.8	52.8	1	0.0006	100	10991	KF955373.1
Dengue virus 2 isolate DENV-2/PR/BID-V1406/1997, complete genome	dengue virus type 2	52.8	52.8	1	0.0006	100	10646	KF955372.1
Dengue virus 2 isolate DENV-2/PR/BID-V1366/1994, partial genome	dengue virus type 2	52.8	52.8	1	0.0006	100	10391	KF955371.1
Dengue virus 2 isolate DENV-2/NI/BID-V1226/2007, complete genome	dengue virus type 2	52.8	52.8	1	0.0006	100	10651	KF955369.1
Dengue virus 2 isolate DENV-2/NI/BID-V1222/2007, partial genome	dengue virus type 2	52.8	52.8	1	0.0006	100	6430	KF955368.1
Dengue virus 2 isolate DENV-2/NI/BID-V1218/2007, complete genome	dengue virus type 2	52.8	52.8	1	0.0006	100	10658	KF955366.1
Dengue virus 2 isolate DENV-2/VE/BID-V1142/39083.5, complete genome	dengue virus type 2	52.8	52.8	1	0.0006	100	10780	KF955365.1
Dengue virus 2 isolate DENV-2/NI/BID-V645/2005, complete genome	dengue virus type 2	52.8	52.8	1	0.0006	100	10740	KF955362.1
Dengue virus 2 isolate DENV-2/KH/BID-V3802/2008, partial genome	dengue virus type 2	52.8	52.8	1	0.0006	100	5177	KF955358.1
Dengue virus 2 isolate DENV-2/NI/BID-V3079/2001, partial genome	dengue virus type 2	52.8	52.8	1	0.0006	100	8959	KF955353.1
Dengue virus 2 isolate DENV-2/NI/BID-V3078/2001, partial genome	dengue virus type 2	52.8	52.8	1	0.0006	100	9182	KF955352.1
Dengue virus 2 isolate DENV-2/NI/BID-V2925/1999, partial genome	dengue virus type 2	52.8	52.8	1	0.0006	100	7519	KF955350.1
Dengue virus 2 isolate DENV-2/VE/BID-V2475/2007, partial genome	dengue virus type 2	52.8	52.8	1	0.0006	100	7428	KF955348.1
Dengue virus 2 isolate DENV-2/VE/BID-V2473/2007, partial genome	dengue virus type 2	52.8	52.8	1	0.0006	100	10555	KF955346.1
Dengue virus 2 isolate DENV-2/NI/BID-V2339/2001, partial genome	dengue virus type 2	52.8	52.8	1	0.0006	100	8930	KF955344.1
Dengue virus 2 isolate DENV-2/CO/BID-V1602/2005, partial genome	dengue virus type 2	52.8	52.8	1	0.0006	100	7637	KF955342.1
Dengue virus 2 isolate DENV-2/VE/BID-V1143/39083.5, partial genome	dengue virus type 2	52.8	52.8	1	0.0006	100	7623	KF955340.1
Dengue virus 3 isolate DENV-3/NI/BID-V3062/2008, partial genome	dengue virus type 3	52.8	52.8	1	0.0006	100	6303	KF955334.1
Dengue virus 3 isolate DENV-3/KH/BID-V2072/2000, complete genome	dengue virus type 3	52.8	52.8	1	0.0006	100	10688	KF955332.1
Dengue virus 3 isolate DENV-3/NI/BID-V5682/2010, partial genome	dengue virus type 3	52.8	52.8	1	0.0006	100	10442	KF921929.1
Dengue virus 3 isolate DENV-3/NI/BID-V5483/2010, partial genome	dengue virus type 3	52.8	52.8	1	0.0006	100	10575	KF921928.1
Dengue virus 3 isolate DENV-3/NI/BID-V5479/2010, partial genome	dengue virus type 3	52.8	52.8	1	0.0006	100	10556	KF921926.1
Dengue virus 3 isolate DENV-3/NI/BID-V5472/2010, partial genome	dengue virus type 3	52.8	52.8	1	0.0006	100	10599	KF921924.1
Dengue virus 3 isolate DENV-3/NI/BID-V5462/2009, partial genome	dengue virus type 3	52.8	52.8	1	0.0006	100	10595	KF921923.1
Dengue virus 2 isolate DENV-2/PE/NFI1159/2010, complete genome	dengue virus type 2	52.8	52.8	1	0.0006	100	10723	KC294223.1
Dengue virus 2 isolate DENV-2/PE/NFI 52/2002, complete genome	dengue virus type 2	52.8	52.8	1	0.0006	100	10723	KC294222.1
Dengue virus 2 isolate DENV-2/PE/IQA 2080/2010, complete genome	dengue virus type 2	52.8	52.8	1	0.0006	100	10723	KC294221.1
Dengue virus 2 isolate DENV-2/PE/IQA 2042/2010, complete genome	dengue virus type 2	52.8	52.8	1	0.0006	100	10723	KC294220.1
Dengue virus 2 isolate DENV-2/PE/IQA 1995/2010, complete genome	dengue virus type 2	52.8	52.8	1	0.0006	100	10723	KC294219.1
Dengue virus 2 isolate DENV-2/PE/IDA 1081/2011, complete genome	dengue virus type 2	52.8	52.8	1	0.0006	100	10723	KC294218.1
Dengue virus 2 isolate DENV-2/PE/FSL 4862/2010, complete genome	dengue virus type 2	52.8	52.8	1	0.0006	100	10723	KC294217.1
Dengue virus 2 isolate DENV-2/PE/FSL699/2002, complete genome	dengue virus type 2	52.8	52.8	1	0.0006	100	10723	KC294216.1
Dengue virus 2 isolate DENV-2/PE/FPI01915/2011, complete genome	dengue virus type 2	52.8	52.8	1	0.0006	100	10723	KC294214.1
Dengue virus 2 isolate DENV-2/PE/FPI01851/2011, complete genome	dengue virus type 2	52.8	52.8	1	0.0006	100	10723	KC294213.1
Dengue virus 2 isolate DENV-2/PE/FPI01777/2011, complete genome	dengue virus type 2	52.8	52.8	1	0.0006	100	10723	KC294212.1
Dengue virus 2 isolate DENV-2/PE/FPI01695/2011, complete genome	dengue virus type 2	52.8	52.8	1	0.0006	100	10723	KC294211.1
Dengue virus 2 isolate DENV-2/PE/FPI1617/2011, complete genome	dengue virus type 2	52.8	52.8	1	0.0006	100	10723	KC294210.1
Dengue virus 2 isolate DENV-2/PE/FPI01399/2011, complete genome	dengue virus type 2	52.8	52.8	1	0.0006	100	10723	KC294209.1
Dengue virus 2 isolate DENV-2/PE/FPI01345/2011, complete genome	dengue virus type 2	52.8	52.8	1	0.0006	100	10723	KC294208.1
Dengue virus 2 isolate DENV-2/PE/FPI01202/2011, complete genome	dengue virus type 2	52.8	52.8	1	0.0006	100	10723	KC294207.1
Dengue virus 2 isolate DENV-2/PE/FPI1049/2011, complete genome	dengue virus type 2	52.8	52.8	1	0.0006	100	10723	KC294206.1
Dengue virus 2 isolate DENV-2/PE/FPI0492/2011, complete genome	dengue virus type 2	52.8	52.8	1	0.0006	100	10723	KC294205.1
Dengue virus 2 isolate DENV-2/PE/FPI00174/2011, complete genome	dengue virus type 2	52.8	52.8	1	0.0006	100	10723	KC294204.1
Dengue virus 2 isolate DENV-2/PE/FPI00154/2010, complete genome	dengue virus type 2	52.8	52.8	1	0.0006	100	10723	KC294203.1
Dengue virus 2 isolate DENV-2/PE/FPI00073/2010, complete genome	dengue virus type 2	52.8	52.8	1	0.0006	100	10723	KC294202.1
Dengue virus 2 isolate DENV-2/PE/FMD2303/2009, complete genome	dengue virus type 2	52.8	52.8	1	0.0006	100	10723	KC294201.1
Dengue virus 2 isolate DENV-2/PE/FMD1337/2007, complete genome	dengue virus type 2	52.8	52.8	1	0.0006	100	10724	KC294200.1
Dengue virus 2 isolate GUA-Oct-06, complete genome	dengue virus type 2	52.8	52.8	1	0.0006	100	10613	EU920850.1
Dengue virus 2 isolate GUA-Sep-06, complete genome	dengue virus type 2	52.8	52.8	1	0.0006	100	10690	EU920849.1
Dengue virus 2 isolate FGU-Apr2-06, complete genome	dengue virus type 2	52.8	52.8	1	0.0006	100	10724	EU920848.1
Dengue virus 2 isolate FGU-Apr1-06, complete genome	dengue virus type 2	52.8	52.8	1	0.0006	100	10644	EU920847.1
Dengue virus 2 isolate FGU-Mar-06, complete genome	dengue virus type 2	52.8	52.8	1	0.0006	100	10687	EU920846.1
Dengue virus 2 isolate FGU-Jan2-06, complete genome	dengue virus type 2	52.8	52.8	1	0.0006	100	10666	EU920845.1
Dengue virus 2 isolate FGU-Jan1-06, complete genome	dengue virus type 2	52.8	52.8	1	0.0006	100	10724	EU920844.1
Dengue virus 2 isolate MAR-Nov-05, complete genome	dengue virus type 2	52.8	52.8	1	0.0006	100	10647	EU920843.1
Dengue virus 2 isolate SUR-Oct-05, complete genome	dengue virus type 2	52.8	52.8	1	0.0006	100	10726	EU920842.1
Dengue virus 2 isolate MAR-Oct-05, complete genome	dengue virus type 2	52.8	52.8	1	0.0006	100	10665	EU920841.1
Dengue virus 2 isolate FGU-Oct-05, complete genome	dengue virus type 2	52.8	52.8	1	0.0006	100	10688	EU920840.1
Dengue virus 2 isolate MAR-Sep-05, complete genome	dengue virus type 2	52.8	52.8	1	0.0006	100	10711	EU920839.1
Dengue virus 2 isolate SUR-Aug-05, complete genome	dengue virus type 2	52.8	52.8	1	0.0006	100	10659	EU920838.1
Dengue virus 2 isolate MAR-Aug-05, complete genome	dengue virus type 2	52.8	52.8	1	0.0006	100	10717	EU920837.1
Dengue virus 2 isolate MAR-Jun-05, complete genome	dengue virus type 2	52.8	52.8	1	0.0006	100	10724	EU920836.1
Dengue virus 2 isolate FGU-Apr-02, complete genome	dengue virus type 2	52.8	52.8	1	0.0006	100	10724	EU920835.1
Dengue virus 2 isolate FGU-Dec-01, complete genome	dengue virus type 2	52.8	52.8	1	0.0006	100	10676	EU920834.1
Dengue virus 2 isolate FGU-Jan-00, complete genome	dengue virus type 2	52.8	52.8	1	0.0006	100	10649	EU920833.1
Dengue virus 2 isolate FGU-May-99, complete genome	dengue virus type 2	52.8	52.8	1	0.0006	100	10698	EU920832.1
Dengue virus 2 isolate FGU-Aug-98, complete genome	dengue virus type 2	52.8	52.8	1	0.0006	100	10694	EU920831.1
Dengue virus 2 isolate FGU-Fev-98, complete genome	dengue virus type 2	52.8	52.8	1	0.0006	100	10717	EU920830.1
Dengue virus 2 isolate FGU-Jun-97, complete genome	dengue virus type 2	52.8	52.8	1	0.0006	100	10724	EU920829.1
Dengue virus 2 isolate FGU-Feb-93, complete genome	dengue virus type 2	52.8	52.8	1	0.0006	100	10663	EU920828.1
Dengue virus 3 isolate D3PY/AS10/03, complete genome	dengue virus type 3	52.8	52.8	1	0.0006	100	10707	JF808129.1
Dengue virus 3 isolate D3PY/PJ4/03, complete genome	dengue virus type 3	52.8	52.8	1	0.0006	100	10707	JF808128.1
Dengue virus 3 isolate D3BR/CU6/02, complete genome	dengue virus type 3	52.8	52.8	1	0.0006	100	10707	JF808127.1
Dengue virus 3 isolate D3BR/PV1/03, complete genome	dengue virus type 3	52.8	52.8	1	0.0006	100	10707	JF808126.1
Dengue virus 3 isolate D3BR/SL3/02, complete genome	dengue virus type 3	52.8	52.8	1	0.0006	100	10707	JF808125.1
Dengue virus 3 isolate D3BR/MR9/03, complete genome	dengue virus type 3	52.8	52.8	1	0.0006	100	10699	JF808124.1
Dengue virus 3 isolate D3PY/AS12/02, complete genome	dengue virus type 3	52.8	52.8	1	0.0006	100	10707	JF808123.1
Dengue virus 3 isolate D3PY/SUS/2003, complete genome	dengue virus type 3	52.8	52.8	1	0.0006	100	10707	JF808122.1
Dengue virus 3 isolate D3BR/ACN/2007, complete genome	dengue virus type 3	52.8	52.8	1	0.0006	100	10707	JF808121.1
Dengue virus 3 isolate D3BR/AL95/2009, complete genome	dengue virus type 3	52.8	52.8	1	0.0006	100	10707	JF808120.1
Dengue virus 3 isolate D3BR/BR8/04, complete genome	dengue virus type 3	52.8	52.8	1	0.0006	100	10707	JF808119.1
Dengue virus 3 isolate D3BR/BV4/02, complete genome	dengue virus type 3	52.8	52.8	1	0.0006	100	10707	JF808118.1
Dengue virus 4 isolate D4/Pakistan/150/2009, complete genome	dengue virus type 4	52.8	52.8	1	0.0006	100	10652	KF041260.1
Dengue virus 3 isolate D3/Pakistan/43298/2006, complete genome	dengue virus type 3	52.8	52.8	1	0.0006	100	10675	KF041259.1
Dengue virus 3 isolate D3/Pakistan/45251/2009, complete genome	dengue virus type 3	52.8	52.8	1	0.0006	100	10675	KF041258.1
Dengue virus 3 isolate D3/Pakistan/52440/2006, complete genome	dengue virus type 3	52.8	52.8	1	0.0006	100	10675	KF041257.1
Dengue virus 3 isolate D3/Pakistan/55709/2006, complete genome	dengue virus type 3	52.8	52.8	1	0.0006	100	10675	KF041256.1
Dengue virus 3 isolate D3/Pakistan/55505/2007, complete genome	dengue virus type 3	52.8	52.8	1	0.0006	100	10675	KF041255.1
Dengue virus 3 isolate D3/Pakistan/56/2008, complete genome	dengue virus type 3	52.8	52.8	1	0.0006	100	10675	KF041254.1
Dengue virus 2 isolate D2/Pakistan/78/2009, complete genome	dengue virus type 2	52.8	52.8	1	0.0006	100	10723	KF041237.1
Dengue virus 2 isolate D2/Pakistan/51/2008, complete genome	dengue virus type 2	52.8	52.8	1	0.0006	100	10723	KF041236.1
Dengue virus 2 isolate D2/Pakistan/209/2009, complete genome	dengue virus type 2	52.8	52.8	1	0.0006	100	10723	KF041235.1
Dengue virus 2 isolate D2/Pakistan/2011-4/2011, complete genome	dengue virus type 2	52.8	52.8	1	0.0006	100	10723	KF041234.1
Dengue virus 2 isolate D2/Pakistan/2011-3/2011, complete genome	dengue virus type 2	52.8	52.8	1	0.0006	100	10723	KF041233.1
Dengue virus 2 isolate D2/Pakistan/2011-23/2011, complete genome	dengue virus type 2	52.8	52.8	1	0.0006	100	10723	KF041232.1
Dengue virus 2 isolate DENV-2/PK, complete genome	dengue virus type 2	52.8	52.8	1	0.0006	100	10629	KF360005.1
Dengue virus 2 strain QHD13CAIQ, complete genome	dengue virus type 2	52.8	52.8	1	0.0006	100	10723	KF479233.1
Dengue virus type 2 isolate AFI009 polyprotein (POLY) gene, complete cds; and sfRNA1 lncRNA gene, partial sequence	dengue virus type 2	52.8	52.8	1	0.0006	100	10694	MZ773408.1
Dengue virus type 1 isolate AFI007 polyprotein (POLY) gene, complete cds; and sfRNA1 lncRNA gene, partial sequence	dengue virus type 1	52.8	52.8	1	0.0006	100	10669	MZ773407.1
Dengue virus 1 SCD19-218 gene for polyprotein, complete cds	dengue virus type 1	52.8	52.8	1	0.0006	100	10706	LC646544.1
Dengue virus type 1 isolate New Caledonia-2017-AVS-NC-100.1, complete genome	dengue virus type 1	52.8	52.8	1	0.0006	100	10734	MW315195.1
Dengue virus type 1 isolate New Caledonia-2017-AVS-NC-094, complete genome	dengue virus type 1	52.8	52.8	1	0.0006	100	10745	MW315194.1
Dengue virus type 1 isolate New Caledonia-2017-AVS-NC-089.1 polyprotein (POLY) gene, complete cds; and sfRNA1 lncRNA gene, partial sequence	dengue virus type 1	52.8	52.8	1	0.0006	100	10616	MW315193.1
Dengue virus type 1 isolate New Caledonia-2017-AVS-NC-086 polyprotein (POLY) gene, complete cds; and sfRNA1 lncRNA gene, partial sequence	dengue virus type 1	52.8	52.8	1	0.0006	100	10695	MW315192.1
Dengue virus type 1 isolate New Caledonia-2017-AVS-NC-084, complete genome	dengue virus type 1	52.8	52.8	1	0.0006	100	10735	MW315191.1
Dengue virus type 1 isolate New Caledonia-2017-AVS-NC-082 polyprotein (POLY) gene, complete cds; and sfRNA1 lncRNA gene, partial sequence	dengue virus type 1	52.8	52.8	1	0.0006	100	10635	MW315190.1
Dengue virus type 1 isolate New Caledonia-2017-AVS-NC-079, complete genome	dengue virus type 1	52.8	52.8	1	0.0006	100	10735	MW315189.1
Dengue virus type 1 isolate New Caledonia-2017-AVS-NC-075, complete genome	dengue virus type 1	52.8	52.8	1	0.0006	100	10735	MW315188.1
Dengue virus type 1 isolate New Caledonia-2017-AVS-NC-073 polyprotein (POLY) gene, complete cds; and sfRNA1 lncRNA gene, partial sequence	dengue virus type 1	52.8	52.8	1	0.0006	100	10700	MW315187.1
Dengue virus type 1 isolate New Caledonia-2017-AVS-NC-071.2 polyprotein (POLY) gene, complete cds; and sfRNA1 lncRNA gene, partial sequence	dengue virus type 1	52.8	52.8	1	0.0006	100	10723	MW315186.1
Dengue virus type 1 isolate New Caledonia-2017-AVS-NC-069.1, complete genome	dengue virus type 1	52.8	52.8	1	0.0006	100	10735	MW315185.1
Dengue virus type 1 isolate New Caledonia-2017-AVS-NC-065 polyprotein (POLY) gene, complete cds; and sfRNA1 lncRNA gene, partial sequence	dengue virus type 1	52.8	52.8	1	0.0006	100	10657	MW315184.1
Dengue virus type 1 isolate New Caledonia-2017-AVS-NC-060, complete genome	dengue virus type 1	52.8	52.8	1	0.0006	100	10735	MW315183.1
Dengue virus type 1 isolate New Caledonia-2017-AVS-NC-056, complete genome	dengue virus type 1	52.8	52.8	1	0.0006	100	10734	MW315182.1
Dengue virus type 1 isolate New Caledonia-2016-AVS-NC-047.1, complete genome	dengue virus type 1	52.8	52.8	1	0.0006	100	10745	MW315181.1
Dengue virus type 1 isolate New Caledonia-2016-AVS-NC-041 polyprotein (POLY) gene, complete cds; and sfRNA1 lncRNA gene, partial sequence	dengue virus type 1	52.8	52.8	1	0.0006	100	10719	MW315180.1
Dengue virus type 1 isolate New Caledonia-2016-AVS-NC-037.1 polyprotein (POLY) gene, complete cds; and sfRNA1 lncRNA gene, partial sequence	dengue virus type 1	52.8	52.8	1	0.0006	100	10692	MW315179.1
Dengue virus type 1 isolate New Caledonia-2016-116145055, complete genome	dengue virus type 1	52.8	52.8	1	0.0006	100	10734	MW315178.1
Dengue virus type 1 isolate New Caledonia-2016-116075276, complete genome	dengue virus type 1	52.8	52.8	1	0.0006	100	10735	MW315176.1
Dengue virus type 1 isolate New Caledonia-2016-116032391-174, complete genome	dengue virus type 1	52.8	52.8	1	0.0006	100	10741	MW315175.1
Dengue virus type 1 isolate New Caledonia-2014-114167395-6809 polyprotein (POLY) gene, complete cds; and sfRNA1 lncRNA gene, partial sequence	dengue virus type 1	52.8	52.8	1	0.0006	100	10719	MW315174.1
Dengue virus type 1 isolate New Caledonia-2014-114139408-6422 polyprotein (POLY) gene, complete cds; and sfRNA1 lncRNA gene, partial sequence	dengue virus type 1	52.8	52.8	1	0.0006	100	10728	MW315173.1
Dengue virus type 1 isolate New Caledonia-2013-113011343-565, complete genome	dengue virus type 1	52.8	52.8	1	0.0006	100	10735	MW315172.1
Dengue virus type 2 isolate SG(EHI)D2/3725Y19, complete genome	dengue virus type 2	52.8	52.8	1	0.0006	100	10721	MW512498.1
Dengue virus type 2 isolate SG(EHI)D2/7344Y19, complete genome	dengue virus type 2	52.8	52.8	1	0.0006	100	10721	MW512497.1
Dengue virus type 2 isolate SG(EHI)D2/4238Y19, complete genome	dengue virus type 2	52.8	52.8	1	0.0006	100	10721	MW512496.1
Dengue virus type 2 isolate SG(EHI)D2/4005Y19 polyprotein (POLY) gene, complete cds; and sfRNA1 lncRNA gene, partial sequence	dengue virus type 2	52.8	52.8	1	0.0006	100	10690	MW512495.1
Dengue virus type 2 isolate SG(EHI)D2/7537Y19, complete genome	dengue virus type 2	52.8	52.8	1	0.0006	100	10723	MW512494.1
Dengue virus type 2 isolate SG(EHI)D2/1897Y19, complete genome	dengue virus type 2	52.8	52.8	1	0.0006	100	10723	MW512493.1
Dengue virus type 2 isolate SG(EHI)D2/2038Y19, complete genome	dengue virus type 2	52.8	52.8	1	0.0006	100	10723	MW512492.1
Dengue virus type 2 isolate SG(EHI)D2/4143Y19, complete genome	dengue virus type 2	52.8	52.8	1	0.0006	100	10723	MW512491.1
Dengue virus type 2 isolate SG(EHI)D2/6437Y19, complete genome	dengue virus type 2	52.8	52.8	1	0.0006	100	10723	MW512490.1
Dengue virus type 2 isolate SG(EHI)D2/33136Y18, complete genome	dengue virus type 2	52.8	52.8	1	0.0006	100	10723	MW512489.1
Dengue virus type 2 isolate SG(EHI)D2/50047Y18, complete genome	dengue virus type 2	52.8	52.8	1	0.0006	100	10721	MW512488.1
Dengue virus type 2 isolate SG(EHI)D2/52478Y18, complete genome	dengue virus type 2	52.8	52.8	1	0.0006	100	10721	MW512487.1
Dengue virus type 2 isolate SG(EHI)D2/44357Y18, complete genome	dengue virus type 2	52.8	52.8	1	0.0006	100	10721	MW512486.1
Dengue virus type 2 isolate SG(EHI)D2/42870Y18, complete genome	dengue virus type 2	52.8	52.8	1	0.0006	100	10723	MW512485.1
Dengue virus type 2 isolate SG(EHI)D2/6133Y18 polyprotein (POLY) gene, complete cds; and sfRNA1 lncRNA gene, partial sequence	dengue virus type 2	52.8	52.8	1	0.0006	100	10686	MW512484.1
Dengue virus type 2 isolate SG(EHI)D2/35295Y18, complete genome	dengue virus type 2	52.8	52.8	1	0.0006	100	10723	MW512483.1
Dengue virus type 2 isolate SG(EHI)D2/23307Y18, complete genome	dengue virus type 2	52.8	52.8	1	0.0006	100	10713	MW512482.1
Dengue virus type 2 isolate SG(EHI)D2/51293Y18, complete genome	dengue virus type 2	52.8	52.8	1	0.0006	100	10723	MW512481.1
Dengue virus type 2 isolate SG(EHI)D2/26420Y17 polyprotein (POLY) gene, complete cds; and sfRNA1 lncRNA gene, partial sequence	dengue virus type 2	52.8	52.8	1	0.0006	100	10681	MW512478.1
Dengue virus type 2 isolate SG(EHI)D2/23127Y17, complete genome	dengue virus type 2	52.8	52.8	1	0.0006	100	10723	MW512477.1
Dengue virus type 2 isolate SG(EHI)D2/26393Y17, complete genome	dengue virus type 2	52.8	52.8	1	0.0006	100	10723	MW512476.1
Dengue virus type 2 isolate SG(EHI)D2/34054Y17, complete genome	dengue virus type 2	52.8	52.8	1	0.0006	100	10723	MW512475.1
Dengue virus type 2 isolate SG(EHI)D2/6407Y17, complete genome	dengue virus type 2	52.8	52.8	1	0.0006	100	10723	MW512474.1
Dengue virus type 2 isolate SG(EHI)D2/28876Y17, complete genome	dengue virus type 2	52.8	52.8	1	0.0006	100	10723	MW512473.1
Dengue virus type 2 isolate SG(EHI)D2/32479Y17, complete genome	dengue virus type 2	52.8	52.8	1	0.0006	100	10723	MW512472.1
Dengue virus type 2 isolate SG(EHI)D2/19665Y17, complete genome	dengue virus type 2	52.8	52.8	1	0.0006	100	10723	MW512471.1
Dengue virus type 2 isolate SG(EHI)D2/38114Y17, complete genome	dengue virus type 2	52.8	52.8	1	0.0006	100	10718	MW512470.1
Dengue virus type 2 isolate SG(EHI)D2/44766Y17, complete genome	dengue virus type 2	52.8	52.8	1	0.0006	100	10718	MW512469.1
Dengue virus type 2 isolate SG(EHI)D2/36248Y17, complete genome	dengue virus type 2	52.8	52.8	1	0.0006	100	10723	MW512468.1
Dengue virus type 2 isolate SG(EHI)D2/34992Y16, complete genome	dengue virus type 2	52.8	52.8	1	0.0006	100	10723	MW512467.1
Dengue virus type 2 isolate SG(EHI)D2/17647Y16 polyprotein (POLY) gene, complete cds; and sfRNA1 lncRNA gene, partial sequence	dengue virus type 2	52.8	52.8	1	0.0006	100	10693	MW512466.1
Dengue virus type 2 isolate SG(EHI)D2/26254Y16, complete genome	dengue virus type 2	52.8	52.8	1	0.0006	100	10723	MW512465.1
Dengue virus type 2 isolate SG(EHI)D2/43733Y16 polyprotein (POLY) gene, complete cds; and sfRNA1 lncRNA gene, complete sequence	dengue virus type 2	52.8	52.8	1	0.0006	100	10707	MW512464.1
Dengue virus type 2 isolate SG(EHI)D2/51919Y16 polyprotein (POLY) gene, complete cds; and sfRNA1 lncRNA gene, partial sequence	dengue virus type 2	52.8	52.8	1	0.0006	100	10697	MW512463.1
Dengue virus type 2 isolate SG(EHI)D2/2204Y16, complete genome	dengue virus type 2	52.8	52.8	1	0.0006	100	10723	MW512462.1
Dengue virus type 2 isolate SG(EHI)D2/35114Y16, complete genome	dengue virus type 2	52.8	52.8	1	0.0006	100	10723	MW512461.1
Dengue virus type 2 isolate SG(EHI)D2/43649Y16 polyprotein (POLY) gene, complete cds; and sfRNA1 lncRNA gene, complete sequence	dengue virus type 2	52.8	52.8	1	0.0006	100	10712	MW512460.1
Dengue virus type 2 isolate SG(EHI)D2/28006Y16 polyprotein (POLY) gene, complete cds; and sfRNA1 lncRNA gene, partial sequence	dengue virus type 2	52.8	52.8	1	0.0006	100	10691	MW512459.1
Dengue virus type 2 isolate SG(EHI)D2/9637Y16, complete genome	dengue virus type 2	52.8	52.8	1	0.0006	100	10723	MW512458.1
Dengue virus type 2 isolate SG(EHI)D2/15033Y16, complete genome	dengue virus type 2	52.8	52.8	1	0.0006	100	10723	MW512457.1
Dengue virus type 2 isolate SG(EHI)D2/4869Y16, complete genome	dengue virus type 2	52.8	52.8	1	0.0006	100	10723	MW512456.1
Dengue virus type 2 isolate SG(EHI)D2/14868Y16 polyprotein (POLY) gene, complete cds; and sfRNA1 lncRNA gene, partial sequence	dengue virus type 2	52.8	52.8	1	0.0006	100	10691	MW512455.1
Dengue virus type 2 isolate SG(EHI)D2/33808Y16, complete genome	dengue virus type 2	52.8	52.8	1	0.0006	100	10723	MW512454.1
Dengue virus type 2 isolate SG(EHI)D2/7250Y16 polyprotein (POLY) gene, complete cds; and sfRNA1 lncRNA gene, partial sequence	dengue virus type 2	52.8	52.8	1	0.0006	100	10693	MW512453.1
Dengue virus type 2 isolate SG(EHI)D2/8009Y16 polyprotein (POLY) gene, complete cds; and sfRNA1 lncRNA gene, partial sequence	dengue virus type 2	52.8	52.8	1	0.0006	100	10650	MW512452.1
Dengue virus type 2 isolate SG(EHI)D2/42883Y16, complete genome	dengue virus type 2	52.8	52.8	1	0.0006	100	10723	MW512451.1
Dengue virus type 2 isolate SG(EHI)D2/45975Y16, complete genome	dengue virus type 2	52.8	52.8	1	0.0006	100	10723	MW512449.1
Dengue virus type 2 isolate SG(EHI)D2/6406Y15, complete genome	dengue virus type 2	52.8	52.8	1	0.0006	100	10723	MW512448.1
Dengue virus type 2 isolate SG(EHI)D2/25169Y15, complete genome	dengue virus type 2	52.8	52.8	1	0.0006	100	10723	MW512447.1
Dengue virus type 2 isolate SG(EHI)D2/46338Y15, complete genome	dengue virus type 2	52.8	52.8	1	0.0006	100	10723	MW512446.1
Dengue virus type 2 isolate SG(EHI)D2/52797Y15, complete genome	dengue virus type 2	52.8	52.8	1	0.0006	100	10723	MW512445.1
Dengue virus type 2 isolate SG(EHI)D2/52507Y15, complete genome	dengue virus type 2	52.8	52.8	1	0.0006	100	10723	MW512444.1
Dengue virus type 2 isolate SG(EHI)D2/38380Y15, complete genome	dengue virus type 2	52.8	52.8	1	0.0006	100	10723	MW512443.1
Dengue virus type 2 isolate SG(EHI)D2/47064Y15, complete genome	dengue virus type 2	52.8	52.8	1	0.0006	100	10723	MW512441.1
Dengue virus type 2 isolate SG(EHI)D2/42530Y15, complete genome	dengue virus type 2	52.8	52.8	1	0.0006	100	10723	MW512440.1
Dengue virus type 2 isolate SG(EHI)D2/52595Y15, complete genome	dengue virus type 2	52.8	52.8	1	0.0006	100	10723	MW512439.1
Dengue virus type 2 isolate SG(EHI)D2/9849Y15, complete genome	dengue virus type 2	52.8	52.8	1	0.0006	100	10723	MW512438.1
Dengue virus type 2 isolate SG(EHI)D2/1488Y15, complete genome	dengue virus type 2	52.8	52.8	1	0.0006	100	10723	MW512437.1
Dengue virus type 2 isolate SG(EHI)D2/6218Y15, complete genome	dengue virus type 2	52.8	52.8	1	0.0006	100	10723	MW512436.1
Dengue virus type 2 isolate SG(EHI)D2/23941Y15, complete genome	dengue virus type 2	52.8	52.8	1	0.0006	100	10723	MW512435.1
Dengue virus type 2 isolate SG(EHI)D2/47803Y14, complete genome	dengue virus type 2	52.8	52.8	1	0.0006	100	10723	MW512434.1
Dengue virus type 2 isolate SG(EHI)D2/5916Y14, complete genome	dengue virus type 2	52.8	52.8	1	0.0006	100	10723	MW512433.1
Dengue virus type 2 isolate SG(EHI)D2/31789Y14, complete genome	dengue virus type 2	52.8	52.8	1	0.0006	100	10723	MW512432.1
Dengue virus type 2 isolate SG(EHI)D2/49248Y14, complete genome	dengue virus type 2	52.8	52.8	1	0.0006	100	10723	MW512431.1
Dengue virus type 2 isolate SG(EHI)D2/16081Y14, complete genome	dengue virus type 2	52.8	52.8	1	0.0006	100	10723	MW512430.1
Dengue virus type 2 isolate SG(EHI)D2/2803Y14, complete genome	dengue virus type 2	52.8	52.8	1	0.0006	100	10723	MW512429.1
Dengue virus type 2 isolate SG(EHI)D2/2190Y14, complete genome	dengue virus type 2	52.8	52.8	1	0.0006	100	10723	MW512428.1
Dengue virus type 2 isolate SG(EHI)D2/1954Y14, complete genome	dengue virus type 2	52.8	52.8	1	0.0006	100	10723	MW512427.1
Dengue virus type 2 isolate SG(EHI)D2/44236Y14, complete genome	dengue virus type 2	52.8	52.8	1	0.0006	100	10723	MW512426.1
Dengue virus type 2 isolate SG(EHI)D2/23779Y14, complete genome	dengue virus type 2	52.8	52.8	1	0.0006	100	10723	MW512425.1
Dengue virus type 2 isolate SG(EHI)D2/40520Y14 polyprotein (POLY) gene, complete cds; and sfRNA1 lncRNA gene, partial sequence	dengue virus type 2	52.8	52.8	1	0.0006	100	10685	MW512424.1
Dengue virus type 2 isolate SG(EHI)D2/26722Y14, complete genome	dengue virus type 2	52.8	52.8	1	0.0006	100	10723	MW512423.1
Dengue virus type 2 isolate SG(EHI)D2/19386Y14, complete genome	dengue virus type 2	52.8	52.8	1	0.0006	100	10723	MW512422.1
Dengue virus type 2 isolate SG(EHI)D2/38972Y14, complete genome	dengue virus type 2	52.8	52.8	1	0.0006	100	10723	MW512421.1
Dengue virus type 2 isolate SG(EHI)D2/39061Y14, complete genome	dengue virus type 2	52.8	52.8	1	0.0006	100	10723	MW512420.1
Dengue virus type 2 isolate SG(EHI)D2/42268Y14 polyprotein (POLY) gene, complete cds; and sfRNA1 lncRNA gene, partial sequence	dengue virus type 2	52.8	52.8	1	0.0006	100	10612	MW512419.1
Dengue virus type 2 isolate SG(EHI)D2/47001Y14, complete genome	dengue virus type 2	52.8	52.8	1	0.0006	100	10723	MW512418.1
Dengue virus type 2 isolate SG(EHI)D2/47312Y14, complete genome	dengue virus type 2	52.8	52.8	1	0.0006	100	10723	MW512417.1
Dengue virus type 2 isolate SG(EHI)D2/7537Y14 polyprotein (POLY) gene, complete cds; and sfRNA1 lncRNA gene, partial sequence	dengue virus type 2	52.8	52.8	1	0.0006	100	10695	MW512416.1
Dengue virus type 2 isolate SG(EHI)D2/47654Y14, complete genome	dengue virus type 2	52.8	52.8	1	0.0006	100	10723	MW512414.1
Dengue virus type 2 isolate SG(EHI)D2/33428Y14, complete genome	dengue virus type 2	52.8	52.8	1	0.0006	100	10723	MW512413.1
Dengue virus type 2 isolate SG(EHI)D2/17554Y14, complete genome	dengue virus type 2	52.8	52.8	1	0.0006	100	10723	MW512412.1
Dengue virus type 2 isolate SG(EHI)D2/38070Y14, complete genome	dengue virus type 2	52.8	52.8	1	0.0006	100	10723	MW512411.1
Dengue virus type 2 isolate SG(EHI)D2/53583Y14, complete genome	dengue virus type 2	52.8	52.8	1	0.0006	100	10723	MW512410.1
Dengue virus type 2 isolate SG(EHI)D2/19483Y13, complete genome	dengue virus type 2	52.8	52.8	1	0.0006	100	10723	MW512409.1
Dengue virus type 2 isolate SG(EHI)D2/19439Y13, complete genome	dengue virus type 2	52.8	52.8	1	0.0006	100	10723	MW512408.1
Dengue virus type 2 isolate SG(EHI)D2/27898Y13, complete genome	dengue virus type 2	52.8	52.8	1	0.0006	100	10723	MW512407.1
Dengue virus type 2 isolate SG(EHI)D2/19089Y13, complete genome	dengue virus type 2	52.8	52.8	1	0.0006	100	10723	MW512406.1
Dengue virus type 2 isolate SG(EHI)D2/6547Y13, complete genome	dengue virus type 2	52.8	52.8	1	0.0006	100	10723	MW512405.1
Dengue virus type 2 isolate SG(EHI)D2/19091Y13, complete genome	dengue virus type 2	52.8	52.8	1	0.0006	100	10723	MW512404.1
Dengue virus type 2 isolate SG(EHI)D2/15356Y13, complete genome	dengue virus type 2	52.8	52.8	1	0.0006	100	10723	MW512403.1
Dengue virus type 2 isolate SG(EHI)D2/17540Y13, complete genome	dengue virus type 2	52.8	52.8	1	0.0006	100	10723	MW512402.1
Dengue virus type 2 isolate SG(EHI)D2/44173Y13, complete genome	dengue virus type 2	52.8	52.8	1	0.0006	100	10723	MW512401.1
Dengue virus type 2 isolate SG(EHI)D2/34994Y13, complete genome	dengue virus type 2	52.8	52.8	1	0.0006	100	10723	MW512400.1
Dengue virus type 2 isolate SG(EHI)D2/42954Y13, complete genome	dengue virus type 2	52.8	52.8	1	0.0006	100	10723	MW512399.1
Dengue virus type 2 isolate SG(EHI)D2/25506Y13, complete genome	dengue virus type 2	52.8	52.8	1	0.0006	100	10723	MW512398.1
Dengue virus type 2 isolate SG(EHI)D2/27383Y13, complete genome	dengue virus type 2	52.8	52.8	1	0.0006	100	10723	MW512396.1
Dengue virus type 2 isolate SG(EHI)D2/49117Y13, complete genome	dengue virus type 2	52.8	52.8	1	0.0006	100	10723	MW512395.1
Dengue virus type 2 isolate SG(EHI)D2/36915Y13, complete genome	dengue virus type 2	52.8	52.8	1	0.0006	100	10723	MW512393.1
Dengue virus type 2 isolate SG(EHI)D2/26676Y13, complete genome	dengue virus type 2	52.8	52.8	1	0.0006	100	10723	MW512392.1
Dengue virus type 2 isolate SG(EHI)D2/31771Y13, complete genome	dengue virus type 2	52.8	52.8	1	0.0006	100	10723	MW512391.1
Dengue virus type 2 isolate SG(EHI)D2/52338Y13, complete genome	dengue virus type 2	52.8	52.8	1	0.0006	100	10723	MW512390.1
Dengue virus type 2 isolate SG(EHI)D2/18944Y13, complete genome	dengue virus type 2	52.8	52.8	1	0.0006	100	10723	MW512389.1
Dengue virus type 2 isolate SG(EHI)D2/50583Y13, complete genome	dengue virus type 2	52.8	52.8	1	0.0006	100	10723	MW512388.1
Dengue virus type 2 isolate SG(EHI)D2/1389Y13, complete genome	dengue virus type 2	52.8	52.8	1	0.0006	100	10723	MW512383.1
Dengue virus type 2 isolate SG(EHI)D2/12271Y13, complete genome	dengue virus type 2	52.8	52.8	1	0.0006	100	10723	MW512382.1
Dengue virus type 2 isolate SG(EHI)D2/26494Y13, complete genome	dengue virus type 2	52.8	52.8	1	0.0006	100	10723	MW512381.1
Dengue virus type 2 isolate SG(EHI)D2/25959Y12, complete genome	dengue virus type 2	52.8	52.8	1	0.0006	100	10723	MW512380.1
Dengue virus type 2 isolate SG(EHI)D2/28358Y12, complete genome	dengue virus type 2	52.8	52.8	1	0.0006	100	10723	MW512379.1
Dengue virus type 2 isolate SG(EHI)D2/20129Y12, complete genome	dengue virus type 2	52.8	52.8	1	0.0006	100	10723	MW512378.1
Dengue virus type 2 isolate SG(EHI)D2/25698Y12, complete genome	dengue virus type 2	52.8	52.8	1	0.0006	100	10723	MW512377.1
Dengue virus type 2 isolate SG(EHI)D2/24747Y12, complete genome	dengue virus type 2	52.8	52.8	1	0.0006	100	10723	MW512374.1
Dengue virus type 2 isolate SG(EHI)D2/15086Y12, complete genome	dengue virus type 2	52.8	52.8	1	0.0006	100	10723	MW512373.1
Dengue virus type 2 isolate SG(EHI)D2/37051Y12, complete genome	dengue virus type 2	52.8	52.8	1	0.0006	100	10723	MW512372.1
Dengue virus type 2 isolate SG(EHI)D2/33647Y12, complete genome	dengue virus type 2	52.8	52.8	1	0.0006	100	10723	MW512371.1
Dengue virus type 2 isolate SG(EHI)D2/52209Y12, complete genome	dengue virus type 2	52.8	52.8	1	0.0006	100	10723	MW512370.1
Dengue virus type 2 isolate SG(EHI)D2/14864Y11, complete genome	dengue virus type 2	52.8	52.8	1	0.0006	100	10723	MW512369.1
Dengue virus type 2 isolate SG(EHI)D2/23221Y11, complete genome	dengue virus type 2	52.8	52.8	1	0.0006	100	10723	MW512368.1
Dengue virus type 2 isolate SG(EHI)D2/18574Y11, complete genome	dengue virus type 2	52.8	52.8	1	0.0006	100	10723	MW512367.1
Dengue virus type 2 isolate SG(EHI)D2/24200Y11, complete genome	dengue virus type 2	52.8	52.8	1	0.0006	100	10723	MW512366.1
Dengue virus type 2 isolate SG(EHI)D2/33455Y11, complete genome	dengue virus type 2	52.8	52.8	1	0.0006	100	10723	MW512365.1
Dengue virus type 2 isolate SG(EHI)D2/93047Y11, complete genome	dengue virus type 2	52.8	52.8	1	0.0006	100	10723	MW512363.1
Dengue virus type 2 isolate SG(EHI)D2/14865Y11, complete genome	dengue virus type 2	52.8	52.8	1	0.0006	100	10723	MW512362.1
Dengue virus type 2 isolate SG(EHI)D2/DS3189Y04, complete genome	dengue virus type 2	52.8	52.8	1	0.0006	100	10723	MW512341.1
Dengue virus 3 isolate 424/BR-PE/06, complete genome	dengue virus type 3	52.8	52.8	1	0.0006	100	10708	JX669508.1
Dengue virus 3 isolate 423/BR-PE/06, complete genome	dengue virus type 3	52.8	52.8	1	0.0006	100	10707	JX669507.1
Dengue virus 3 isolate 420/BR-PE/06, complete genome	dengue virus type 3	52.8	52.8	1	0.0006	100	10708	JX669506.1
Dengue virus 3 isolate 418/BR-PE/06, complete genome	dengue virus type 3	52.8	52.8	1	0.0006	100	10707	JX669505.1
Dengue virus 3 isolate 411/BR-PE/06, complete genome	dengue virus type 3	52.8	52.8	1	0.0006	100	10707	JX669504.1
Dengue virus 3 isolate 314/BR-PE/06, complete genome	dengue virus type 3	52.8	52.8	1	0.0006	100	10707	JX669503.1
Dengue virus 3 isolate 283/BR-PE/05, complete genome	dengue virus type 3	52.8	52.8	1	0.0006	100	10705	JX669502.1
Dengue virus 3 isolate 263/BR-PE/05, complete genome	dengue virus type 3	52.8	52.8	1	0.0006	100	10707	JX669501.1
Dengue virus 3 isolate 249/BR-PE/05, complete genome	dengue virus type 3	52.8	52.8	1	0.0006	100	10707	JX669500.1
Dengue virus 3 isolate 161/BR-PE/04, complete genome	dengue virus type 3	52.8	52.8	1	0.0006	100	10707	JX669499.1
Dengue virus 3 isolate 129/BR-PE/04, complete genome	dengue virus type 3	52.8	52.8	1	0.0006	100	10707	JX669498.1
Dengue virus 3 isolate 255/BR-PE/05, complete genome	dengue virus type 3	52.8	52.8	1	0.0006	100	10709	JX669497.1
Dengue virus 3 isolate 603/BR-PE/06, complete genome	dengue virus type 3	52.8	52.8	1	0.0006	100	10709	JX669496.1
Dengue virus 3 isolate 145/BR-PE/04, complete genome	dengue virus type 3	52.8	52.8	1	0.0006	100	10707	JX669495.1
Dengue virus 3 isolate 277/BR-PE/05, complete genome	dengue virus type 3	52.8	52.8	1	0.0006	100	10710	JX669494.1
Dengue virus 3 isolate 339/BR-PE/05, complete genome	dengue virus type 3	52.8	52.8	1	0.0006	100	10709	JX669493.1
Dengue virus 3 isolate 206/BR-PE/05, complete genome	dengue virus type 3	52.8	52.8	1	0.0006	100	10709	JX669492.1
Dengue virus 3 isolate 81257/BR-PE/02, complete genome	dengue virus type 3	52.8	52.8	1	0.0006	100	10708	JX669491.1
Dengue virus 3 isolate 85469/BR-PE/02, complete genome	dengue virus type 3	52.8	52.8	1	0.0006	100	10707	JX669490.1
Dengue virus 3 isolate 101905/BR-PE/03, complete genome	dengue virus type 3	52.8	52.8	1	0.0006	100	10709	JX669489.1
Dengue virus 2 isolate 87086/BR-PE/02, complete genome	dengue virus type 2	52.8	52.8	1	0.0006	100	10724	JX669488.1
Dengue virus 2 isolate 72144/BR-PE/00, complete genome	dengue virus type 2	52.8	52.8	1	0.0006	100	10723	JX669487.1
Dengue virus 2 isolate 57135/BR-PE/99, complete genome	dengue virus type 2	52.8	52.8	1	0.0006	100	10724	JX669486.1
Dengue virus 2 isolate 51347/BR-PE/98, complete genome	dengue virus type 2	52.8	52.8	1	0.0006	100	10723	JX669485.1
Dengue virus 2 isolate 47913/BR-PE/98, complete genome	dengue virus type 2	52.8	52.8	1	0.0006	100	10723	JX669484.1
Dengue virus 2 isolate 37473/BR-PE/97, complete genome	dengue virus type 2	52.8	52.8	1	0.0006	100	10725	JX669483.1
Dengue virus 2 isolate 3337/BR-PE/95, complete genome	dengue virus type 2	52.8	52.8	1	0.0006	100	10726	JX669482.1
Dengue virus 2 isolate 3311/BR-PE/95, complete genome	dengue virus type 2	52.8	52.8	1	0.0006	100	10723	JX669481.1
Dengue virus 2 isolate 3275/BR-PE/95, complete genome	dengue virus type 2	52.8	52.8	1	0.0006	100	10723	JX669480.1
Dengue virus 2 isolate 9479/BR-PE/10, complete genome	dengue virus type 2	52.8	52.8	1	0.0006	100	10726	JX669479.1
Dengue virus 2 isolate 19190/BR-PE/10, complete genome	dengue virus type 2	52.8	52.8	1	0.0006	100	10723	JX669478.1
Dengue virus 2 isolate 14905/BR-PE/10, complete genome	dengue virus type 2	52.8	52.8	1	0.0006	100	10723	JX669477.1
Dengue virus 2 isolate 13858/BR-PE/10, complete genome	dengue virus type 2	52.8	52.8	1	0.0006	100	10723	JX669476.1
Dengue virus 1 isolate 88463/BR-PE/02, complete genome	dengue virus type 1	52.8	52.8	1	0.0006	100	10737	JX669475.1
Dengue virus 1 isolate 75861/BR-PE/01, complete genome	dengue virus type 1	52.8	52.8	1	0.0006	100	10720	JX669474.1
Dengue virus 1 isolate 74488/BR-PE/01, complete genome	dengue virus type 1	52.8	52.8	1	0.0006	100	10736	JX669473.1
Dengue virus 1 isolate 70523/BR-PE/00, complete genome	dengue virus type 1	52.8	52.8	1	0.0006	100	10736	JX669472.1
Dengue virus 1 isolate 59049/BR-PE/99, complete genome	dengue virus type 1	52.8	52.8	1	0.0006	100	10736	JX669471.1
Dengue virus 1 isolate 52082/BR-PE/98, complete genome	dengue virus type 1	52.8	52.8	1	0.0006	100	10728	JX669470.1
Dengue virus 1 isolate 41111/BR-PE/97, complete genome	dengue virus type 1	52.8	52.8	1	0.0006	100	10736	JX669469.1
Dengue virus 1 isolate 40604/BR-PE/97, complete genome	dengue virus type 1	52.8	52.8	1	0.0006	100	10736	JX669468.1
Dengue virus 1 isolate 21814/BR-PE/96, complete genome	dengue virus type 1	52.8	52.8	1	0.0006	100	10737	JX669467.1
Dengue virus 1 isolate 14985/BR-PE/10, complete genome	dengue virus type 1	52.8	52.8	1	0.0006	100	10737	JX669466.1
Dengue virus 1 isolate 13861/BR-PE/10, complete genome	dengue virus type 1	52.8	52.8	1	0.0006	100	10736	JX669465.1
Dengue virus 1 isolate 13671/BR-PE/10, complete genome	dengue virus type 1	52.8	52.8	1	0.0006	100	10736	JX669464.1
Dengue virus 1 isolate 13501/BR-PE/10, complete genome	dengue virus type 1	52.8	52.8	1	0.0006	100	10735	JX669463.1
Dengue virus 1 isolate 12898/BR-PE/10, complete genome	dengue virus type 1	52.8	52.8	1	0.0006	100	10737	JX669462.1
Dengue virus 1 isolate 9808/BR-PE/10, complete genome	dengue virus type 1	52.8	52.8	1	0.0006	100	10736	JX669461.1
Dengue virus 2 isolate CNS36, complete genome	dengue virus type 2	52.8	52.8	1	0.0006	100	10723	JX649148.1
Dengue virus 2 isolate CNS36, complete genome	dengue virus type 2	52.8	52.8	1	0.0006	100	10723	JX649147.1
Dengue virus 1 isolate Angola_2013 polyprotein gene, complete cds	dengue virus type 1	52.8	52.8	1	0.0006	100	10602	KF184975.1
Dengue virus 1 isolate UI13412_Laos_2008 polyprotein gene, complete cds	dengue virus type 1	52.8	52.8	1	0.0006	100	10641	KC172835.1
Dengue virus 1 isolate SV68_Laos_2008 polyprotein gene, complete cds	dengue virus type 1	52.8	52.8	1	0.0006	100	10648	KC172834.1
Dengue virus 1 isolate XB998_Laos_2008 polyprotein gene, complete cds	dengue virus type 1	52.8	52.8	1	0.0006	100	10629	KC172829.1
Dengue virus 2 isolate DENV2-QR94, complete genome	dengue virus type 2	52.8	52.8	1	0.0006	100	10713	JX966379.1
Dengue virus 2 isolate DENV2-PR159, complete genome	dengue virus type 2	52.8	52.8	1	0.0006	100	10712	JX966380.1
Dengue virus type 3 complete genome, isolate KDH0014A	dengue virus type 3	52.8	52.8	1	0.0006	100	10707	HG316484.1
Dengue virus type 3 complete genome, isolate KDH0010A	dengue virus type 3	52.8	52.8	1	0.0006	100	10707	HG316483.1
Dengue virus type 1 complete genome, isolate KDH0030A	dengue virus type 1	52.8	52.8	1	0.0006	100	10735	HG316482.1
Dengue virus type 1 complete genome, isolate KDH0026A	dengue virus type 1	52.8	52.8	1	0.0006	100	10735	HG316481.1
Dengue virus 2 isolate ACS380, complete genome	dengue virus type 2	52.8	52.8	1	0.0006	100	10630	JX286526.1
Dengue virus 2 isolate DGV69, complete genome	dengue virus type 2	52.8	52.8	1	0.0006	100	10596	JX286525.1
Dengue virus 2 isolate DGV106, complete genome	dengue virus type 2	52.8	52.8	1	0.0006	100	10587	JX286524.1
Dengue virus 2 isolate DGV91, complete genome	dengue virus type 2	52.8	52.8	1	0.0006	100	10611	JX286523.1
Dengue virus 2 isolate DGV34, complete genome	dengue virus type 2	52.8	52.8	1	0.0006	100	10599	JX286522.1
Dengue virus 2 isolate ACS721, complete genome	dengue virus type 2	52.8	52.8	1	0.0006	100	10597	JX286521.1
Dengue virus 2 isolate DGV37, complete genome	dengue virus type 2	52.8	52.8	1	0.0006	100	10598	JX286520.1
Dengue virus 1 gene for polyprotein, complete cds, strain: 360052	dengue virus type 1	52.8	52.8	1	0.0006	100	10677	AB608789.1
Dengue virus 1 gene for polyprotein, complete cds, strain: 832	dengue virus type 1	52.8	52.8	1	0.0006	100	10693	AB608788.1
Dengue virus 1 gene for polyprotein, complete cds, strain: SDDF1543	dengue virus type 1	52.8	52.8	1	0.0006	100	10749	AB608787.1
Dengue virus 1 gene for polyprotein, complete cds, strain: NDF30	dengue virus type 1	52.8	52.8	1	0.0006	100	10749	AB608786.1
Dengue virus type 1 isolate NC-2017-03-17/0760268 polyprotein (POLY) gene, complete cds; and sfRNA1 lncRNA gene, partial sequence	dengue virus type 1	52.8	52.8	1	0.0006	100	10618	MW265714.1
Dengue virus type 1 isolate NC-2017-02-17/0480017 polyprotein (POLY) gene, complete cds; and sfRNA1 lncRNA gene, partial sequence	dengue virus type 1	52.8	52.8	1	0.0006	100	10652	MW265713.1
Dengue virus type 1 isolate NC-2017-02-03/0340073 polyprotein (POLY) gene, complete cds; and sfRNA1 lncRNA gene, partial sequence	dengue virus type 1	52.8	52.8	1	0.0006	100	10632	MW265712.1
Dengue virus type 1 isolate NC-2016-05-09/130404 polyprotein (POLY) gene, complete cds; and sfRNA1 lncRNA gene, partial sequence	dengue virus type 1	52.8	52.8	1	0.0006	100	10608	MW265711.1
Dengue virus type 1 isolate NC-2016-04-11/102233 polyprotein (POLY) gene, complete cds; and sfRNA1 lncRNA gene, partial sequence	dengue virus type 1	52.8	52.8	1	0.0006	100	10627	MW265709.1
Dengue virus type 1 isolate NC-2014-08-01/213276 polyprotein (POLY) gene, complete cds; and sfRNA1 lncRNA gene, partial sequence	dengue virus type 1	52.8	52.8	1	0.0006	100	10608	MW265708.1
Dengue virus type 1 isolate NC-2014-07-07/188300 polyprotein (POLY) gene, complete cds; and sfRNA1 lncRNA gene, partial sequence	dengue virus type 1	52.8	52.8	1	0.0006	100	10618	MW265707.1
Dengue virus type 1 isolate NC-2014-05-20/140400 polyprotein (POLY) gene, complete cds; and sfRNA1 lncRNA gene, partial sequence	dengue virus type 1	52.8	52.8	1	0.0006	100	10614	MW265706.1
Dengue virus type 1 isolate NC-2014-05-14/134281 polyprotein (POLY) gene, complete cds; and sfRNA1 lncRNA gene, partial sequence	dengue virus type 1	52.8	52.8	1	0.0006	100	10613	MW265704.1
Dengue virus type 1 isolate NC-2014-04-01/091273 polyprotein (POLY) gene, complete cds; and sfRNA1 lncRNA gene, partial sequence	dengue virus type 1	52.8	52.8	1	0.0006	100	10608	MW265703.1
Dengue virus type 1 isolate NC-2014-02-21/052316 polyprotein (POLY) gene, complete cds; and sfRNA1 lncRNA gene, partial sequence	dengue virus type 1	52.8	52.8	1	0.0006	100	10608	MW265702.1
Dengue virus type 1 isolate NC-2014-02-17/048357 polyprotein (POLY) gene, complete cds; and sfRNA1 lncRNA gene, partial sequence	dengue virus type 1	52.8	52.8	1	0.0006	100	10631	MW265701.1
Dengue virus type 1 isolate NC-2014-02-04/035331 polyprotein (POLY) gene, complete cds; and sfRNA1 lncRNA gene, partial sequence	dengue virus type 1	52.8	52.8	1	0.0006	100	10618	MW265700.1
Dengue virus type 1 isolate NC-2013-03-13/072283 polyprotein (POLY) gene, complete cds; and sfRNA1 lncRNA gene, partial sequence	dengue virus type 1	52.8	52.8	1	0.0006	100	10603	MW265698.1
Dengue virus type 1 isolate NC-2013-03-13/072273 polyprotein (POLY) gene, complete cds; and sfRNA1 lncRNA gene, partial sequence	dengue virus type 1	52.8	52.8	1	0.0006	100	10626	MW265697.1
Dengue virus type 1 isolate NC-2013-03-12/071697 polyprotein (POLY) gene, complete cds; and sfRNA1 lncRNA gene, partial sequence	dengue virus type 1	52.8	52.8	1	0.0006	100	10637	MW265696.1
Dengue virus type 1 isolate NC-2012-10-25/298186 polyprotein (POLY) gene, complete cds; and sfRNA1 lncRNA gene, partial sequence	dengue virus type 1	52.8	52.8	1	0.0006	100	10632	MW265695.1
Dengue virus type 1 isolate NC-2012-05-16/137269 polyprotein (POLY) gene, complete cds; and sfRNA1 lncRNA gene, partial sequence	dengue virus type 1	52.8	52.8	1	0.0006	100	10603	MW265694.1
Dengue virus type 1 isolate NC-2012-04-26/116346 polyprotein (POLY) gene, complete cds; and sfRNA1 lncRNA gene, partial sequence	dengue virus type 1	52.8	52.8	1	0.0006	100	10618	MW265692.1
Dengue virus type 1 isolate NC-2012-03-13/072394 polyprotein (POLY) gene, complete cds; and sfRNA1 lncRNA gene, partial sequence	dengue virus type 1	52.8	52.8	1	0.0006	100	10611	MW265689.1
Dengue virus type 1 isolate NC-2012-02-17/048306 polyprotein (POLY) gene, complete cds; and sfRNA1 lncRNA gene, partial sequence	dengue virus type 1	52.8	52.8	1	0.0006	100	10584	MW265688.1
Dengue virus type 1 isolate NC-2010-08-08/215145 polyprotein (POLY) gene, complete cds; and sfRNA1 lncRNA gene, partial sequence	dengue virus type 1	52.8	52.8	1	0.0006	100	10639	MW265686.1
Dengue virus type 1 isolate NC-2009-05-30/150114 polyprotein (POLY) gene, complete cds; and sfRNA1 lncRNA gene, partial sequence	dengue virus type 1	52.8	52.8	1	0.0006	100	10622	MW265685.1
Dengue virus type 1 isolate NC-2009-01-06/006272 polyprotein (POLY) gene, complete cds; and sfRNA1 lncRNA gene, partial sequence	dengue virus type 1	52.8	52.8	1	0.0006	100	10605	MW265683.1
Dengue virus type 1 isolate Y0528303/KHM2014 polyprotein (POLY) gene, complete cds; and sfRNA1 lncRNA gene, partial sequence	dengue virus type 1	52.8	52.8	1	0.0006	100	10617	MW265673.1
Dengue virus type 1 isolate W0502384/KHM2012 polyprotein (POLY) gene, complete cds; and sfRNA1 lncRNA gene, partial sequence	dengue virus type 1	52.8	52.8	1	0.0006	100	10675	MW265671.1
Dengue virus type 1 isolate W0121303/KHM2012 polyprotein (POLY) gene, complete cds; and sfRNA1 lncRNA gene, partial sequence	dengue virus type 1	52.8	52.8	1	0.0006	100	10627	MW265670.1
Dengue virus type 1 isolate a0831548/KHM2016 polyprotein (POLY) gene, complete cds; and sfRNA1 lncRNA gene, partial sequence	dengue virus type 1	52.8	52.8	1	0.0006	100	10674	MW265666.1
Dengue virus type 1 isolate a0808712/KHM2016 polyprotein (POLY) gene, complete cds; and sfRNA1 lncRNA gene, partial sequence	dengue virus type 1	52.8	52.8	1	0.0006	100	10627	MW265665.1
Dengue virus type 1 isolate a0606515/KHM2016 polyprotein (POLY) gene, complete cds; and sfRNA1 lncRNA gene, partial sequence	dengue virus type 1	52.8	52.8	1	0.0006	100	10678	MW265664.1
Dengue virus type 3 isolate 6425 polyprotein (POLY) gene, partial cds; and sfRNA1 lncRNA gene, complete sequence	dengue virus type 3	52.8	52.8	1	0.0006	100	10571	MW192824.1
Dengue virus type 3 isolate S5 polyprotein (POLY) gene, partial cds; and sfRNA1 lncRNA gene, complete sequence	dengue virus type 3	52.8	52.8	1	0.0006	100	10571	MW192823.1
Dengue virus type 3 isolate S19 polyprotein (POLY) gene, partial cds; and sfRNA1 lncRNA gene, complete sequence	dengue virus type 3	52.8	52.8	1	0.0006	100	10571	MW192822.1
Dengue virus type 3 isolate S16 polyprotein (POLY) gene, partial cds; and sfRNA1 lncRNA gene, partial sequence	dengue virus type 3	52.8	52.8	1	0.0006	100	10558	MW192821.1
Dengue virus type 3 isolate S10 polyprotein (POLY) gene, partial cds; and sfRNA1 lncRNA gene, partial sequence	dengue virus type 3	52.8	52.8	1	0.0006	100	10539	MW192820.1
Dengue virus type 1 isolate 6454 polyprotein (POLY) gene, partial cds; and sfRNA1 lncRNA gene, partial sequence	dengue virus type 1	52.8	52.8	1	0.0006	100	10533	MW191725.1
Dengue virus type 1 isolate 6425 polyprotein (POLY) gene, partial cds; and sfRNA1 lncRNA gene, partial sequence	dengue virus type 1	52.8	52.8	1	0.0006	100	10533	MW191724.1
Dengue virus type 1 isolate S5 polyprotein (POLY) gene, partial cds; and sfRNA1 lncRNA gene, partial sequence	dengue virus type 1	52.8	52.8	1	0.0006	100	10533	MW191723.1
Dengue virus type 1 isolate S19 polyprotein (POLY) gene, partial cds; and sfRNA1 lncRNA gene, complete sequence	dengue virus type 1	52.8	52.8	1	0.0006	100	10578	MW191722.1
Dengue virus type 1 isolate S16 polyprotein (POLY) gene, partial cds; and sfRNA1 lncRNA gene, partial sequence	dengue virus type 1	52.8	52.8	1	0.0006	100	10533	MW191721.1
Dengue virus type 1 isolate S10 polyprotein (POLY) gene, partial cds; and sfRNA1 lncRNA gene, partial sequence	dengue virus type 1	52.8	52.8	1	0.0006	100	10533	MW191720.1
Dengue virus type 2 isolate 5366 polyprotein (POLY) gene, partial cds; and sfRNA1 lncRNA gene, complete sequence	dengue virus type 2	52.8	52.8	1	0.0006	100	10585	MW191701.1
Dengue virus type 2 isolate 5854 polyprotein (POLY) gene, partial cds; and sfRNA1 lncRNA gene, complete sequence	dengue virus type 2	52.8	52.8	1	0.0006	100	10585	MW191700.1
Dengue virus type 2 isolate S15 polyprotein (POLY) gene, partial cds; and sfRNA1 lncRNA gene, complete sequence	dengue virus type 2	52.8	52.8	1	0.0006	100	10585	MW191699.1
Dengue virus type 2 isolate S9 polyprotein (POLY) gene, partial cds; and sfRNA1 lncRNA gene, complete sequence	dengue virus type 2	52.8	52.8	1	0.0006	100	10585	MW191698.1
Dengue virus type 1 isolate Ciudad Juarez polyprotein (POLY) gene, complete cds; and sfRNA1 lncRNA gene, partial sequence	dengue virus type 1	52.8	52.8	1	0.0006	100	10613	MZ343259.1
Dengue virus type 1 isolate VI/Italy/2020 polyprotein (POLY) gene, complete cds; and sfRNA1 lncRNA gene, partial sequence	dengue virus type 1	52.8	52.8	1	0.0006	100	10617	MZ291446.1
Dengue virus 4 isolate DSS patient, complete genome	dengue virus type 4	52.8	52.8	1	0.0006	100	10656	JN638572.1
Dengue virus 4 isolate DHF patient, complete genome	dengue virus type 4	52.8	52.8	1	0.0006	100	10656	JN638571.1
Dengue virus 4 isolate DF patient, complete genome	dengue virus type 4	52.8	52.8	1	0.0006	100	10650	JN638570.1
Dengue virus 1 isolate DF1203, complete genome	dengue virus type 1	52.8	52.8	1	0.0006	100	10735	KC759167.1
Dengue virus 3 isolate WF95/090595-2448 polyprotein gene, complete cds	dengue virus type 3	52.8	52.8	1	0.0006	100	10671	JQ920489.1
Dengue virus 3 isolate WF95/050495-1650 polyprotein gene, complete cds	dengue virus type 3	52.8	52.8	1	0.0006	100	10671	JQ920488.1
Dengue virus 3 isolate WF89/140889-4838 polyprotein gene, complete cds	dengue virus type 3	52.8	52.8	1	0.0006	100	10671	JQ920487.1
Dengue virus 3 isolate NC96/181196-4690 polyprotein gene, complete cds	dengue virus type 3	52.8	52.8	1	0.0006	100	10671	JQ920486.1
Dengue virus 3 isolate NC96/211096-4631 polyprotein gene, complete cds	dengue virus type 3	52.8	52.8	1	0.0006	100	10663	JQ920485.1
Dengue virus 3 isolate NC95/271295-4197 polyprotein gene, complete cds	dengue virus type 3	52.8	52.8	1	0.0006	100	10671	JQ920484.1
Dengue virus 3 isolate NC95/170895-3750 polyprotein gene, complete cds	dengue virus type 3	52.8	52.8	1	0.0006	100	10671	JQ920483.1
Dengue virus 3 isolate NC95/240295-418 polyprotein gene, complete cds	dengue virus type 3	52.8	52.8	1	0.0006	100	10671	JQ920482.1
Dengue virus 3 isolate NC89/060289-283 polyprotein gene, complete cds	dengue virus type 3	52.8	52.8	1	0.0006	100	10671	JQ920481.1
Dengue virus 3 isolate PF96/040996-24881 polyprotein gene, complete cds	dengue virus type 3	52.8	52.8	1	0.0006	100	10671	JQ920480.1
Dengue virus 3 isolate PF96/150296-46183 polyprotein gene, complete cds	dengue virus type 3	52.8	52.8	1	0.0006	100	10671	JQ920479.1
Dengue virus 3 isolate PF95/190795-20064 polyprotein gene, complete cds	dengue virus type 3	52.8	52.8	1	0.0006	100	10671	JQ920478.1
Dengue virus 3 isolate PF93/200493-110185 polyprotein gene, complete cds	dengue virus type 3	52.8	52.8	1	0.0006	100	10671	JQ920477.1
Dengue virus 3 isolate PF91/090891-22130 polyprotein gene, complete cds	dengue virus type 3	52.8	52.8	1	0.0006	100	10671	JQ920476.1
Dengue virus 4 isolate NC09/230909-14518 polyprotein gene, complete cds	dengue virus type 4	52.8	52.8	1	0.0006	100	10572	JQ915089.1
Dengue virus 4 isolate NC09/020409-9266 polyprotein gene, complete cds	dengue virus type 4	52.8	52.8	1	0.0006	100	10572	JQ915088.1
Dengue virus 4 isolate NC09/050209-1413 polyprotein gene, complete cds	dengue virus type 4	52.8	52.8	1	0.0006	100	10572	JQ915086.1
Dengue virus 4 isolate NC08/200208-409 polyprotein gene, complete cds	dengue virus type 4	52.8	52.8	1	0.0006	100	10572	JQ915085.1
Dengue virus 4 isolate PF10/150610-28 polyprotein gene, complete cds	dengue virus type 4	52.8	52.8	1	0.0006	100	10573	JQ915084.1
Dengue virus 4 isolate PF09/080409-93 polyprotein gene, complete cds	dengue virus type 4	52.8	52.8	1	0.0006	100	10572	JQ915083.1
Dengue virus 4 isolate PF09/230309-126 polyprotein gene, complete cds	dengue virus type 4	52.8	52.8	1	0.0006	100	10572	JQ915082.1
Dengue virus 4 isolate PF09/290109-69 polyprotein gene, complete cds	dengue virus type 4	52.8	52.8	1	0.0006	100	10572	JQ915081.1
Dengue virus 1 isolate NC10/080810-1138 polyprotein gene, complete cds	dengue virus type 1	52.8	52.8	1	0.0006	100	10699	JQ915080.1
Dengue virus 1 isolate NC09/300509-13639 polyprotein gene, complete cds	dengue virus type 1	52.8	52.8	1	0.0006	100	10699	JQ915079.1
Dengue virus 1 isolate NC02/030602-585 polyprotein gene, complete cds	dengue virus type 1	52.8	52.8	1	0.0006	100	10699	JQ915077.1
Dengue virus 1 isolate PF09/090609-76 polyprotein gene, complete cds	dengue virus type 1	52.8	52.8	1	0.0006	100	10699	JQ915076.1
Dengue virus 1 isolate PF09/060209-120 polyprotein gene, complete cds	dengue virus type 1	52.8	52.8	1	0.0006	100	10699	JQ915075.1
Dengue virus 1 isolate PF08/180908-01 polyprotein gene, complete cds	dengue virus type 1	52.8	52.8	1	0.0006	100	10699	JQ915074.1
Dengue virus 1 isolate PF08/070308-138 polyprotein gene, complete cds	dengue virus type 1	52.8	52.8	1	0.0006	100	10699	JQ915073.1
Dengue virus 1 isolate PF07/051107-164 polyprotein gene, complete cds	dengue virus type 1	52.8	52.8	1	0.0006	100	10699	JQ915072.1
Dengue virus 1 isolate PF07/230407-201 polyprotein gene, complete cds	dengue virus type 1	52.8	52.8	1	0.0006	100	10699	JQ915071.1
Dengue virus type 2 isolate Rock 2019 polyprotein (POLY) gene, complete cds; and sfRNA1 lncRNA gene, complete sequence	dengue virus type 2	52.8	52.8	1	0.0006	100	10720	MN982899.1
Dengue virus type 3 isolate D3/NI/1685_IE/2013 polyprotein (POLY) gene, complete cds; and sfRNA1 lncRNA gene, partial sequence	dengue virus type 3	52.8	52.8	1	0.0006	100	10672	MZ008478.1
Dengue virus type 2 isolate D2/NI/5592_11A1/2015, complete genome	dengue virus type 2	52.8	52.8	1	0.0006	100	10724	MZ008467.1
Dengue virus type 2 isolate D2/NI/1670_1E/2013, complete genome	dengue virus type 2	52.8	52.8	1	0.0006	100	10725	MZ008463.1
Dengue virus type 2 isolate D2/NI/1536_1E/2013 polyprotein (POLY) gene, complete cds; and sfRNA1 lncRNA gene, partial sequence	dengue virus type 2	52.8	52.8	1	0.0006	100	10576	MZ008461.1
Dengue virus type 2 isolate D2/NI/1567_1E/2013 polyprotein (POLY) gene, complete cds; and sfRNA1 lncRNA gene, partial sequence	dengue virus type 2	52.8	52.8	1	0.0006	100	10632	MZ008460.1
Dengue virus type 2 isolate D2/NI/1568_1E/2013 polyprotein (POLY) gene, complete cds; and sfRNA1 lncRNA gene, partial sequence	dengue virus type 2	52.8	52.8	1	0.0006	100	10631	MZ008459.1
Dengue virus type 2 isolate D2/NI/1950_1d/2015 polyprotein (POLY) gene, complete cds; and sfRNA1 lncRNA gene, partial sequence	dengue virus type 2	52.8	52.8	1	0.0006	100	10590	MZ008458.1
Dengue virus type 2 isolate D2/NI/1991_1e/2015 polyprotein (POLY) gene, complete cds; and sfRNA1 lncRNA gene, partial sequence	dengue virus type 2	52.8	52.8	1	0.0006	100	10659	MZ008457.1
Dengue virus type 2 isolate D2/NI/5262_12B1/2016 polyprotein (POLY) gene, complete cds; and sfRNA1 lncRNA gene, partial sequence	dengue virus type 2	52.8	52.8	1	0.0006	100	10638	MZ008456.1
Dengue virus type 2 isolate D2/NI/8595_12B1/2016 polyprotein (POLY) gene, complete cds; and sfRNA1 lncRNA gene, partial sequence	dengue virus type 2	52.8	52.8	1	0.0006	100	10633	MZ008455.1
Dengue virus type 2 isolate D2/NI/8971_12A1/2016 polyprotein (POLY) gene, complete cds; and sfRNA1 lncRNA gene, partial sequence	dengue virus type 2	52.8	52.8	1	0.0006	100	10633	MZ008454.1
Dengue virus type 1 isolate D1/NI/4718_10a/2013 polyprotein (POLY) gene, complete cds; and sfRNA1 lncRNA gene, partial sequence	dengue virus type 1	52.8	52.8	1	0.0006	100	10630	MZ008453.1
Dengue virus type 1 isolate D1/NI/1735_1E/2014 polyprotein (POLY) gene, complete cds; and sfRNA1 lncRNA gene, partial sequence	dengue virus type 1	52.8	52.8	1	0.0006	100	10678	MZ008452.1
Dengue virus type 1 isolate D1/NI/1731_1E/2013 polyprotein (POLY) gene, complete cds; and sfRNA1 lncRNA gene, partial sequence	dengue virus type 1	52.8	52.8	1	0.0006	100	10689	MZ008451.1
Dengue virus type 1 isolate D1/NI/1656_1E/2013 polyprotein (POLY) gene, complete cds; and sfRNA1 lncRNA gene, partial sequence	dengue virus type 1	52.8	52.8	1	0.0006	100	10693	MZ008449.1
Dengue virus type 1 isolate D1/NI/1653_1E/2013 polyprotein (POLY) gene, complete cds; and sfRNA1 lncRNA gene, complete sequence	dengue virus type 1	52.8	52.8	1	0.0006	100	10732	MZ008448.1
Dengue virus type 1 isolate D1/NI/1597_1E/2013 polyprotein (POLY) gene, complete cds; and sfRNA1 lncRNA gene, partial sequence	dengue virus type 1	52.8	52.8	1	0.0006	100	10697	MZ008447.1
Dengue virus type 1 isolate D1/NI/1592_1E/2013 polyprotein (POLY) gene, complete cds; and sfRNA1 lncRNA gene, partial sequence	dengue virus type 1	52.8	52.8	1	0.0006	100	10721	MZ008446.1
Dengue virus type 1 isolate D1/NI/1591_1E/2013 polyprotein (POLY) gene, complete cds; and sfRNA1 lncRNA gene, partial sequence	dengue virus type 1	52.8	52.8	1	0.0006	100	10679	MZ008445.1
Dengue virus type 1 isolate D1/NI/1582_1E/2013 polyprotein (POLY) gene, complete cds; and sfRNA1 lncRNA gene, partial sequence	dengue virus type 1	52.8	52.8	1	0.0006	100	10731	MZ008444.1
Dengue virus type 1 isolate D1/NI/1575_1E/2013 polyprotein (POLY) gene, complete cds; and sfRNA1 lncRNA gene, partial sequence	dengue virus type 1	52.8	52.8	1	0.0006	100	10731	MZ008443.1
Dengue virus type 1 isolate D1/NI/1580_1E/2013 polyprotein (POLY) gene, complete cds; and sfRNA1 lncRNA gene, partial sequence	dengue virus type 1	52.8	52.8	1	0.0006	100	10731	MZ008442.1
Dengue virus type 1 isolate D1/NI/1572_1E/2013 polyprotein (POLY) gene, complete cds; and sfRNA1 lncRNA gene, partial sequence	dengue virus type 1	52.8	52.8	1	0.0006	100	10729	MZ008441.1
Dengue virus type 1 isolate D1/NI/1548_1E/2013 polyprotein (POLY) gene, complete cds; and sfRNA1 lncRNA gene, partial sequence	dengue virus type 1	52.8	52.8	1	0.0006	100	10628	MZ008440.1
Dengue virus type 1 isolate D1/NI/1527_1E/2013 polyprotein (POLY) gene, complete cds; and sfRNA1 lncRNA gene, partial sequence	dengue virus type 1	52.8	52.8	1	0.0006	100	10731	MZ008439.1
Dengue virus type 2 isolate 21XN02436 D2 polyprotein (POLY) gene, complete cds; and sfRNA1 lncRNA gene, partial sequence	dengue virus type 2	52.8	52.8	1	0.0006	100	10602	MW881533.1
Dengue virus type 4 isolate 1036, complete genome	dengue virus type 4	52.8	52.8	1	0.0006	100	10648	MW793460.1
Dengue virus type 4 isolate PDK48, complete genome	dengue virus type 4	52.8	52.8	1	0.0006	100	10648	MW793459.1
Dengue virus type 2 isolate DENV2NMB, complete genome	dengue virus type 2	52.8	52.8	1	0.0006	100	10723	MW186240.1
Dengue virus type 2 isolate DENV2TSM, complete genome	dengue virus type 2	52.8	52.8	1	0.0006	100	10723	MW186239.1
Dengue virus type 1 isolate 19-7168-2 polyprotein gene, partial cds	dengue virus type 1	52.8	52.8	1	0.0006	100	10565	MN954555.1
Dengue virus type 1 isolate 19-5897-1 polyprotein gene, complete cds	dengue virus type 1	52.8	52.8	1	0.0006	100	10678	MN954554.1
Phasivirus phasiense isolate 19-7352-3 polyprotein gene, partial cds	Phasivirus phasiense	52.8	52.8	1	0.0006	100	10565	MN954553.1
Dengue virus type 2 isolate DENV-2 Rega Lab strain polyprotein (POLY) gene, complete cds; and sfRNA1 lncRNA gene, partial sequence	dengue virus type 2	52.8	52.8	1	0.0006	100	10702	MW741553.1
Dengue virus type 2 isolate 209 polyprotein (POLY) gene, complete cds; and sfRNA1 lncRNA gene, partial sequence	dengue virus type 2	52.8	52.8	1	0.0006	100	10664	MW577855.1
Dengue virus type 2 isolate 208 polyprotein (POLY) gene, complete cds; and sfRNA1 lncRNA gene, partial sequence	dengue virus type 2	52.8	52.8	1	0.0006	100	10697	MW577854.1
Dengue virus type 2 isolate 207 polyprotein (POLY) gene, complete cds; and sfRNA1 lncRNA gene, partial sequence	dengue virus type 2	52.8	52.8	1	0.0006	100	10659	MW577853.1
Dengue virus type 2 isolate 206 polyprotein (POLY) gene, complete cds; and sfRNA1 lncRNA gene, partial sequence	dengue virus type 2	52.8	52.8	1	0.0006	100	10701	MW577852.1
Dengue virus type 2 isolate 205 polyprotein (POLY) gene, complete cds; and sfRNA1 lncRNA gene, partial sequence	dengue virus type 2	52.8	52.8	1	0.0006	100	10663	MW577851.1
Dengue virus type 2 isolate 204 polyprotein (POLY) gene, complete cds; and sfRNA1 lncRNA gene, complete sequence	dengue virus type 2	52.8	52.8	1	0.0006	100	10719	MW577850.1
Dengue virus type 2 isolate 203, complete genome	dengue virus type 2	52.8	52.8	1	0.0006	100	10723	MW577849.1
Dengue virus type 2 isolate 202 polyprotein (POLY) gene, complete cds; and sfRNA1 lncRNA gene, complete sequence	dengue virus type 2	52.8	52.8	1	0.0006	100	10720	MW577848.1
[truncated: 3,001 more rows]

## Sheet: DENV.2
Description	Scientific Name	Max Score	Total Score	Query Cover	E value	Per. ident	Acc. Len	Accession numbers
Dengue virus type 3 isolate FT_AJ_32_S43_R3 polyprotein (POLY) gene, partial cds; and sfRNA1 lncRNA gene, partial sequence	dengue virus type 3	84.2	84.2	1	9e-13	100	10572	MK858155.1
Dengue virus type 3 isolate FT_DNS1_473_S33_R3 polyprotein (POLY) gene, complete cds; and sfRNA1 lncRNA gene, complete sequence	dengue virus type 3	84.2	84.2	1	9e-13	100	10708	MK858153.1
Dengue virus type 3 isolate FT_DNS1_494_S54_R3 polyprotein (POLY) gene, complete cds; and sfRNA1 lncRNA gene, complete sequence	dengue virus type 3	84.2	84.2	1	9e-13	100	10709	MK858152.1
Dengue virus type 3 isolate FT_J92_S12_R2 polyprotein (POLY) gene, complete cds; and sfRNA1 lncRNA gene, complete sequence	dengue virus type 3	84.2	84.2	1	9e-13	100	10709	MK858150.1
Dengue virus type 3 isolate FT_J226_S40_R2 polyprotein (POLY) gene, complete cds; and sfRNA1 lncRNA gene, complete sequence	dengue virus type 3	84.2	84.2	1	9e-13	100	10707	MK858149.1
Dengue virus type 1 isolate FT_DNS1_323_S15_R3 polyprotein (POLY) gene, complete cds; and sfRNA1 lncRNA gene, complete sequence	dengue virus type 1	84.2	84.2	1	9e-13	100	10737	MK858137.1
Dengue virus type 1 isolate FT_DNS1_459_S25_R3_ polyprotein (POLY) gene, complete cds; and sfRNA1 lncRNA gene, complete sequence	dengue virus type 1	84.2	84.2	1	9e-13	100	10737	MK858130.1
Dengue virus type 3 B17-1479 RNA, nearly complete genome	dengue virus type 3	84.2	84.2	1	9e-13	100	10666	LC436677.1
Dengue virus type 3 B17-1471 RNA, nearly complete genome	dengue virus type 3	84.2	84.2	1	9e-13	100	10666	LC436676.1
Dengue virus type I B17-1547 RNA, nearly complete genome	dengue virus type 1	84.2	84.2	1	9e-13	100	10673	LC436668.1
Dengue virus type I B17-1387 RNA, nearly complete genome	dengue virus type 1	84.2	84.2	1	9e-13	100	10673	LC436667.1
Dengue virus type 1 isolate DENV1-HMU-HKU-2, complete genome	dengue virus type 1	84.2	84.2	1	9e-13	100	10737	MT447147.1
Dengue virus type 1 isolate EC0426-1/seq/01 polyprotein (POLY) gene, complete cds; and sfRNA1 lncRNA gene, partial sequence	dengue virus type 1	84.2	84.2	1	9e-13	100	10694	MN556095.1
Dengue virus type 3 isolate IP304 polyprotein (POLY) gene, complete cds; and sfRNA1 lncRNA gene, partial sequence	dengue virus type 3	84.2	84.2	1	9e-13	100	10678	MT261978.1
Dengue virus type 3 isolate IP267 polyprotein (POLY) gene, complete cds; and sfRNA1 lncRNA gene, partial sequence	dengue virus type 3	84.2	84.2	1	9e-13	100	10682	MT261977.1
Dengue virus type 3 isolate IP226 polyprotein (POLY) gene, complete cds; and sfRNA1 lncRNA gene, partial sequence	dengue virus type 3	84.2	84.2	1	9e-13	100	10683	MT261976.1
Dengue virus type 3 isolate IP194 polyprotein (POLY) gene, complete cds; and sfRNA1 lncRNA gene, partial sequence	dengue virus type 3	84.2	84.2	1	9e-13	100	10676	MT261975.1
Dengue virus type 3 isolate IP008 polyprotein (POLY) gene, complete cds; and sfRNA1 lncRNA gene, partial sequence	dengue virus type 3	84.2	84.2	1	9e-13	100	10611	MT261972.1
Dengue virus type 1 isolate IP314 polyprotein (POLY) gene, complete cds; and sfRNA1 lncRNA gene, partial sequence	dengue virus type 1	84.2	84.2	1	9e-13	100	10701	MT261954.1
Dengue virus type 1 isolate IP242 polyprotein (POLY) gene, complete cds; and sfRNA1 lncRNA gene, partial sequence	dengue virus type 1	84.2	84.2	1	9e-13	100	10690	MT261953.1
Dengue virus type 1 isolate IP159 polyprotein (POLY) gene, complete cds; and sfRNA1 lncRNA gene, partial sequence	dengue virus type 1	84.2	84.2	1	9e-13	100	10659	MT261952.1
Dengue virus type 1 isolate IP121 polyprotein (POLY) gene, complete cds; and sfRNA1 lncRNA gene, partial sequence	dengue virus type 1	84.2	84.2	1	9e-13	100	10705	MT261951.1
Dengue virus type 3 isolate MS11009829 polyprotein (POLY) gene, partial cds	dengue virus type 3	84.2	84.2	1	9e-13	100	10202	MH051733.1
Dengue virus type 3 isolate MS13004921 polyprotein (POLY) gene, complete cds	dengue virus type 3	84.2	84.2	1	9e-13	100	10655	MH051732.1
Dengue virus type 3 isolate MS12006333 polyprotein (POLY) gene, complete cds	dengue virus type 3	84.2	84.2	1	9e-13	100	10754	MH048677.1
Dengue virus type 1 isolate MS12007135 polyprotein (POLY) gene, complete cds	dengue virus type 1	84.2	84.2	1	9e-13	100	10803	MH048670.1
Dengue virus type 1 isolate MS13004070 polyprotein (POLY) gene, complete cds	dengue virus type 1	84.2	84.2	1	9e-13	100	10674	MH048669.1
Dengue virus type 1 isolate SJ290 polyprotein (POLY) gene, complete cds	dengue virus type 1	84.2	84.2	1	9e-13	100	10734	MK588396.1
Dengue virus type 3 isolate 19XN28959F polyprotein (POLY) gene, complete cds; and sfRNA1 lncRNA gene, partial sequence	dengue virus type 3	84.2	84.2	1	9e-13	100	10654	MN964274.1
Dengue virus type 3 isolate 19XN27399F polyprotein (POLY) gene, complete cds; and sfRNA1 lncRNA gene, partial sequence	dengue virus type 3	84.2	84.2	1	9e-13	100	10656	MN964273.1
Dengue virus type 1 isolate 19XN29819F polyprotein (POLY) gene, complete cds; and sfRNA1 lncRNA gene, partial sequence	dengue virus type 1	84.2	84.2	1	9e-13	100	10636	MN960677.1
Dengue virus type 1 isolate 19XN28258F polyprotein (POLY) gene, complete cds; and sfRNA1 lncRNA gene, partial sequence	dengue virus type 1	84.2	84.2	1	9e-13	100	10624	MN960676.1
Dengue virus type 1 isolate 19XN29818f DENV-1 polyprotein (POLY) gene, complete cds; and sfRNA1 lncRNA gene, partial sequence	dengue virus type 1	84.2	84.2	1	9e-13	100	10660	MN945984.1
Dengue virus type 3 isolate D17641, complete genome	dengue virus type 3	84.2	84.2	1	9e-13	100	10708	MN018388.1
Dengue virus type 3 isolate D17139, complete genome	dengue virus type 3	84.2	84.2	1	9e-13	100	10708	MN018387.1
Dengue virus type 3 isolate D13054, complete genome	dengue virus type 3	84.2	84.2	1	9e-13	100	10708	MN018386.1
Dengue virus type 3 isolate D16154, complete genome	dengue virus type 3	84.2	84.2	1	9e-13	100	10708	MN018385.1
Dengue virus type 3 isolate D16046, complete genome	dengue virus type 3	84.2	84.2	1	9e-13	100	10708	MN018384.1
Dengue virus type 3 isolate D14014, complete genome	dengue virus type 3	84.2	84.2	1	9e-13	100	10708	MN018383.1
Dengue virus type 3 isolate D16021, complete genome	dengue virus type 3	84.2	84.2	1	9e-13	100	10708	MN018382.1
Dengue virus type 3 isolate D16016, complete genome	dengue virus type 3	84.2	84.2	1	9e-13	100	10708	MN018381.1
Dengue virus type 3 isolate D151447, complete genome	dengue virus type 3	84.2	84.2	1	9e-13	100	10708	MN018378.1
Dengue virus type 3 isolate D151660, complete genome	dengue virus type 3	84.2	84.2	1	9e-13	100	10708	MN018377.1
Dengue virus type 3 isolate D151658, complete genome	dengue virus type 3	84.2	84.2	1	9e-13	100	10708	MN018376.1
Dengue virus type 3 isolate D151655, complete genome	dengue virus type 3	84.2	84.2	1	9e-13	100	10708	MN018375.1
Dengue virus type 3 isolate D151436, complete genome	dengue virus type 3	84.2	84.2	1	9e-13	100	10708	MN018374.1
Dengue virus type 3 isolate D16006, complete genome	dengue virus type 3	84.2	84.2	1	9e-13	100	10708	MN018373.1
Dengue virus type 3 isolate D16007, complete genome	dengue virus type 3	84.2	84.2	1	9e-13	100	10708	MN018372.1
Dengue virus type 3 isolate D15043, complete genome	dengue virus type 3	84.2	84.2	1	9e-13	100	10708	MN018371.1
Dengue virus type 3 isolate D15037, complete genome	dengue virus type 3	84.2	84.2	1	9e-13	100	10708	MN018370.1
Dengue virus type 3 isolate D13146, complete genome	dengue virus type 3	84.2	84.2	1	9e-13	100	10708	MN018369.1
Dengue virus type 3 isolate D13056, complete genome	dengue virus type 3	84.2	84.2	1	9e-13	100	10708	MN018368.1
Dengue virus type 3 isolate D15118, complete genome	dengue virus type 3	84.2	84.2	1	9e-13	100	10708	MN018367.1
Dengue virus type 1 isolate D14117, complete genome	dengue virus type 1	84.2	84.2	1	9e-13	100	10735	MN018328.1
Dengue virus type 1 isolate D17510, complete genome	dengue virus type 1	84.2	84.2	1	9e-13	100	10735	MN018327.1
Dengue virus type 1 isolate D14088, complete genome	dengue virus type 1	84.2	84.2	1	9e-13	100	10735	MN018309.1
Dengue virus type 1 isolate D14019, complete genome	dengue virus type 1	84.2	84.2	1	9e-13	100	10735	MN018308.1
Dengue virus type 1 isolate D15308, complete genome	dengue virus type 1	84.2	84.2	1	9e-13	100	10735	MN018304.1
Dengue virus type 1 isolate D17026, complete genome	dengue virus type 1	84.2	84.2	1	9e-13	100	10735	MN018297.1
Dengue virus type 1 isolate D14173, complete genome	dengue virus type 1	84.2	84.2	1	9e-13	100	10735	MN018294.1
Dengue virus type 1 isolate D17037, complete genome	dengue virus type 1	84.2	84.2	1	9e-13	100	10735	MN018292.1
Dengue virus type 1 isolate D14002, complete genome	dengue virus type 1	84.2	84.2	1	9e-13	100	10735	MN018287.1
Dengue virus type 1 isolate D16152, complete genome	dengue virus type 1	84.2	84.2	1	9e-13	100	10735	MN018286.1
Dengue virus type 1 isolate 2018XN24565 polyprotein (POLY) gene, complete cds; and sfRNA1 lncRNA gene, partial sequence	dengue virus type 1	84.2	84.2	1	9e-13	100	10701	MN933669.1
Dengue virus type 1 isolate 2018XN23523 polyprotein (POLY) gene, complete cds; and sfRNA1 lncRNA gene, partial sequence	dengue virus type 1	84.2	84.2	1	9e-13	100	10701	MN933668.1
Dengue virus type 1 isolate 2018XN19847 polyprotein (POLY) gene, complete cds; and sfRNA1 lncRNA gene, partial sequence	dengue virus type 1	84.2	84.2	1	9e-13	100	10701	MN933667.1
Dengue virus type 1 isolate 2018XN16583 polyprotein (POLY) gene, complete cds; and sfRNA1 lncRNA gene, partial sequence	dengue virus type 1	84.2	84.2	1	9e-13	100	10701	MN933666.1
Dengue virus type 1 isolate 2017XN40266 polyprotein (POLY) gene, complete cds; and sfRNA1 lncRNA gene, partial sequence	dengue virus type 1	84.2	84.2	1	9e-13	100	10701	MN933665.1
Dengue virus type 1 isolate 2017XN23311 polyprotein (POLY) gene, complete cds; and sfRNA1 lncRNA gene, partial sequence	dengue virus type 1	84.2	84.2	1	9e-13	100	10701	MN933664.1
Dengue virus type 1 isolate 2016XN21026 polyprotein (POLY) gene, complete cds; and sfRNA1 lncRNA gene, partial sequence	dengue virus type 1	84.2	84.2	1	9e-13	100	10701	MN933663.1
Dengue virus type 1 isolate 2016XN18488 polyprotein (POLY) gene, complete cds; and sfRNA1 lncRNA gene, partial sequence	dengue virus type 1	84.2	84.2	1	9e-13	100	10701	MN933662.1
Dengue virus type 1 isolate 2016XN17601 polyprotein (POLY) gene, complete cds; and sfRNA1 lncRNA gene, partial sequence	dengue virus type 1	84.2	84.2	1	9e-13	100	10701	MN933661.1
Dengue virus type 1 isolate 2016XN11182 polyprotein (POLY) gene, complete cds; and sfRNA1 lncRNA gene, partial sequence	dengue virus type 1	84.2	84.2	1	9e-13	100	10701	MN933660.1
Dengue virus type 1 isolate 2015XN14828 polyprotein (POLY) gene, complete cds; and sfRNA1 lncRNA gene, partial sequence	dengue virus type 1	84.2	84.2	1	9e-13	100	10701	MN933659.1
Dengue virus type 1 isolate 2015XN13986 polyprotein (POLY) gene, complete cds; and sfRNA1 lncRNA gene, partial sequence	dengue virus type 1	84.2	84.2	1	9e-13	100	10701	MN933658.1
Dengue virus type 1 isolate 2014XN33573 polyprotein (POLY) gene, complete cds; and sfRNA1 lncRNA gene, partial sequence	dengue virus type 1	84.2	84.2	1	9e-13	100	10701	MN933657.1
Dengue virus type 1 isolate 2014XN33462 polyprotein (POLY) gene, complete cds; and sfRNA1 lncRNA gene, partial sequence	dengue virus type 1	84.2	84.2	1	9e-13	100	10701	MN933656.1
Dengue virus type 1 isolate 2014XN28577 polyprotein (POLY) gene, complete cds; and sfRNA1 lncRNA gene, partial sequence	dengue virus type 1	84.2	84.2	1	9e-13	100	10701	MN933655.1
Dengue virus type 1 isolate 2014XN26282 polyprotein (POLY) gene, complete cds; and sfRNA1 lncRNA gene, partial sequence	dengue virus type 1	84.2	84.2	1	9e-13	100	10701	MN933654.1
Dengue virus type 1 isolate 2013XN27862 polyprotein (POLY) gene, complete cds; and sfRNA1 lncRNA gene, partial sequence	dengue virus type 1	84.2	84.2	1	9e-13	100	10701	MN933653.1
Dengue virus type 1 isolate 2013XN22388 polyprotein (POLY) gene, complete cds; and sfRNA1 lncRNA gene, partial sequence	dengue virus type 1	84.2	84.2	1	9e-13	100	10701	MN933652.1
Dengue virus type 1 isolate 19XN50549 polyprotein (POLY) gene, complete cds; and sfRNA1 lncRNA gene, partial sequence	dengue virus type 1	84.2	84.2	1	9e-13	100	10647	MN923106.1
Dengue virus type 1 isolate 19XN21528 polyprotein (POLY) gene, complete cds; and sfRNA1 lncRNA gene, partial sequence	dengue virus type 1	84.2	84.2	1	9e-13	100	10645	MN923105.1
Dengue virus type 1 isolate 19XN16112 polyprotein (POLY) gene, complete cds; and sfRNA1 lncRNA gene, partial sequence	dengue virus type 1	84.2	84.2	1	9e-13	100	10646	MN923104.1
Dengue virus type 1 isolate 19XN14812 polyprotein (POLY) gene, complete cds; and sfRNA1 lncRNA gene, partial sequence	dengue virus type 1	84.2	84.2	1	9e-13	100	10648	MN923103.1
Dengue virus type 1 isolate 19XN09422 polyprotein (POLY) gene, complete cds; and sfRNA1 lncRNA gene, partial sequence	dengue virus type 1	84.2	84.2	1	9e-13	100	10621	MN923102.1
Dengue virus type 1 isolate 19XN08100 polyprotein (POLY) gene, complete cds; and sfRNA1 lncRNA gene, partial sequence	dengue virus type 1	84.2	84.2	1	9e-13	100	10625	MN923101.1
Dengue virus type 1 isolate 19XN06822 polyprotein (POLY) gene, complete cds; and sfRNA1 lncRNA gene, partial sequence	dengue virus type 1	84.2	84.2	1	9e-13	100	10648	MN923100.1
Dengue virus type 1 isolate 19XN06518 polyprotein (POLY) gene, complete cds; and sfRNA1 lncRNA gene, partial sequence	dengue virus type 1	84.2	84.2	1	9e-13	100	10648	MN923099.1
Dengue virus type 1 isolate 19XN01614 polyprotein (POLY) gene, complete cds; and sfRNA1 lncRNA gene, partial sequence	dengue virus type 1	84.2	84.2	1	9e-13	100	10647	MN923098.1
Dengue virus type 1 isolate 19XNDC*2LIN polyprotein (POLY) gene, complete cds; and sfRNA1 lncRNA gene, partial sequence	dengue virus type 1	84.2	84.2	1	9e-13	100	10643	MN923097.1
Dengue virus type 1 isolate 19XN51128 polyprotein (POLY) gene, complete cds; and sfRNA1 lncRNA gene, partial sequence	dengue virus type 1	84.2	84.2	1	9e-13	100	10628	MN923096.1
Dengue virus type 1 isolate 19XN51078 polyprotein (POLY) gene, complete cds; and sfRNA1 lncRNA gene, partial sequence	dengue virus type 1	84.2	84.2	1	9e-13	100	10649	MN923095.1
Dengue virus type 1 isolate 19XN51056 polyprotein (POLY) gene, complete cds; and sfRNA1 lncRNA gene, partial sequence	dengue virus type 1	84.2	84.2	1	9e-13	100	10646	MN923094.1
Dengue virus type 1 isolate 19XN51037 polyprotein (POLY) gene, complete cds; and sfRNA1 lncRNA gene, partial sequence	dengue virus type 1	84.2	84.2	1	9e-13	100	10646	MN923093.1
Dengue virus type 1 isolate 19XN51030 polyprotein (POLY) gene, complete cds; and sfRNA1 lncRNA gene, partial sequence	dengue virus type 1	84.2	84.2	1	9e-13	100	10641	MN923092.1
Dengue virus type 1 isolate 19XN51029 polyprotein (POLY) gene, complete cds; and sfRNA1 lncRNA gene, partial sequence	dengue virus type 1	84.2	84.2	1	9e-13	100	10645	MN923091.1
Dengue virus type 1 isolate 19XN50806 polyprotein (POLY) gene, complete cds; and sfRNA1 lncRNA gene, partial sequence	dengue virus type 1	84.2	84.2	1	9e-13	100	10646	MN923090.1
Dengue virus type 1 isolate 19XN50797 polyprotein (POLY) gene, complete cds; and sfRNA1 lncRNA gene, partial sequence	dengue virus type 1	84.2	84.2	1	9e-13	100	10646	MN923089.1
Dengue virus type 1 isolate 19XN26758 polyprotein (POLY) gene, complete cds; and sfRNA1 lncRNA gene, partial sequence	dengue virus type 1	84.2	84.2	1	9e-13	100	10646	MN923088.1
Dengue virus type 1 isolate 19XN26289 polyprotein (POLY) gene, complete cds; and sfRNA1 lncRNA gene, partial sequence	dengue virus type 1	84.2	84.2	1	9e-13	100	10659	MN923087.1
Dengue virus type 1 isolate 19XN26154 polyprotein (POLY) gene, complete cds; and sfRNA1 lncRNA gene, partial sequence	dengue virus type 1	84.2	84.2	1	9e-13	100	10638	MN923086.1
Dengue virus type 1 isolate 19XN25802 polyprotein (POLY) gene, complete cds; and sfRNA1 lncRNA gene, partial sequence	dengue virus type 1	84.2	84.2	1	9e-13	100	10626	MN923085.1
Dengue virus type 1 isolate 19XN24768 polyprotein (POLY) gene, complete cds; and sfRNA1 lncRNA gene, partial sequence	dengue virus type 1	84.2	84.2	1	9e-13	100	10641	MN923084.1
Dengue virus type 1 isolate 19XN24503 polyprotein (POLY) gene, complete cds; and sfRNA1 lncRNA gene, partial sequence	dengue virus type 1	84.2	84.2	1	9e-13	100	10646	MN923083.1
Dengue virus type 1 isolate 19XN24397 polyprotein (POLY) gene, complete cds; and sfRNA1 lncRNA gene, partial sequence	dengue virus type 1	84.2	84.2	1	9e-13	100	10637	MN923082.1
Dengue virus type 1 isolate 19XN24386 polyprotein (POLY) gene, complete cds; and sfRNA1 lncRNA gene, partial sequence	dengue virus type 1	84.2	84.2	1	9e-13	100	10647	MN923081.1
Dengue virus type 1 isolate 19XN24151 polyprotein (POLY) gene, complete cds; and sfRNA1 lncRNA gene, partial sequence	dengue virus type 1	84.2	84.2	1	9e-13	100	10659	MN923080.1
Dengue virus type 1 isolate 19XN23939 polyprotein (POLY) gene, complete cds; and sfRNA1 lncRNA gene, partial sequence	dengue virus type 1	84.2	84.2	1	9e-13	100	10648	MN923079.1
Dengue virus type 1 isolate 19XN23639 polyprotein (POLY) gene, complete cds; and sfRNA1 lncRNA gene, partial sequence	dengue virus type 1	84.2	84.2	1	9e-13	100	10661	MN923078.1
Dengue virus type 1 isolate 19XN23547 polyprotein (POLY) gene, complete cds; and sfRNA1 lncRNA gene, partial sequence	dengue virus type 1	84.2	84.2	1	9e-13	100	10646	MN923077.1
Dengue virus type 3 isolate 19XN50685 polyprotein (POLY) gene, complete cds; and sfRNA1 lncRNA gene, partial sequence	dengue virus type 3	84.2	84.2	1	9e-13	100	10656	MN922041.1
Dengue virus type 3 isolate 19XN50674 polyprotein (POLY) gene, complete cds; and sfRNA1 lncRNA gene, partial sequence	dengue virus type 3	84.2	84.2	1	9e-13	100	10657	MN922040.1
Dengue virus type 3 isolate 19XN50670 polyprotein (POLY) gene, complete cds; and sfRNA1 lncRNA gene, partial sequence	dengue virus type 3	84.2	84.2	1	9e-13	100	10660	MN922039.1
Dengue virus type 3 isolate 19XN18047 polyprotein (POLY) gene, complete cds; and sfRNA1 lncRNA gene, partial sequence	dengue virus type 3	84.2	84.2	1	9e-13	100	10645	MN922036.1
Dengue virus type 3 isolate 19XN15780 polyprotein (POLY) gene, complete cds; and sfRNA1 lncRNA gene, partial sequence	dengue virus type 3	84.2	84.2	1	9e-13	100	10654	MN922035.1
Dengue virus type 3 isolate 19XN14065 polyprotein (POLY) gene, complete cds; and sfRNA1 lncRNA gene, partial sequence	dengue virus type 3	84.2	84.2	1	9e-13	100	10606	MN922034.1
Dengue virus type 3 isolate 19XN13542 polyprotein (POLY) gene, complete cds; and sfRNA1 lncRNA gene, partial sequence	dengue virus type 3	84.2	84.2	1	9e-13	100	10656	MN922033.1
Dengue virus type 1 isolate D1/China/GDdg/D17037(Malaysia) nonfunctional polyprotein gene, complete sequence	dengue virus type 1	84.2	84.2	1	9e-13	100	10735	MG840580.1
Dengue virus type 1 isolate D1/China/GDfs/D17026(Malaysia) polyprotein gene, complete cds	dengue virus type 1	84.2	84.2	1	9e-13	100	10735	MG840579.1
Dengue virus type 1 isolate D1/China/GDzj/D17112 polyprotein gene, complete cds	dengue virus type 1	84.2	84.2	1	9e-13	100	10735	MG840578.1
Dengue virus type 1 isolate D1/China/GDfs/D17103 polyprotein gene, complete cds	dengue virus type 1	84.2	84.2	1	9e-13	100	10735	MG840577.1
Dengue virus type 1 isolate D1/China/GDgz/D17090 polyprotein gene, complete cds	dengue virus type 1	84.2	84.2	1	9e-13	100	10735	MG840576.1
Dengue virus type 1 isolate D1/China/GDdg/D17018/2017(Tailand) polyprotein gene, complete cds	dengue virus type 1	84.2	84.2	1	9e-13	100	10735	MG840575.1
Dengue virus type 1 isolate D1/China/GDdg/D16216/2016(Philippines) polyprotein gene, complete cds	dengue virus type 1	84.2	84.2	1	9e-13	100	10735	MG840574.1
Dengue virus type 1 isolate D1/China/GDzs/D16167/2016(Malaysia) polyprotein gene, complete cds	dengue virus type 1	84.2	84.2	1	9e-13	100	10735	MG840573.1
Dengue virus type 1 isolate D1/China/GDzs/D16166/2016(Indonesia) polyprotein gene, complete cds	dengue virus type 1	84.2	84.2	1	9e-13	100	10735	MG840572.1
Dengue virus type 1 isolate D1/China/GDzs/D16165/2016(Bali) polyprotein gene, complete cds	dengue virus type 1	84.2	84.2	1	9e-13	100	10735	MG840571.1
Dengue virus type 1 isolate D1/China/GDzs/D16164/2016(Vietnam) polyprotein gene, complete cds	dengue virus type 1	84.2	84.2	1	9e-13	100	10735	MG840570.1
Dengue virus type 1 isolate D1/China/GDzs/D16163/2016(Vietnam) polyprotein gene, complete cds	dengue virus type 1	84.2	84.2	1	9e-13	100	10735	MG840569.1
Dengue virus type 1 isolate D1/China/GDcz/D16152/2016 polyprotein gene, complete cds	dengue virus type 1	84.2	84.2	1	9e-13	100	10714	MG840568.1
Dengue virus type 1 isolate D1/China/GDst/D16061/2016(Philippines) polyprotein gene, complete cds	dengue virus type 1	84.2	84.2	1	9e-13	100	10735	MG840567.1
Dengue virus type 1 isolate D1/China/GDst/D16048/2016 polyprotein gene, complete cds	dengue virus type 1	84.2	84.2	1	9e-13	100	10735	MG840566.1
Dengue virus type 1 isolate D1/China/GDsz/D16025/2016(Bali) polyprotein gene, complete cds	dengue virus type 1	84.2	84.2	1	9e-13	100	10735	MG840565.1
Dengue virus type 1 isolate D1/China/GDgz/D16017/2016 polyprotein gene, complete cds	dengue virus type 1	84.2	84.2	1	9e-13	100	10735	MG840564.1
Dengue virus type 1 isolate D1/China/GDsd/D16008/2016(Malasia/Idonesia) polyprotein gene, complete cds	dengue virus type 1	84.2	84.2	1	9e-13	100	10735	MG840563.1
Dengue virus type 1 isolate D1/China/GDdg/D16007/2016(Malasia) polyprotein gene, complete cds	dengue virus type 1	84.2	84.2	1	9e-13	100	10735	MG840562.1
Dengue virus type 1 isolate D1/China/GDdg/D16001/2016(Brazil) polyprotein gene, complete cds	dengue virus type 1	84.2	84.2	1	9e-13	100	10735	MG840561.1
Dengue virus type 1 isolate D1/China/GDcz/D15446/2015 polyprotein gene, complete cds	dengue virus type 1	84.2	84.2	1	9e-13	100	10735	MG840560.1
Dengue virus type 1 isolate D1/China/GDst/D15350/2015() polyprotein gene, complete cds	dengue virus type 1	84.2	84.2	1	9e-13	100	10735	MG840559.1
Dengue virus type 1 isolate D1/China/GDhz/D15349/2015(Vietnam) polyprotein gene, complete cds	dengue virus type 1	84.2	84.2	1	9e-13	100	10735	MG840558.1
Dengue virus type 1 isolate D1/China/GDst/D15340/2015 polyprotein gene, complete cds	dengue virus type 1	84.2	84.2	1	9e-13	100	10735	MG840557.1
Dengue virus type 1 isolate D1/China/GDsz/D15335/2015(dg) polyprotein gene, complete cds	dengue virus type 1	84.2	84.2	1	9e-13	100	10735	MG840556.1
Dengue virus type 1 isolate D1/China/GDsz/D15334/2015(Indonesia) polyprotein gene, complete cds	dengue virus type 1	84.2	84.2	1	9e-13	100	10735	MG840555.1
Dengue virus type 1 isolate D1/China/GDgz/D15308/2015(Malaysia) polyprotein gene, complete cds	dengue virus type 1	84.2	84.2	1	9e-13	100	10735	MG840554.1
Dengue virus type 1 isolate D1/China/GDgz/D15305/2015(SriLanka) polyprotein gene, complete cds	dengue virus type 1	84.2	84.2	1	9e-13	100	10735	MG840553.1
Dengue virus type 1 isolate D1/China/GDsd/D15125/2015 polyprotein gene, complete cds	dengue virus type 1	84.2	84.2	1	9e-13	100	10735	MG840552.1
Dengue virus type 1 isolate D1/China/GDsz/D15126/2015 polyprotein gene, complete cds	dengue virus type 1	84.2	84.2	1	9e-13	100	10735	MG840551.1
Dengue virus type 1 isolate D1/China/GDsd/D15123/2015 polyprotein gene, complete cds	dengue virus type 1	84.2	84.2	1	9e-13	100	10735	MG840550.1
Dengue virus type 1 isolate D1/China/GDsd/D15122/2015 polyprotein gene, complete cds	dengue virus type 1	84.2	84.2	1	9e-13	100	10735	MG840549.1
Dengue virus type 1 isolate D1/China/GDfs/D15121/2015 polyprotein gene, complete cds	dengue virus type 1	84.2	84.2	1	9e-13	100	10735	MG840548.1
Dengue virus type 1 isolate D1/China/GDzs/D15046/2015 polyprotein gene, complete cds	dengue virus type 1	84.2	84.2	1	9e-13	100	10735	MG840547.1
Dengue virus type 1 isolate D1/China/GDzs/D15045/2015 polyprotein gene, complete cds	dengue virus type 1	84.2	84.2	1	9e-13	100	10735	MG840546.1
Dengue virus type 1 isolate D1/China/GDzs/D15033/2015 polyprotein gene, complete cds	dengue virus type 1	84.2	84.2	1	9e-13	100	10735	MG840545.1
Dengue virus type 1 isolate D1/China/GDfs/D15025/2015 polyprotein gene, complete cds	dengue virus type 1	84.2	84.2	1	9e-13	100	10735	MG840544.1
Dengue virus type 1 isolate D1/China/GDsz/D15009/2015(Malaysia) polyprotein gene, complete cds	dengue virus type 1	84.2	84.2	1	9e-13	100	10735	MG840542.1
Dengue virus type 1 isolate D1/China/GDgz/D14223/2014 polyprotein gene, complete cds	dengue virus type 1	84.2	84.2	1	9e-13	100	10735	MG840541.1
Dengue virus type 1 isolate D1/China/GDfs/D14173/2014 polyprotein gene, complete cds	dengue virus type 1	84.2	84.2	1	9e-13	100	10714	MG840540.1
Dengue virus type 1 isolate D1/China/GDqy/D14156/2014 polyprotein gene, complete cds	dengue virus type 1	84.2	84.2	1	9e-13	100	10735	MG840539.1
Dengue virus type 1 isolate D1/China/GDgz/D14127/2014 polyprotein gene, complete cds	dengue virus type 1	84.2	84.2	1	9e-13	100	10735	MG840538.1
Dengue virus type 1 isolate D1/China/GDzs/D14117/2014 polyprotein gene, complete cds	dengue virus type 1	84.2	84.2	1	9e-13	100	10714	MG840537.1
Dengue virus type 1 isolate D1/China/GDmm/D14088/2014 polyprotein gene, complete cds	dengue virus type 1	84.2	84.2	1	9e-13	100	10714	MG840536.1
Dengue virus type 1 isolate D1/China/GDyf/D14068/2014 polyprotein gene, complete cds	dengue virus type 1	84.2	84.2	1	9e-13	100	10735	MG840535.1
Dengue virus type 1 isolate D1/China/GDgz/D14063/2014 polyprotein gene, complete cds	dengue virus type 1	84.2	84.2	1	9e-13	100	10735	MG840534.1
Dengue virus type 1 isolate D1/China/GDjm/D14019/2014 polyprotein gene, complete cds	dengue virus type 1	84.2	84.2	1	9e-13	100	10714	MG840533.1
Dengue virus type 1 isolate D1/China/GDyj/D14016/2014 polyprotein gene, complete cds	dengue virus type 1	84.2	84.2	1	9e-13	100	10735	MG840532.1
Dengue virus type 1 isolate D1/China/GDdg/D14002/2014 polyprotein gene, complete cds	dengue virus type 1	84.2	84.2	1	9e-13	100	10714	MG840531.1
Dengue virus type 1 isolate D1/China/GDfs/D14001/2014 polyprotein gene, complete cds	dengue virus type 1	84.2	84.2	1	9e-13	100	10735	MG840530.1
Dengue virus type 1 isolate 2012/TH/8425 polyprotein (POLY) gene, complete cds; and sfRNA1 lncRNA gene, partial sequence	dengue virus type 1	84.2	84.2	1	9e-13	100	10675	MN621141.1
Dengue virus type 1 isolate 2013/NC/0566 polyprotein (POLY) gene, complete cds; and sfRNA1 lncRNA gene, complete sequence	dengue virus type 1	84.2	84.2	1	9e-13	100	10723	MN621140.1
Dengue virus type 1 isolate 2019/BJ/9943 polyprotein (POLY) gene, complete cds; and sfRNA1 lncRNA gene, partial sequence	dengue virus type 1	84.2	84.2	1	9e-13	100	10646	MN600714.1
Dengue virus type 2 isolate 135denv2_BR_Rj polyprotein (POLY) gene, complete cds; and sfRNA1 lncRNA gene, partial sequence	dengue virus type 2	84.2	84.2	1	9e-13	100	10651	MN589883.1
Dengue virus 3 strain SYMAV-17/Gabon/2017 genomic RNA, complete genome	dengue virus type 3	84.2	84.2	1	9e-13	100	10641	LC379197.1
Dengue virus 3 strain SYMAV-09/Gabon/2016 genomic RNA, complete genome	dengue virus type 3	84.2	84.2	1	9e-13	100	10663	LC379196.1
Dengue virus 3 strain SYMAV-07/Gabon/2016 genomic RNA, complete genome	dengue virus type 3	84.2	84.2	1	9e-13	100	10663	LC379195.1
Dengue virus 3 strain SYMAV-03/Gabon/2016 genomic RNA, complete genome	dengue virus type 3	84.2	84.2	1	9e-13	100	10663	LC379194.1
Dengue virus 3 strain SYMAV-02/Gabon/2016 genomic RNA, complete genome	dengue virus type 3	84.2	84.2	1	9e-13	100	10663	LC379193.1
Dengue virus type 1 isolate MCVR0543AC/2017, complete genome	dengue virus type 1	84.2	84.2	1	9e-13	100	10764	MH891767.1
Dengue virus type 3 isolate MCVR7048AB/2017, complete genome	dengue virus type 3	84.2	84.2	1	9e-13	100	10764	MH891766.1
Dengue virus type 3 isolate MS12007786, complete genome	dengue virus type 3	84.2	84.2	1	9e-13	100	10657	MK005258.1
Dengue virus type 1 isolate 19XN50822 polyprotein (POLY) gene, complete cds; and sfRNA1 lncRNA gene, partial sequence	dengue virus type 1	84.2	84.2	1	9e-13	100	10694	MN556094.1
Dengue virus type 3 isolate TZK2016 polyprotein (POLY) gene, complete cds; and sfRNA1 lncRNA gene, partial sequence	dengue virus type 3	84.2	84.2	1	9e-13	100	10676	MN453624.1
Dengue virus type 1 isolate LSDFV02 polyprotein (POLY) gene, complete cds; and sfRNA1 lncRNA gene, partial sequence	dengue virus type 1	84.2	84.2	1	9e-13	100	10687	MN444624.1
Dengue virus type 1 isolate LSDFV01 polyprotein (POLY) gene, complete cds; and sfRNA1 lncRNA gene, partial sequence	dengue virus type 1	84.2	84.2	1	9e-13	100	10696	MN444623.1
Dengue virus type 1 isolate D18 sfRNA1 lncRNA, partial sequence	dengue virus type 1	84.2	84.2	1	9e-13	100	179	MN400307.1
Dengue virus type 3 isolate 19XN50658 polyprotein (POLY) gene, complete cds; and sfRNA1 lncRNA gene, partial sequence	dengue virus type 3	84.2	84.2	1	9e-13	100	10642	MN227703.1
Dengue virus type 3 isolate 19XN50516 polyprotein (POLY) gene, complete cds; and sfRNA1 lncRNA gene, partial sequence	dengue virus type 3	84.2	84.2	1	9e-13	100	10638	MN227702.1
Dengue virus type 3 isolate 19XN17302 polyprotein (POLY) gene, complete cds; and sfRNA1 lncRNA gene, partial sequence	dengue virus type 3	84.2	84.2	1	9e-13	100	10640	MN227701.1
Dengue virus type 3 isolate 19XN16898 polyprotein (POLY) gene, complete cds; and sfRNA1 lncRNA gene, partial sequence	dengue virus type 3	84.2	84.2	1	9e-13	100	10644	MN227700.1
Dengue virus type 3 isolate 19XN16218 polyprotein (POLY) gene, complete cds; and sfRNA1 lncRNA gene, partial sequence	dengue virus type 3	84.2	84.2	1	9e-13	100	10634	MN227699.1
Dengue virus type 3 isolate 19XN16187 polyprotein (POLY) gene, complete cds; and sfRNA1 lncRNA gene, partial sequence	dengue virus type 3	84.2	84.2	1	9e-13	100	10643	MN227698.1
Dengue virus type 3 isolate 19XN11050 polyprotein (POLY) gene, complete cds; and sfRNA1 lncRNA gene, partial sequence	dengue virus type 3	84.2	84.2	1	9e-13	100	10648	MN227697.1
Dengue virus type 1 isolate PF08-080108-88, complete genome	dengue virus type 1	84.2	84.2	1	9e-13	100	10715	MG181997.1
Dengue virus type 1 isolate Henan201903 polyprotein (POLY) gene, complete cds; and sfRNA1 lncRNA gene, partial sequence	dengue virus type 1	84.2	84.2	1	9e-13	100	10696	MK905537.1
Dengue virus type 3 isolate 18XN61927, partial genome	dengue virus type 3	84.2	84.2	1	9e-13	100	10642	MK894341.1
Dengue virus type 3 isolate 18XN26997, partial genome	dengue virus type 3	84.2	84.2	1	9e-13	100	10650	MK894340.1
Dengue virus type 3 isolate 18XN10607, partial genome	dengue virus type 3	84.2	84.2	1	9e-13	100	10650	MK894339.1
Dengue virus type 3 isolate 18XN04331, partial genome	dengue virus type 3	84.2	84.2	1	9e-13	100	10650	MK894338.1
Dengue virus type 1 isolate SG(EHI)D1/30889Y14, complete genome	dengue virus type 1	84.2	84.2	1	9e-13	100	10735	MG097876.1
Dengue virus type 1 isolate SG(EHI)D1/18640Y12, complete genome	dengue virus type 1	84.2	84.2	1	9e-13	100	10705	MG097875.1
Dengue virus type 3 isolate h87-2007, complete genome	dengue virus type 3	84.2	84.2	1	9e-13	100	10650	MK506265.1
Dengue virus type 1 isolate hawaii-2007, complete genome	dengue virus type 1	84.2	84.2	1	9e-13	100	10701	MK506262.1
Dengue virus type 1 isolate DV1C/China/GDgz/14629/2014 polyprotein (POLY) gene, complete cds	dengue virus type 1	84.2	84.2	1	9e-13	100	10690	MH271404.1
Dengue virus type 1 isolate DV1B/China/GDgz/14234/2014 polyprotein (POLY) gene, complete cds	dengue virus type 1	84.2	84.2	1	9e-13	100	10711	MH271403.1
Dengue virus type 1 isolate DV1A/China/GDgz/14223/2014 polyprotein (POLY) gene, complete cds	dengue virus type 1	84.2	84.2	1	9e-13	100	10630	MH271402.1
Dengue virus type 1 isolate DENV-1/China/YN/YNH22 (2013), complete genome	dengue virus type 1	84.2	84.2	1	9e-13	100	10709	KY672944.1
Dengue virus type 1 isolate DENV-1/China/YN/YNH12 (2013), complete genome	dengue virus type 1	84.2	84.2	1	9e-13	100	10737	KY672943.1
Dengue virus type 1 isolate DENV-1/China/YN/DGRL-177(2014), complete genome	dengue virus type 1	84.2	84.2	1	9e-13	100	10737	KY672942.1
Dengue virus type 1 isolate DENV-1/China/YN/DGRL-161(2014), complete genome	dengue virus type 1	84.2	84.2	1	9e-13	100	10714	KY672941.1
Dengue virus type 1 isolate DENV-1/China/YN/DGRL-157(2014), complete genome	dengue virus type 1	84.2	84.2	1	9e-13	100	10707	KY672940.1
Dengue virus type 1 isolate DENV-1/China/YN/DGRL-49(2014), complete genome	dengue virus type 1	84.2	84.2	1	9e-13	100	10707	KY672939.1
Dengue virus type 1 isolate DENV-1/China/YN/DGRL-32(2014), complete genome	dengue virus type 1	84.2	84.2	1	9e-13	100	10738	KY672938.1
Dengue virus type 1 isolate DENV-1/China/YN/LC1502(2015), complete genome	dengue virus type 1	84.2	84.2	1	9e-13	100	10738	KY672936.1
Dengue virus type 1 isolate DENV-1/China/YN/GM1503(2015), complete genome	dengue virus type 1	84.2	84.2	1	9e-13	100	10738	KY672935.1
Dengue virus type 1 isolate DENV-1/China/YN/GM1502 (2015), complete genome	dengue virus type 1	84.2	84.2	1	9e-13	100	10738	KY672934.1
Dengue virus type 1 isolate DENV-1/China/YN/15DGR55 (2015), complete genome	dengue virus type 1	84.2	84.2	1	9e-13	100	10714	KY672933.1
Dengue virus type 1 isolate DENV-1/China/YN/15DGR7 (2015), complete genome	dengue virus type 1	84.2	84.2	1	9e-13	100	10704	KY672932.1
Dengue virus type 1 isolate DENV-1/China/YN/15DGR4 (2015), complete genome	dengue virus type 1	84.2	84.2	1	9e-13	100	10738	KY672931.1
Dengue virus 3 Th17-059DV3 gene for polyprotein, complete cds	dengue virus type 3	84.2	84.2	1	9e-13	100	10667	LC410195.1
Dengue virus 3 Th16-055DV3 gene for polyprotein, complete cds	dengue virus type 3	84.2	84.2	1	9e-13	100	10668	LC410194.1
Dengue virus 3 Th16-049DV3 gene for polyprotein, complete cds	dengue virus type 3	84.2	84.2	1	9e-13	100	10667	LC410193.1
Dengue virus 3 Th16-016DV3 gene for polyprotein, complete cds	dengue virus type 3	84.2	84.2	1	9e-13	100	10667	LC410192.1
Dengue virus 1 Th17-087DV1 gene for polyprotein, complete cds	dengue virus type 1	84.2	84.2	1	9e-13	100	10694	LC410183.1
Dengue virus type 1 isolate PNG 2016, complete genome	dengue virus type 1	84.2	84.2	1	9e-13	100	10706	MH921567.1
Dengue virus type 1 isolate PNG 2015c, complete genome	dengue virus type 1	84.2	84.2	1	9e-13	100	10706	MH921566.1
Dengue virus type 1 isolate SUB-120A, complete genome	dengue virus type 1	84.2	84.2	1	9e-13	100	10735	KY057373.1
Dengue virus type 1 isolate SUB-098A, complete genome	dengue virus type 1	84.2	84.2	1	9e-13	100	10735	KY057372.1
Dengue virus type 1 isolate SUB-049A, complete genome	dengue virus type 1	84.2	84.2	1	9e-13	100	10735	KY057371.1
Dengue virus type 1 isolate SUB-048A, complete genome	dengue virus type 1	84.2	84.2	1	9e-13	100	10735	KY057370.1
Dengue virus type 1 isolate SUB-038A, complete genome	dengue virus type 1	84.2	84.2	1	9e-13	100	10735	KY057369.1
Dengue virus type 1 isolate SUB-032A, complete genome	dengue virus type 1	84.2	84.2	1	9e-13	100	10735	KY057368.1
Dengue virus type 1 isolate SUB-027A, complete genome	dengue virus type 1	84.2	84.2	1	9e-13	100	10735	KY057367.1
Dengue virus type 1 isolate SUB-026A, complete genome	dengue virus type 1	84.2	84.2	1	9e-13	100	10735	KY057366.1
Dengue virus type 1 isolate SUB-003A, complete genome	dengue virus type 1	84.2	84.2	1	9e-13	100	10735	KY057365.1
Dengue virus type 1 isolate 09041/DENV-1/GZ/2017, complete genome	dengue virus type 1	84.2	84.2	1	9e-13	100	10700	MG767211.1
Dengue virus type 3 isolate MN1308 polyprotein gene, complete cds	dengue virus type 3	84.2	84.2	1	9e-13	100	10707	MF682975.1
Dengue virus type 3 isolate MN1302 polyprotein gene, complete cds	dengue virus type 3	84.2	84.2	1	9e-13	100	10707	MF682974.1
Dengue virus type 3 isolate JH967 polyprotein gene, complete cds	dengue virus type 3	84.2	84.2	1	9e-13	100	10707	MF682973.1
Dengue virus type 3 isolate JH250 polyprotein gene, complete cds	dengue virus type 3	84.2	84.2	1	9e-13	100	10707	MF682972.1
Dengue virus type 3 isolate JH88 polyprotein gene, complete cds	dengue virus type 3	84.2	84.2	1	9e-13	100	10707	MF682971.1
Dengue virus type 3 isolate 16DGR58 polyprotein gene, complete cds	dengue virus type 3	84.2	84.2	1	9e-13	100	10707	MF682970.1
Dengue virus type 3 isolate 16DGR45 polyprotein gene, complete cds	dengue virus type 3	84.2	84.2	1	9e-13	100	10707	MF682969.1
Dengue virus type 3 isolate 16DGR41 polyprotein gene, complete cds	dengue virus type 3	84.2	84.2	1	9e-13	100	10707	MF682968.1
Dengue virus type 3 isolate 16DGR40 polyprotein gene, complete cds	dengue virus type 3	84.2	84.2	1	9e-13	100	10707	MF682967.1
Dengue virus type 3 isolate 16DGR39 polyprotein gene, complete cds	dengue virus type 3	84.2	84.2	1	9e-13	100	10707	MF682966.1
Dengue virus type 1 strain UoH_5684 polyprotein gene, partial cds; and 3' UTR	dengue virus type 1	84.2	84.2	1	9e-13	100	461	MG560150.1
Dengue virus type 1 strain UoH_7111 polyprotein gene, partial cds; and 3' UTR	dengue virus type 1	84.2	84.2	1	9e-13	100	447	MG560148.1
Dengue virus type 1 isolate Gabon2012, complete genome	dengue virus type 1	84.2	84.2	1	9e-13	100	10751	MG877557.1
Dengue virus type 1 isolate Thai2013, complete genome	dengue virus type 1	84.2	84.2	1	9e-13	100	10718	MG877556.1
Dengue virus type 1 isolate Ncal2013, complete genome	dengue virus type 1	84.2	84.2	1	9e-13	100	10719	MG877555.1
Dengue virus type 1 isolate Haiti2012, complete genome	dengue virus type 1	84.2	84.2	1	9e-13	100	10719	MG877553.1
Dengue virus type 1 isolate Laos2012, complete genome	dengue virus type 1	84.2	84.2	1	9e-13	100	10625	MG877552.1
Dengue virus type 3 isolate SMD-031, complete genome	dengue virus type 3	84.2	84.2	1	9e-13	100	10707	MH823209.1
Dengue virus type 1 isolate JMB-059, complete genome	dengue virus type 1	84.2	84.2	1	9e-13	100	10728	MH823207.1
Dengue virus type 3 isolate BOL_4025, complete genome	dengue virus type 3	84.2	84.2	1	9e-13	100	10683	MH888333.1
Dengue virus type 3 isolate CNR_15418, complete genome	dengue virus type 3	84.2	84.2	1	9e-13	100	10659	MH888332.1
Dengue virus type 1 isolate 51870, complete genome	dengue virus type 1	84.2	84.2	1	9e-13	100	10714	MF033261.1
Dengue virus type 1 isolate 48555, complete genome	dengue virus type 1	84.2	84.2	1	9e-13	100	10735	MF033260.1
Dengue virus type 1 isolate 44259, complete genome	dengue virus type 1	84.2	84.2	1	9e-13	100	10677	MF033259.1
Dengue virus type 1 isolate 42327, complete genome	dengue virus type 1	84.2	84.2	1	9e-13	100	10676	MF033258.1
Dengue virus type 1 isolate 34427, complete genome	dengue virus type 1	84.2	84.2	1	9e-13	100	10735	MF033257.1
Dengue virus type 1 isolate 31460, complete genome	dengue virus type 1	84.2	84.2	1	9e-13	100	10714	MF033256.1
Dengue virus type 1 isolate 31808, complete genome	dengue virus type 1	84.2	84.2	1	9e-13	100	10714	MF033255.1
Dengue virus type 1 isolate 25657, complete genome	dengue virus type 1	84.2	84.2	1	9e-13	100	10690	MF033254.1
Dengue virus type 1 isolate 19492, complete genome	dengue virus type 1	84.2	84.2	1	9e-13	100	10714	MF033253.1
Dengue virus type 1 isolate 15628, complete genome	dengue virus type 1	84.2	84.2	1	9e-13	100	10714	MF033252.1
Dengue virus type 1 isolate 13085, complete genome	dengue virus type 1	84.2	84.2	1	9e-13	100	10714	MF033251.1
Dengue virus type 1 isolate 09778, complete genome	dengue virus type 1	84.2	84.2	1	9e-13	100	10681	MF033250.1
Dengue virus type 1 isolate 08826, complete genome	dengue virus type 1	84.2	84.2	1	9e-13	100	10680	MF033249.1
Dengue virus type 1 isolate 07581, complete genome	dengue virus type 1	84.2	84.2	1	9e-13	100	10735	MF033248.1
Dengue virus type 1 isolate 07980, complete genome	dengue virus type 1	84.2	84.2	1	9e-13	100	10735	MF033247.1
Dengue virus type 1 isolate 05696, complete genome	dengue virus type 1	84.2	84.2	1	9e-13	100	10735	MF033246.1
Dengue virus type 1 isolate 05372, complete genome	dengue virus type 1	84.2	84.2	1	9e-13	100	10735	MF033245.1
Dengue virus type 1 isolate 05486, complete genome	dengue virus type 1	84.2	84.2	1	9e-13	100	10735	MF033244.1
Dengue virus type 1 isolate 03720, complete genome	dengue virus type 1	84.2	84.2	1	9e-13	100	10714	MF033243.1
Dengue virus type 1 isolate 30014, complete genome	dengue virus type 1	84.2	84.2	1	9e-13	100	10714	MF033242.1
Dengue virus type 1 isolate 52742, complete genome	dengue virus type 1	84.2	84.2	1	9e-13	100	10686	MF033241.1
Dengue virus type 1 isolate 46407, complete genome	dengue virus type 1	84.2	84.2	1	9e-13	100	10735	MF033240.1
Dengue virus type 1 isolate 44137, complete genome	dengue virus type 1	84.2	84.2	1	9e-13	100	10735	MF033239.1
Dengue virus type 1 isolate 29793, complete genome	dengue virus type 1	84.2	84.2	1	9e-13	100	10714	MF033238.1
Dengue virus type 1 isolate 22125, complete genome	dengue virus type 1	84.2	84.2	1	9e-13	100	10714	MF033237.1
Dengue virus type 1 isolate 14455, complete genome	dengue virus type 1	84.2	84.2	1	9e-13	100	10735	MF033236.1
Dengue virus type 1 isolate 13250, complete genome	dengue virus type 1	84.2	84.2	1	9e-13	100	10735	MF033235.1
Dengue virus type 1 isolate 05044, complete genome	dengue virus type 1	84.2	84.2	1	9e-13	100	10714	MF033234.1
Dengue virus type 1 isolate 11777, complete genome	dengue virus type 1	84.2	84.2	1	9e-13	100	10735	MF033233.1
Dengue virus type 1 isolate 09063, complete genome	dengue virus type 1	84.2	84.2	1	9e-13	100	10735	MF033232.1
Dengue virus type 1 isolate 09076, complete genome	dengue virus type 1	84.2	84.2	1	9e-13	100	10735	MF033231.1
Dengue virus type 1 isolate 08355, complete genome	dengue virus type 1	84.2	84.2	1	9e-13	100	10735	MF033230.1
Dengue virus type 1 isolate 06038, complete genome	dengue virus type 1	84.2	84.2	1	9e-13	100	10714	MF033229.1
Dengue virus type 1 isolate 38661, complete genome	dengue virus type 1	84.2	84.2	1	9e-13	100	10714	MF033226.1
Dengue virus type 1 isolate 31741, complete genome	dengue virus type 1	84.2	84.2	1	9e-13	100	10661	MF033224.1
Dengue virus type 1 isolate 31633, complete genome	dengue virus type 1	84.2	84.2	1	9e-13	100	10735	MF033223.1
Dengue virus type 1 isolate 30629, complete genome	dengue virus type 1	84.2	84.2	1	9e-13	100	10735	MF033222.1
Dengue virus type 1 isolate 28041, complete genome	dengue virus type 1	84.2	84.2	1	9e-13	100	10685	MF033221.1
Dengue virus type 1 isolate 25333, complete genome	dengue virus type 1	84.2	84.2	1	9e-13	100	10735	MF033220.1
Dengue virus type 1 isolate 23771, complete genome	dengue virus type 1	84.2	84.2	1	9e-13	100	10735	MF033219.1
Dengue virus type 1 isolate 23136, complete genome	dengue virus type 1	84.2	84.2	1	9e-13	100	10735	MF033218.1
Dengue virus type 1 isolate 21653, complete genome	dengue virus type 1	84.2	84.2	1	9e-13	100	10710	MF033217.1
Dengue virus type 1 isolate 20587, complete genome	dengue virus type 1	84.2	84.2	1	9e-13	100	10735	MF033216.1
Dengue virus type 1 isolate 09200, complete genome	dengue virus type 1	84.2	84.2	1	9e-13	100	10735	MF033215.1
Dengue virus type 1 isolate 07724, complete genome	dengue virus type 1	84.2	84.2	1	9e-13	100	10735	MF033214.1
Dengue virus type 1 isolate 05538, complete genome	dengue virus type 1	84.2	84.2	1	9e-13	100	10714	MF033213.1
Dengue virus type 1 isolate 50458, complete genome	dengue virus type 1	84.2	84.2	1	9e-13	100	10714	MF033212.1
Dengue virus type 1 isolate 42381, complete genome	dengue virus type 1	84.2	84.2	1	9e-13	100	10714	MF033211.1
Dengue virus type 1 isolate 35068, complete genome	dengue virus type 1	84.2	84.2	1	9e-13	100	10735	MF033210.1
Dengue virus type 1 isolate 34645, complete genome	dengue virus type 1	84.2	84.2	1	9e-13	100	10735	MF033209.1
Dengue virus type 1 isolate 26424, complete genome	dengue virus type 1	84.2	84.2	1	9e-13	100	10735	MF033208.1
Dengue virus type 1 isolate 17168, complete genome	dengue virus type 1	84.2	84.2	1	9e-13	100	10735	MF033207.1
Dengue virus type 1 isolate 13160, complete genome	dengue virus type 1	84.2	84.2	1	9e-13	100	10735	MF033206.1
Dengue virus type 1 isolate 49862, complete genome	dengue virus type 1	84.2	84.2	1	9e-13	100	10714	MF033205.1
Dengue virus type 1 isolate 44692, complete genome	dengue virus type 1	84.2	84.2	1	9e-13	100	10714	MF033204.1
Dengue virus type 1 isolate 42373, complete genome	dengue virus type 1	84.2	84.2	1	9e-13	100	10735	MF033203.1
Dengue virus type 1 isolate 35737, complete genome	dengue virus type 1	84.2	84.2	1	9e-13	100	10735	MF033202.1
Dengue virus type 1 isolate 32089, complete genome	dengue virus type 1	84.2	84.2	1	9e-13	100	10735	MF033201.1
Dengue virus type 1 isolate 29368, complete genome	dengue virus type 1	84.2	84.2	1	9e-13	100	10714	MF033200.1
Dengue virus type 1 isolate 21285, complete genome	dengue virus type 1	84.2	84.2	1	9e-13	100	10735	MF033199.1
Dengue virus type 1 isolate 18806, complete genome	dengue virus type 1	84.2	84.2	1	9e-13	100	10714	MF033198.1
Dengue virus type 1 isolate 11887, complete genome	dengue virus type 1	84.2	84.2	1	9e-13	100	10735	MF033197.1
Dengue virus type 1 isolate 42876, complete genome	dengue virus type 1	84.2	84.2	1	9e-13	100	10735	MF033196.1
Dengue virus type 1 isolate DENV-1/China/MY22(2017), complete genome	dengue virus type 1	84.2	84.2	1	9e-13	100	10735	MG679801.1
Dengue virus type 1 isolate DENV-1/China/MY21(2017), complete genome	dengue virus type 1	84.2	84.2	1	9e-13	100	10735	MG679800.1
Dengue virus type 3 isolate 476947_Risaralda_CO_2016, complete genome	dengue virus type 3	84.2	84.2	1	9e-13	100	10706	MH544651.1
Dengue virus type 3 isolate 449982_Meta_CO_2015, complete genome	dengue virus type 3	84.2	84.2	1	9e-13	100	10708	MH544650.1
Dengue virus type 3 isolate 449686_Antioquia_CO_2015, complete genome	dengue virus type 3	84.2	84.2	1	9e-13	100	10707	MH544649.1
Dengue virus type 3 isolate 449335_Boyaca_CO_2015, complete genome	dengue virus type 3	84.2	84.2	1	9e-13	100	10707	MH544647.1
Dengue virus type 1 isolate DENV1-VE-IDAMS-910132_2015-10-19, complete genome	dengue virus type 1	84.2	84.2	1	9e-13	100	10752	MH450312.1
Dengue virus isolate DENVEN-CC0010, complete genome	Dengue virus	84.2	84.2	1	9e-13	100	10684	MH450311.1
Dengue virus isolate DENVEN-CC0032, complete genome	Dengue virus	84.2	84.2	1	9e-13	100	10711	MH450306.1
Dengue virus isolate DENVEN-CC0013, complete genome	Dengue virus	84.2	84.2	1	9e-13	100	10701	MH450304.1
Dengue virus isolate IDAMS-921001, complete genome	Dengue virus	84.2	84.2	1	9e-13	100	10672	MH450303.1
Dengue virus isolate IDAMS-910118, complete genome	Dengue virus	84.2	84.2	1	9e-13	100	10678	MH450299.1
Dengue virus isolate IDAMS-910109, complete genome	Dengue virus	84.2	84.2	1	9e-13	100	10700	MH450297.1
Dengue virus isolate IDAMS-910106, complete genome	Dengue virus	84.2	84.2	1	9e-13	100	10673	MH450296.1
Dengue virus type 1 strain 3083, complete genome	dengue virus type 1	84.2	84.2	1	9e-13	100	10735	KX618706.1
Dengue virus type 1 strain UOH_21749, complete genome	dengue virus type 1	84.2	84.2	1	9e-13	100	10735	KX618705.1
Dengue virus type 1 isolate 2016_Singapore_DENV-1_NPHL, complete genome	dengue virus type 1	84.2	84.2	1	9e-13	100	10706	MF314188.1
Dengue virus type 3 isolate Malaysia_CNR_17046/2012 polyprotein gene, complete cds	dengue virus type 3	84.2	84.2	1	9e-13	100	10659	MF004386.1
Dengue virus type 1 isolate Toulon_CNR_25329/2014 polyprotein gene, complete cds	dengue virus type 1	84.2	84.2	1	9e-13	100	10675	MF004384.1
Dengue virus type 3 isolate 080606, complete genome	dengue virus type 3	84.2	84.2	1	9e-13	100	10634	KY794790.1
Dengue virus type 3 isolate 080521, complete genome	dengue virus type 3	84.2	84.2	1	9e-13	100	10634	KY794789.1
Dengue virus type 3 isolate 080424, complete genome	dengue virus type 3	84.2	84.2	1	9e-13	100	10590	KY794788.1
Dengue virus type 3 isolate 071009, complete genome	dengue virus type 3	84.2	84.2	1	9e-13	100	10617	KY794787.1
Dengue virus type 3 isolate 101027, complete genome	dengue virus type 3	84.2	84.2	1	9e-13	100	10643	KY794786.1
Dengue virus type 3 isolate UI17706 polyprotein gene, complete cds	dengue virus type 3	84.2	84.2	1	9e-13	100	10659	KY849775.1
Dengue virus type 3 isolate UI18630 polyprotein gene, complete cds	dengue virus type 3	84.2	84.2	1	9e-13	100	10660	KY849774.1
Dengue virus type 3 isolate UI17402 polyprotein gene, complete cds	dengue virus type 3	84.2	84.2	1	9e-13	100	10659	KY849773.1
Dengue virus type 3 isolate UI17982 polyprotein gene, complete cds	dengue virus type 3	84.2	84.2	1	9e-13	100	10659	KY849772.1
Dengue virus type 3 isolate UI16836 polyprotein gene, complete cds	dengue virus type 3	84.2	84.2	1	9e-13	100	10659	KY849771.1
Dengue virus type 3 isolate UI17816 polyprotein gene, complete cds	dengue virus type 3	84.2	84.2	1	9e-13	100	10659	KY849770.1
Dengue virus type 3 isolate UI17760 polyprotein gene, complete cds	dengue virus type 3	84.2	84.2	1	9e-13	100	10645	KY849769.1
Dengue virus type 3 isolate UI17583 polyprotein gene, complete cds	dengue virus type 3	84.2	84.2	1	9e-13	100	10660	KY849761.1
Dengue virus type 1 isolate SV671 polyprotein gene, complete cds	dengue virus type 1	84.2	84.2	1	9e-13	100	10675	KY849751.1
Dengue virus type 1 isolate SV393 polyprotein gene, complete cds	dengue virus type 1	84.2	84.2	1	9e-13	100	10675	KY849748.1
Dengue virus type 1 isolate UI17268 polyprotein gene, complete cds	dengue virus type 1	84.2	84.2	1	9e-13	100	10675	KY849747.1
Dengue virus type 1 isolate UI14881 polyprotein gene, complete cds	dengue virus type 1	84.2	84.2	1	9e-13	100	10675	KY849746.1
Dengue virus type 1 isolate UI14029 polyprotein gene, complete cds	dengue virus type 1	84.2	84.2	1	9e-13	100	10675	KY849745.1
Dengue virus type 1 isolate SV602 polyprotein gene, complete cds	dengue virus type 1	84.2	84.2	1	9e-13	100	10675	KY849744.1
Dengue virus type 1 isolate SV594 polyprotein gene, complete cds	dengue virus type 1	84.2	84.2	1	9e-13	100	10675	KY849743.1
Dengue virus type 1 isolate SV300 polyprotein gene, complete cds	dengue virus type 1	84.2	84.2	1	9e-13	100	10675	KY849742.1
Dengue virus type 1 isolate SV68 polyprotein gene, complete cds	dengue virus type 1	84.2	84.2	1	9e-13	100	10675	KY849741.1
Dengue virus type 1 isolate SV36 polyprotein gene, complete cds	dengue virus type 1	84.2	84.2	1	9e-13	100	10675	KY849740.1
Dengue virus type 1 isolate UI18600 polyprotein gene, complete cds	dengue virus type 1	84.2	84.2	1	9e-13	100	10675	KY849738.1
Dengue virus type 1 isolate UI18560 polyprotein gene, complete cds	dengue virus type 1	84.2	84.2	1	9e-13	100	10675	KY849737.1
Dengue virus type 1 isolate UI18058 polyprotein gene, complete cds	dengue virus type 1	84.2	84.2	1	9e-13	100	10675	KY849736.1
Dengue virus type 1 isolate UI18022 polyprotein gene, complete cds	dengue virus type 1	84.2	84.2	1	9e-13	100	10675	KY849735.1
Dengue virus type 1 isolate UI18014 polyprotein gene, complete cds	dengue virus type 1	84.2	84.2	1	9e-13	100	10675	KY849734.1
Dengue virus type 1 isolate UI17968 polyprotein gene, complete cds	dengue virus type 1	84.2	84.2	1	9e-13	100	10675	KY849733.1
Dengue virus type 1 isolate UI17578 polyprotein gene, complete cds	dengue virus type 1	84.2	84.2	1	9e-13	100	10675	KY849732.1
Dengue virus type 1 isolate UI17517 polyprotein gene, complete cds	dengue virus type 1	84.2	84.2	1	9e-13	100	10675	KY849731.1
Dengue virus type 1 isolate UI17443 polyprotein gene, complete cds	dengue virus type 1	84.2	84.2	1	9e-13	100	10675	KY849730.1
Dengue virus type 1 isolate UI15814 polyprotein gene, complete cds	dengue virus type 1	84.2	84.2	1	9e-13	100	10675	KY849729.1
Dengue virus type 1 isolate UI15711 polyprotein gene, complete cds	dengue virus type 1	84.2	84.2	1	9e-13	100	10675	KY849728.1
Dengue virus type 1 isolate UI15219 polyprotein gene, complete cds	dengue virus type 1	84.2	84.2	1	9e-13	100	10675	KY849726.1
Dengue virus type 1 isolate UI15040 polyprotein gene, complete cds	dengue virus type 1	84.2	84.2	1	9e-13	100	10675	KY849725.1
Dengue virus type 1 isolate UI14612 polyprotein gene, complete cds	dengue virus type 1	84.2	84.2	1	9e-13	100	10675	KY849724.1
Dengue virus type 1 isolate SV582 polyprotein gene, complete cds	dengue virus type 1	84.2	84.2	1	9e-13	100	10675	KY849723.1
Dengue virus type 1 isolate SV541 polyprotein gene, complete cds	dengue virus type 1	84.2	84.2	1	9e-13	100	10675	KY849722.1
Dengue virus type 1 isolate SV532 polyprotein gene, complete cds	dengue virus type 1	84.2	84.2	1	9e-13	100	10675	KY849721.1
Dengue virus type 1 isolate SV437 polyprotein gene, complete cds	dengue virus type 1	84.2	84.2	1	9e-13	100	10675	KY849720.1
Dengue virus type 1 isolate SV427 polyprotein gene, complete cds	dengue virus type 1	84.2	84.2	1	9e-13	100	10675	KY849719.1
Dengue virus type 1 isolate SV410 polyprotein gene, complete cds	dengue virus type 1	84.2	84.2	1	9e-13	100	10675	KY849718.1
Dengue virus type 1 isolate SV409 polyprotein gene, complete cds	dengue virus type 1	84.2	84.2	1	9e-13	100	10675	KY849717.1
Dengue virus type 1 isolate SV385 polyprotein gene, complete cds	dengue virus type 1	84.2	84.2	1	9e-13	100	10675	KY849716.1
Dengue virus type 1 isolate SV381 polyprotein gene, complete cds	dengue virus type 1	84.2	84.2	1	9e-13	100	10675	KY849715.1
Dengue virus type 1 isolate SV243 polyprotein gene, complete cds	dengue virus type 1	84.2	84.2	1	9e-13	100	10675	KY849714.1
Dengue virus type 1 isolate SV232 polyprotein gene, complete cds	dengue virus type 1	84.2	84.2	1	9e-13	100	10675	KY849713.1
Dengue virus type 1 isolate SV231 polyprotein gene, complete cds	dengue virus type 1	84.2	84.2	1	9e-13	100	10675	KY849712.1
Dengue virus type 1 isolate SV228 polyprotein gene, complete cds	dengue virus type 1	84.2	84.2	1	9e-13	100	10675	KY849711.1
Dengue virus type 1 isolate SV220 polyprotein gene, complete cds	dengue virus type 1	84.2	84.2	1	9e-13	100	10675	KY849710.1
Dengue virus type 1 isolate SV218 polyprotein gene, complete cds	dengue virus type 1	84.2	84.2	1	9e-13	100	10675	KY849709.1
Dengue virus type 1 isolate SV204 polyprotein gene, complete cds	dengue virus type 1	84.2	84.2	1	9e-13	100	10675	KY849708.1
Dengue virus type 1 isolate SV130 polyprotein gene, complete cds	dengue virus type 1	84.2	84.2	1	9e-13	100	10675	KY849707.1
Dengue virus type 1 isolate SV86 polyprotein gene, complete cds	dengue virus type 1	84.2	84.2	1	9e-13	100	10675	KY849706.1
Dengue virus type 1 isolate SV32 polyprotein gene, complete cds	dengue virus type 1	84.2	84.2	1	9e-13	100	10675	KY849705.1
Dengue virus type 1 isolate LNT2313 polyprotein gene, complete cds	dengue virus type 1	84.2	84.2	1	9e-13	100	10675	KY849704.1
Dengue virus type 1 isolate LNT1660 polyprotein gene, complete cds	dengue virus type 1	84.2	84.2	1	9e-13	100	10675	KY849703.1
Dengue virus type 1 isolate UI17524 polyprotein gene, complete cds	dengue virus type 1	84.2	84.2	1	9e-13	100	10675	KY849702.1
Dengue virus type 1 isolate SV337 polyprotein gene, complete cds	dengue virus type 1	84.2	84.2	1	9e-13	100	10673	KY849701.1
Dengue virus type 3 strain D3/Vietnam/9809aTw, complete genome	dengue virus type 3	84.2	84.2	1	9e-13	100	10652	KY670634.1
Dengue virus type 1 isolate YN176282, complete genome	dengue virus type 1	84.2	84.2	1	9e-13	100	10735	MF683117.1
Dengue virus type 1 isolate YN2, complete genome	dengue virus type 1	84.2	84.2	1	9e-13	100	10735	MF681692.1
Dengue virus type 3 isolate I/B/DENV3/2014, complete genome	dengue virus type 3	84.2	84.2	1	9e-13	100	10603	KX855927.1
Dengue virus type 1 isolate TD-00061-P, complete genome	dengue virus type 1	84.2	84.2	1	9e-13	100	10677	KY474307.1
Dengue virus type 1 isolate TD-00087-P, complete genome	dengue virus type 1	84.2	84.2	1	9e-13	100	10677	KY474306.1
Dengue virus type 1 isolate 00099-S, complete genome	dengue virus type 1	84.2	84.2	1	9e-13	100	10676	KY474305.1
Dengue virus type 1 isolate TD-00044-S, complete genome	dengue virus type 1	84.2	84.2	1	9e-13	100	10678	KY474303.1
Dengue virus type 1 isolate D1/Taiwan/813KH9809b polyprotein gene, complete cds	dengue virus type 1	84.2	84.2	1	9e-13	100	10689	KY496856.1
Dengue virus type 1 isolate D1/Philippines/1610cTw polyprotein gene, complete cds	dengue virus type 1	84.2	84.2	1	9e-13	100	10689	KY496855.1
Dengue virus type 1 isolate D1/Taiwan/114TP1611a polyprotein gene, complete cds	dengue virus type 1	84.2	84.2	1	9e-13	100	10689	KY496854.1
Dengue virus type 1 strain DENV1/EC/Esmeraldas/210/2014, complete genome	dengue virus type 1	84.2	84.2	1	9e-13	100	10687	MF797878.1
Dengue virus type 1 strain D1/Taiwan/709TN0706a polyprotein gene, complete cds	dengue virus type 1	84.2	84.2	1	9e-13	100	10689	KX951690.1
Dengue virus type 1 strain D1/Taiwan/900PT0407a polyprotein gene, complete cds	dengue virus type 1	84.2	84.2	1	9e-13	100	10689	KX951689.1
Dengue virus type 1 strain TC861HA, complete genome	dengue virus type 1	84.2	84.2	1	9e-13	100	10709	MF576311.1
Dengue virus type 1 strain YNPE1, complete genome	dengue virus type 1	84.2	84.2	1	9e-13	100	10821	MF405201.1
Dengue virus type 3 strain YNPE3, complete genome	dengue virus type 3	84.2	84.2	1	9e-13	100	10627	MF370226.1
Dengue virus type 3 isolate 201610225, complete genome	dengue virus type 3	84.2	84.2	1	9e-13	100	10707	KY863456.1
Dengue virus 3 Capsid, Premembrane, Envelope, Non-structural 1, Non-structural 2a, Non-structural 2b, Non-structural 3, Non-structural 4a, Non-structural 4b, Non-structural 5 gene for polyprotein, Capsid, Premembrane, Envelope, Non-structural 1, Non-structural 2a, Non-structural 2b, Non-structural 3, Non-structural 4a, Non-structural 4b, Non-structural 5 region, strain 2353394, isolate 2353394	dengue virus type 3	84.2	84.2	1	9e-13	100	10707	LT898452.1
Dengue virus 3 Capsid, Premembrane, Envelope, Non-structural 1, Non-structural 2a, Non-structural 2b, Non-structural 3, Non-structural 4a, Non-structural 4b, Non-structural 5 gene for polyprotein, 1 region, strain 2424900, isolate 2424900	dengue virus type 3	84.2	84.2	1	9e-13	100	10707	LT898451.1
Dengue virus type 1 strain Hue265/2013, complete genome	dengue virus type 1	84.2	84.2	1	9e-13	100	10732	KX595191.1
Dengue virus type 1 isolate H.sapiens-wt/BLM/2016/MA-WGS16-006-SER, complete genome	dengue virus type 1	84.2	84.2	1	9e-13	100	10717	KY829115.1
Dengue virus type 1 strain TM248 polyprotein gene, complete cds	dengue virus type 1	84.2	84.2	1	9e-13	100	10740	KX452065.1
Dengue virus type 1 strain TM79 polyprotein gene, complete cds	dengue virus type 1	84.2	84.2	1	9e-13	100	10674	KX452058.1
Dengue virus type 3 isolate SG(EHI)D3/15095Y15, complete genome	dengue virus type 3	84.2	84.2	1	9e-13	100	10667	KY921907.1
Dengue virus type 3 isolate SG(EHI)D3/23167Y15, complete genome	dengue virus type 3	84.2	84.2	1	9e-13	100	10675	KY921906.1
Dengue virus type 1 isolate SG(EHI)D1/03329Y15, complete genome	dengue virus type 1	84.2	84.2	1	9e-13	100	10714	KY921903.1
Dengue virus type 1 isolate SG(EHI)D1/10760Y15, complete genome	dengue virus type 1	84.2	84.2	1	9e-13	100	10735	KY921902.1
Dengue virus type 1 isolate SG(EHI)DED65008 polyprotein gene, complete cds	dengue virus type 1	84.2	84.2	1	9e-13	100	10685	GQ357692.2
Dengue virus type 1 isolate SG(EHI)D1/0091Y09 polyprotein gene, complete cds	dengue virus type 1	84.2	84.2	1	9e-13	100	10714	JF960211.2
Dengue virus type 1 isolate SG(EHI)D1/60330Y11 polyprotein gene, complete cds	dengue virus type 1	84.2	84.2	1	9e-13	100	10735	JN544411.2
Dengue virus type 1 isolate SG(EHI)D1/14158Y11 polyprotein gene, complete cds	dengue virus type 1	84.2	84.2	1	9e-13	100	10735	JN544410.2
Dengue virus type 1 isolate SG(EHI)D1/09106Y11 polyprotein gene, complete cds	dengue virus type 1	84.2	84.2	1	9e-13	100	10735	JN544409.2
Dengue virus type 1 isolate SG(EHI)D1/15834Y11 polyprotein gene, complete cds	dengue virus type 1	84.2	84.2	1	9e-13	100	10714	JN544407.2
Dengue virus type 1 isolate SG(EHI)D1/38903Y14 polyprotein gene, complete cds	dengue virus type 1	84.2	84.2	1	9e-13	100	10735	KX224263.2
Dengue virus type 1 isolate SG(EHI)D1/38043Y14 polyprotein gene, complete cds	dengue virus type 1	84.2	84.2	1	9e-13	100	10735	KX224261.2
Dengue virus type 1 isolate SG(EHI)D1/44614Y11 polyprotein gene, complete cds	dengue virus type 1	84.2	84.2	1	9e-13	100	10713	KR779783.2
Dengue virus type 1 isolate SG(EHI)D1/07211Y14 polyprotein gene, complete cds	dengue virus type 1	84.2	84.2	1	9e-13	100	10735	KJ806963.2
Dengue virus type 1 isolate SG(EHI)D1/01963Y14 polyprotein gene, complete cds	dengue virus type 1	84.2	84.2	1	9e-13	100	10735	KJ806961.2
Dengue virus type 1 isolate SG(EHI)D1/07771Y14 polyprotein gene, complete cds	dengue virus type 1	84.2	84.2	1	9e-13	100	10735	KJ806959.2
Dengue virus type 1 isolate SG(EHI)D1/04009Y13 polyprotein gene, complete cds	dengue virus type 1	84.2	84.2	1	9e-13	100	10661	KJ806953.2
Dengue virus type 1 isolate SG(EHI)D1/51415Y13 polyprotein gene, complete cds	dengue virus type 1	84.2	84.2	1	9e-13	100	10735	KJ806951.2
Dengue virus type 1 isolate SG(EHI)D1/50903Y13 polyprotein gene, complete cds	dengue virus type 1	84.2	84.2	1	9e-13	100	10735	KJ806950.2
Dengue virus type 1 isolate SG(EHI)D1/41757Y13 polyprotein gene, complete cds	dengue virus type 1	84.2	84.2	1	9e-13	100	10735	KJ806949.2
Dengue virus type 1 isolate SG(EHI)D1/35503Y13 polyprotein gene, complete cds	dengue virus type 1	84.2	84.2	1	9e-13	100	10708	KJ806947.2
Dengue virus type 1 isolate SG(EHI)D1/27197Y13 polyprotein gene, complete cds	dengue virus type 1	84.2	84.2	1	9e-13	100	10735	KJ806946.2
Dengue virus type 1 isolate SG(EHI)D1/26610Y13 polyprotein gene, complete cds	dengue virus type 1	84.2	84.2	1	9e-13	100	10735	KJ806945.2
Dengue virus type 1 isolate SG(EHI)D1/13260Y13 polyprotein gene, complete cds	dengue virus type 1	84.2	84.2	1	9e-13	100	10735	KJ806944.2
Dengue virus type 1 isolate SG(EHI)D1/11986Y13 polyprotein gene, complete cds	dengue virus type 1	84.2	84.2	1	9e-13	100	10735	KJ806943.2
Dengue virus type 1 isolate SG(EHI)D1/09717Y13 polyprotein gene, complete cds	dengue virus type 1	84.2	84.2	1	9e-13	100	10735	KJ806941.2
Dengue virus type 1 isolate SG(EHI)D1/01053Y13 polyprotein gene, complete cds	dengue virus type 1	84.2	84.2	1	9e-13	100	10735	KJ806939.2
Dengue virus type 3 vector p3(delta30), complete sequence	Dengue virus type 3 vector p3(delta30)	84.2	84.2	1	9e-13	100	15145	AY656170.1
Dengue virus type 3 vector p3, complete sequence	Dengue virus type 3 vector p3	84.2	84.2	1	9e-13	100	15176	AY656169.1
Dengue virus type 1 isolate GZ-201601, complete genome	dengue virus type 1	84.2	84.2	1	9e-13	100	10714	KX621253.1
Dengue virus type 1 isolate GZ8_55/S/Baiyun/2013/DEV1, complete genome	dengue virus type 1	84.2	84.2	1	9e-13	100	10624	KX621251.1
Dengue virus type 1 isolate GZ8_46/S/Haizhu/2014/DEV1, complete genome	dengue virus type 1	84.2	84.2	1	9e-13	100	10649	KX621250.1
Dengue virus type 1 isolate GZ-4/M/GZ/2014/DEV1, complete genome	dengue virus type 1	84.2	84.2	1	9e-13	100	10643	KX621249.1
Dengue virus type 1 isolate GZ8_81/S/Panyu/2014/DEV1, complete genome	dengue virus type 1	84.2	84.2	1	9e-13	100	10673	KX459392.1
Dengue virus type 1 isolate GZ8_50/S/Zengcheng/2014/DEV1, complete genome	dengue virus type 1	84.2	84.2	1	9e-13	100	10623	KX459391.1
Dengue virus type 1 isolate GZ8_48/S/Yuexiu/2014/DEV1, complete genome	dengue virus type 1	84.2	84.2	1	9e-13	100	10668	KX459390.1
Dengue virus type 1 isolate GZ8_44/S/Tianhe/2014/DEV1, complete genome	dengue virus type 1	84.2	84.2	1	9e-13	100	10664	KX459389.1
Dengue virus type 1 isolate Gz-7/M/GZ/2014/DEV1, complete genome	dengue virus type 1	84.2	84.2	1	9e-13	100	10666	KX459388.1
Dengue virus type 1 isolate GZ-6/M/GZ/2014/DEV1, complete genome	dengue virus type 1	84.2	84.2	1	9e-13	100	10670	KX459387.1
Dengue virus type 1 isolate Gz-2/M/GZ/2014/DEV1, complete genome	dengue virus type 1	84.2	84.2	1	9e-13	100	10666	KX459386.1
Dengue virus type 1 strain DENV1-18805, complete genome	dengue virus type 1	84.2	84.2	1	9e-13	100	10665	KU509266.1
Dengue virus type 1 strain DENV1-8356, complete genome	dengue virus type 1	84.2	84.2	1	9e-13	100	10624	KU509253.1
Dengue virus type 3 isolate Pythium, complete genome	dengue virus type 3	84.2	84.2	1	9e-13	100	10681	KT424097.1
Dengue virus type 1 isolate GZ-12/M/GZ/2014/DEV1, complete genome	dengue virus type 1	84.2	84.2	1	9e-13	100	10691	KX225493.1
Dengue virus type 1 isolate GZ-11/M/GZ/2014/DEV1, complete genome	dengue virus type 1	84.2	84.2	1	9e-13	100	10691	KX225492.1
Dengue virus type 1 isolate GZ8_A3795/M/GZ/2006/DEV1, complete genome	dengue virus type 1	84.2	84.2	1	9e-13	100	10688	KX225491.1
Dengue virus type 1 isolate GZ8_67/S/Baiyun/2013/DEV1, complete genome	dengue virus type 1	84.2	84.2	1	9e-13	100	10676	KX225490.1
Dengue virus type 1 isolate GZ8_63/S/Liwan/2013/DEV1, complete genome	dengue virus type 1	84.2	84.2	1	9e-13	100	10678	KX225489.1
Dengue virus type 1 isolate GZ8_59/S/Dongshan/2013/DEV1, complete genome	dengue virus type 1	84.2	84.2	1	9e-13	100	10692	KX225488.1
Dengue virus type 1 isolate GZ8_53/S/Liwan/2013/DEV1, complete genome	dengue virus type 1	84.2	84.2	1	9e-13	100	10618	KX225487.1
Dengue virus type 1 isolate GZ8_9/S/Yuexiu/2014/DEV1, complete genome	dengue virus type 1	84.2	84.2	1	9e-13	100	10692	KX225484.1
Dengue virus type 1 isolate GZ8_2/S/Yuexiu/2014/DEV1, complete genome	dengue virus type 1	84.2	84.2	1	9e-13	100	10651	KX225483.1
Dengue virus type 1 isolate Sz-25/M/SZ/2014/DEV1, complete genome	dengue virus type 1	84.2	84.2	1	9e-13	100	10687	KX620455.1
Dengue virus type 1 isolate Sz-8/M/SZ/2014/DEV1, complete genome	dengue virus type 1	84.2	84.2	1	9e-13	100	10667	KX620453.1
Dengue virus type 1 isolate Sz-1/M/SZ/2014/DEV1, complete genome	dengue virus type 1	84.2	84.2	1	9e-13	100	10666	KX620452.1
Dengue virus type 1 isolate LRY-N/M/SZ/2014/DEV1, complete genome	dengue virus type 1	84.2	84.2	1	9e-13	100	10670	KX620451.1
Dengue virus type 3 isolate DENV-3/USA/FL-BPHL-0204/2023 polyprotein (POLY) gene, complete cds; and sfRNA1 lncRNA gene, partial sequence	dengue virus type 3	84.2	84.2	1	9e-13	100	10633	OR977099.1
Dengue virus type 3 isolate DENV-3/USA/FL-BPHL-0201/2023 polyprotein (POLY) gene, complete cds; and sfRNA1 lncRNA gene, partial sequence	dengue virus type 3	84.2	84.2	1	9e-13	100	10633	OR977096.1
Dengue virus type 3 isolate DENV-3/USA/FL-BPHL-0200/2023 polyprotein (POLY) gene, complete cds; and sfRNA1 lncRNA gene, complete sequence	dengue virus type 3	84.2	84.2	1	9e-13	100	10672	OR977095.1
Dengue virus type 3 isolate DENV-3/USA/FL-BPHL-0198/2023 polyprotein (POLY) gene, complete cds; and sfRNA1 lncRNA gene, partial sequence	dengue virus type 3	84.2	84.2	1	9e-13	100	10633	OR977093.1
Dengue virus type 3 isolate DENV-3/USA/FL-BPHL-0197/2023 polyprotein (POLY) gene, complete cds; and sfRNA1 lncRNA gene, partial sequence	dengue virus type 3	84.2	84.2	1	9e-13	100	10671	OR977092.1
Dengue virus type 3 isolate DENV-3/USA/FL-BPHL-0196/2023 polyprotein (POLY) gene, complete cds; and sfRNA1 lncRNA gene, partial sequence	dengue virus type 3	84.2	84.2	1	9e-13	100	10668	OR977091.1
Dengue virus type 3 isolate DENV-3/USA/FL-BPHL-0195/2023 polyprotein (POLY) gene, complete cds; and sfRNA1 lncRNA gene, partial sequence	dengue virus type 3	84.2	84.2	1	9e-13	100	10668	OR977090.1
Dengue virus type 3 isolate DENV-3/USA/FL-BPHL-0193/2023 polyprotein (POLY) gene, complete cds; and sfRNA1 lncRNA gene, partial sequence	dengue virus type 3	84.2	84.2	1	9e-13	100	10666	OR977088.1
Dengue virus type 3 isolate DENV-3/USA/FL-BPHL-0191/2023 polyprotein (POLY) gene, complete cds; and sfRNA1 lncRNA gene, partial sequence	dengue virus type 3	84.2	84.2	1	9e-13	100	10671	OR977086.1
Dengue virus type 3 isolate DENV-3/USA/FL-BPHL-0190/2023 polyprotein (POLY) gene, complete cds; and sfRNA1 lncRNA gene, partial sequence	dengue virus type 3	84.2	84.2	1	9e-13	100	10663	OR977085.1
Dengue virus type 3 isolate DENV-3/USA/FL-BPHL-0187/2023 polyprotein (POLY) gene, complete cds; and sfRNA1 lncRNA gene, partial sequence	dengue virus type 3	84.2	84.2	1	9e-13	100	10668	OR977082.1
Dengue virus type 3 isolate DENV-3/USA/FL-BPHL-0181/2023 polyprotein (POLY) gene, complete cds; and sfRNA1 lncRNA gene, partial sequence	dengue virus type 3	84.2	84.2	1	9e-13	100	10692	OR977076.1
Dengue virus type 3 isolate DENV-3/USA/FL-BPHL-0180/2023 polyprotein (POLY) gene, complete cds; and sfRNA1 lncRNA gene, partial sequence	dengue virus type 3	84.2	84.2	1	9e-13	100	10671	OR977075.1
Dengue virus type 3 isolate DENV-3/USA/FL-BPHL-0178/2023 polyprotein (POLY) gene, complete cds; and sfRNA1 lncRNA gene, partial sequence	dengue virus type 3	84.2	84.2	1	9e-13	100	10627	OR977073.1
Dengue virus type 3 isolate DENV-3/USA/FL-BPHL-0177/2023 polyprotein (POLY) gene, complete cds; and sfRNA1 lncRNA gene, partial sequence	dengue virus type 3	84.2	84.2	1	9e-13	100	10626	OR977072.1
Dengue virus type 1 isolate DENV1/NIHPAK-32/2023 polyprotein (POLY) gene, complete cds; and sfRNA1 lncRNA gene, partial sequence	dengue virus type 1	84.2	84.2	1	9e-13	100	10716	OR936769.1
Dengue virus type 1 isolate DENV1/NIHPAK-26/2023 polyprotein (POLY) gene, complete cds; and sfRNA1 lncRNA gene, partial sequence	dengue virus type 1	84.2	84.2	1	9e-13	100	10722	OR936768.1
Dengue virus type 1 isolate DENV1/NIHPAK-30/2023 polyprotein (POLY) gene, complete cds; and sfRNA1 lncRNA gene, partial sequence	dengue virus type 1	84.2	84.2	1	9e-13	100	10721	OR936767.1
Dengue virus type 1 isolate DENV1/NIHPAK-23/2023 polyprotein (POLY) gene, complete cds; and sfRNA1 lncRNA gene, partial sequence	dengue virus type 1	84.2	84.2	1	9e-13	100	10706	OR936766.1
Dengue virus type 1 isolate DENV1/NIHPAK-24/2023 polyprotein (POLY) gene, complete cds; and sfRNA1 lncRNA gene, partial sequence	dengue virus type 1	84.2	84.2	1	9e-13	100	10718	OR936765.1
Dengue virus type 1 isolate DENV1/NIHPAK-25/2023 polyprotein (POLY) gene, complete cds; and sfRNA1 lncRNA gene, partial sequence	dengue virus type 1	84.2	84.2	1	9e-13	100	10707	OR936764.1
Dengue virus type 1 isolate DENV1/NIHPAK-10/2023 polyprotein (POLY) gene, complete cds; and sfRNA1 lncRNA gene, partial sequence	dengue virus type 1	84.2	84.2	1	9e-13	100	10703	OR936763.1
Dengue virus type 1 isolate DENV1/NIHPAK-29/2023 polyprotein (POLY) gene, complete cds; and sfRNA1 lncRNA gene, partial sequence	dengue virus type 1	84.2	84.2	1	9e-13	100	10723	OR936762.1
Dengue virus type 1 isolate DENV1/NIHPAK-34/2023 polyprotein (POLY) gene, complete cds; and sfRNA1 lncRNA gene, partial sequence	dengue virus type 1	84.2	84.2	1	9e-13	100	10725	OR936761.1
Dengue virus type 1 isolate DENV1/NIHPAK-37/2023 polyprotein (POLY) gene, complete cds; and sfRNA1 lncRNA gene, partial sequence	dengue virus type 1	84.2	84.2	1	9e-13	100	10709	OR936760.1
Dengue virus type 1 isolate DENV1/NIHPAK-31/2023 polyprotein (POLY) gene, complete cds; and sfRNA1 lncRNA gene, partial sequence	dengue virus type 1	84.2	84.2	1	9e-13	100	10720	OR936759.1
Dengue virus type 1 isolate DENV1/NIHPAK-156/2023 polyprotein (POLY) gene, complete cds; and sfRNA1 lncRNA gene, partial sequence	dengue virus type 1	84.2	84.2	1	9e-13	100	10669	OR936758.1
Dengue virus type 1 isolate DENV1/NIHPAK-127/2023 polyprotein (POLY) gene, complete cds; and sfRNA1 lncRNA gene, partial sequence	dengue virus type 1	84.2	84.2	1	9e-13	100	10665	OR936757.1
Dengue virus type 1 isolate DENV1/NIHPAK-74/2023 polyprotein (POLY) gene, complete cds; and sfRNA1 lncRNA gene, partial sequence	dengue virus type 1	84.2	84.2	1	9e-13	100	10702	OR936756.1
Dengue virus type 1 isolate DENV1/NIHPAK-45/2023 polyprotein (POLY) gene, complete cds; and sfRNA1 lncRNA gene, partial sequence	dengue virus type 1	84.2	84.2	1	9e-13	100	10709	OR936754.1
Dengue virus type 1 isolate DENV1/NIHPAK-43/2023 polyprotein (POLY) gene, complete cds; and sfRNA1 lncRNA gene, partial sequence	dengue virus type 1	84.2	84.2	1	9e-13	100	10706	OR936753.1
Dengue virus type 3 isolate SEN/H3A_UCAD-SHC1091/2019 genomic sequence	dengue virus type 3	84.2	84.2	1	9e-13	100	10698	OR800009.1
Dengue virus type 1 isolate SEN/H3A_UCAD-SHC0775/2019 genomic sequence	dengue virus type 1	84.2	84.2	1	9e-13	100	10715	OR800007.1
Dengue virus type 1 isolate AIIMS-B/BC/RC/DH-17 polyprotein (POLY) gene, complete cds; and sfRNA1 lncRNA gene, partial sequence	dengue virus type 1	84.2	84.2	1	9e-13	100	10690	OR888733.1
Dengue virus type 1 isolate AIIMS-B/BC/RC/DH-1 polyprotein (POLY) gene, complete cds; and sfRNA1 lncRNA gene, partial sequence	dengue virus type 1	84.2	84.2	1	9e-13	100	10698	OR888730.1
Dengue virus type 1 isolate Ad246 polyprotein (POLY) gene, complete cds; and sfRNA1 lncRNA gene, partial sequence	dengue virus type 1	84.2	84.2	1	9e-13	100	10595	OR259175.1
Dengue virus type 1 isolate Ad193 polyprotein (POLY) gene, complete cds; and sfRNA1 lncRNA gene, partial sequence	dengue virus type 1	84.2	84.2	1	9e-13	100	10641	OR259174.1
Dengue virus type 3 isolate DENV-3/USA/FL-BPHL-0167/2023 polyprotein (POLY) gene, complete cds; and sfRNA1 lncRNA gene, partial sequence	dengue virus type 3	84.2	84.2	1	9e-13	100	10633	OR821965.1
Dengue virus type 3 isolate DENV-3/USA/FL-BPHL-0160/2023 polyprotein (POLY) gene, complete cds; and sfRNA1 lncRNA gene, partial sequence	dengue virus type 3	84.2	84.2	1	9e-13	100	10667	OR821958.1
Dengue virus type 3 isolate DENV-3/USA/FL-BPHL-0158/2023 polyprotein (POLY) gene, complete cds; and sfRNA1 lncRNA gene, partial sequence	dengue virus type 3	84.2	84.2	1	9e-13	100	10664	OR821956.1
Dengue virus type 3 isolate DENV-3/USA/FL-BPHL-0157/2023 polyprotein (POLY) gene, complete cds; and sfRNA1 lncRNA gene, partial sequence	dengue virus type 3	84.2	84.2	1	9e-13	100	10658	OR821955.1
Dengue virus type 3 isolate DENV-3/USA/FL-BPHL-0155/2023 polyprotein (POLY) gene, complete cds; and sfRNA1 lncRNA gene, partial sequence	dengue virus type 3	84.2	84.2	1	9e-13	100	10639	OR821953.1
Dengue virus type 3 isolate DENV3_CDBT_TU_NP224, complete genome	dengue virus type 3	84.2	84.2	1	9e-13	100	10708	OR821726.1
Dengue virus type 1 isolate DENV1_CDBT_TU_NP208 polyprotein (POLY) gene, complete cds; and sfRNA1 lncRNA gene, partial sequence	dengue virus type 1	84.2	84.2	1	9e-13	100	10638	OR821723.1
Dengue virus type 1 isolate DENV1_CDBT_TU_NP44 polyprotein (POLY) gene, complete cds; and sfRNA1 lncRNA gene, partial sequence	dengue virus type 1	84.2	84.2	1	9e-13	100	10638	OR821722.1
Dengue virus type 1 isolate DENV1_CDBT_TU_NP34 polyprotein (POLY) gene, complete cds; and sfRNA1 lncRNA gene, partial sequence	dengue virus type 1	84.2	84.2	1	9e-13	100	10638	OR821721.1
Dengue virus type 1 isolate DENV1_Fr23_MAR9155_complete_genome polyprotein (POLY) gene, complete cds; and sfRNA1 lncRNA gene, partial sequence	dengue virus type 1	84.2	84.2	1	9e-13	100	10718	OR804008.1
Dengue virus type 3 isolate INMI-CaseI1/DENV3-III/2023 polyprotein (POLY) gene, complete cds; and sfRNA1 lncRNA gene, partial sequence	dengue virus type 3	84.2	84.2	1	9e-13	100	10642	OR578395.1
Dengue virus type 3 isolate INMI-Case3/DENV3-III/2023 polyprotein (POLY) gene, complete cds; and sfRNA1 lncRNA gene, partial sequence	dengue virus type 3	84.2	84.2	1	9e-13	100	10642	OR575180.1
Dengue virus type 3 isolate INMI-Case2/DENV3-III/2023 polyprotein (POLY) gene, complete cds; and sfRNA1 lncRNA gene, partial sequence	dengue virus type 3	84.2	84.2	1	9e-13	100	10642	OR574470.1
Dengue virus type 3 isolate DENV-3/USA/FL-BPHL-0128/2023 polyprotein (POLY) gene, complete cds; and sfRNA1 lncRNA gene, partial sequence	dengue virus type 3	84.2	84.2	1	9e-13	100	10665	OR771197.1
Dengue virus type 3 isolate DENV-3/USA/FL-BPHL-0087/2023 polyprotein (POLY) gene, complete cds; and sfRNA1 lncRNA gene, partial sequence	dengue virus type 3	84.2	84.2	1	9e-13	100	10625	OR771161.1
Dengue virus type 3 isolate DENV-3/USA/FL-BPHL-0085/2023 polyprotein (POLY) gene, complete cds; and sfRNA1 lncRNA gene, partial sequence	dengue virus type 3	84.2	84.2	1	9e-13	100	10619	OR771158.1
Dengue virus type 1 strain Haiti/1207/2014, complete genome	dengue virus type 1	84.2	84.2	1	9e-13	100	10735	KT279761.2
Dengue virus 1 strain UOH 3041 polyprotein gene, partial cds; and 3' UTR	dengue virus type 1	84.2	84.2	1	9e-13	100	424	KP974821.1
Dengue virus type 3 isolate 2020-CHUM22 polyprotein (POLY) gene, complete cds; and sfRNA1 lncRNA gene, partial sequence	dengue virus type 3	84.2	84.2	1	9e-13	100	10639	OR229985.1
Dengue virus type 3 isolate 2020-CHUM11 polyprotein (POLY) gene, complete cds; and sfRNA1 lncRNA gene, partial sequence	dengue virus type 3	84.2	84.2	1	9e-13	100	10639	OR229984.1
Dengue virus type 3 isolate 2020-CHUM21 polyprotein (POLY) gene, complete cds; and sfRNA1 lncRNA gene, partial sequence	dengue virus type 3	84.2	84.2	1	9e-13	100	10639	OR229983.1
Dengue virus type 3 isolate 2020-CHUM13 polyprotein (POLY) gene, complete cds; and sfRNA1 lncRNA gene, partial sequence	dengue virus type 3	84.2	84.2	1	9e-13	100	10649	OR229982.1
Dengue virus type 3 isolate 2020-IPG17 polyprotein (POLY) gene, complete cds; and sfRNA1 lncRNA gene, partial sequence	dengue virus type 3	84.2	84.2	1	9e-13	100	10648	OR229981.1
Dengue virus type 3 isolate 2020-IPG16 polyprotein (POLY) gene, complete cds; and sfRNA1 lncRNA gene, partial sequence	dengue virus type 3	84.2	84.2	1	9e-13	100	10649	OR229980.1
Dengue virus type 3 isolate 2020-CHUM17 polyprotein (POLY) gene, complete cds; and sfRNA1 lncRNA gene, partial sequence	dengue virus type 3	84.2	84.2	1	9e-13	100	10649	OR229979.1
Dengue virus type 3 isolate 2020-CHUM24 polyprotein (POLY) gene, complete cds; and sfRNA1 lncRNA gene, partial sequence	dengue virus type 3	84.2	84.2	1	9e-13	100	10649	OR229978.1
Dengue virus type 3 isolate 2020-CHUM16 polyprotein (POLY) gene, complete cds; and sfRNA1 lncRNA gene, partial sequence	dengue virus type 3	84.2	84.2	1	9e-13	100	10649	OR229977.1
Dengue virus type 1 isolate 2020-IPG8 polyprotein (POLY) gene, complete cds; and sfRNA1 lncRNA gene, partial sequence	dengue virus type 1	84.2	84.2	1	9e-13	100	10665	OR229957.1
Dengue virus type 1 isolate 2020-IPG12 polyprotein (POLY) gene, complete cds; and sfRNA1 lncRNA gene, partial sequence	dengue virus type 1	84.2	84.2	1	9e-13	100	10665	OR229956.1
Dengue virus type 1 isolate 2020-IPG11 polyprotein (POLY) gene, complete cds; and sfRNA1 lncRNA gene, partial sequence	dengue virus type 1	84.2	84.2	1	9e-13	100	10665	OR229955.1
Dengue virus type 1 isolate 2020-IPG5 polyprotein (POLY) gene, complete cds; and sfRNA1 lncRNA gene, partial sequence	dengue virus type 1	84.2	84.2	1	9e-13	100	10665	OR229954.1
Dengue virus type 1 isolate Italy/Pavia/01056919/2023 polyprotein (POLY) gene, complete cds; and sfRNA1 lncRNA gene, partial sequence	dengue virus type 1	84.2	84.2	1	9e-13	100	10672	OR512929.1
Dengue virus type 1 isolate Italy/Pavia/01059325/2023 polyprotein (POLY) gene, complete cds; and sfRNA1 lncRNA gene, partial sequence	dengue virus type 1	84.2	84.2	1	9e-13	100	10672	OR512928.1
Dengue virus type 1 isolate Italy/Pavia/01059097/2023 polyprotein (POLY) gene, complete cds; and sfRNA1 lncRNA gene, partial sequence	dengue virus type 1	84.2	84.2	1	9e-13	100	10672	OR512927.1
Dengue virus type 1 strain UOH_2999 3' UTR	dengue virus type 1	84.2	84.2	1	9e-13	100	423	KU551906.1
Dengue virus type 1 isolate D1/SG/CT49/2013 polyprotein gene, complete cds	dengue virus type 1	84.2	84.2	1	9e-13	100	10669	KX380806.1
Dengue virus type 1 isolate D1/SG/CT48/2013 polyprotein gene, complete cds	dengue virus type 1	84.2	84.2	1	9e-13	100	10669	KX380805.1
Dengue virus type 1 isolate D1/SG/CT47/2013 polyprotein gene, complete cds	dengue virus type 1	84.2	84.2	1	9e-13	100	10669	KX380804.1
Dengue virus type 1 isolate D1/SG/CT45/2013 polyprotein gene, complete cds	dengue virus type 1	84.2	84.2	1	9e-13	100	10669	KX380803.1
Dengue virus type 1 isolate D1/SG/CT25/2012 polyprotein gene, complete cds	dengue virus type 1	84.2	84.2	1	9e-13	100	10669	KX380802.1
Dengue virus type 1 isolate D1/SG/CT17/2012 polyprotein gene, complete cds	dengue virus type 1	84.2	84.2	1	9e-13	100	10669	KX380801.1
Dengue virus type 1 isolate D1/SG/CT16/2012 polyprotein gene, complete cds	dengue virus type 1	84.2	84.2	1	9e-13	100	10669	KX380800.1
Dengue virus type 1 isolate D1/SG/CT11/2012 polyprotein gene, complete cds	dengue virus type 1	84.2	84.2	1	9e-13	100	10669	KX380799.1
Dengue virus type 1 isolate D1/SG/CT9/2012 polyprotein gene, complete cds	dengue virus type 1	84.2	84.2	1	9e-13	100	10697	KX380798.1
Dengue virus type 1 isolate D1/SG/CT3/2012 polyprotein gene, complete cds	dengue virus type 1	84.2	84.2	1	9e-13	100	10734	KX380797.1
Dengue virus type 1 isolate D1/SG/CT1/2012 polyprotein gene, complete cds	dengue virus type 1	84.2	84.2	1	9e-13	100	10669	KX380796.1
Dengue virus type 3 isolate D3/SG/CT37/2013 polyprotein gene, complete cds	dengue virus type 3	84.2	84.2	1	9e-13	100	10676	KX380842.1
Dengue virus type 3 isolate D3/SG/CT14/2012 polyprotein gene, complete cds	dengue virus type 3	84.2	84.2	1	9e-13	100	10675	KX380841.1
Dengue virus type 3 isolate D3/SG/CT8/2012 polyprotein gene, complete cds	dengue virus type 3	84.2	84.2	1	9e-13	100	10674	KX380840.1
Dengue virus type 3 isolate D3/SG/CT7/2012 polyprotein gene, complete cds	dengue virus type 3	84.2	84.2	1	9e-13	100	10674	KX380839.1
Dengue virus 1 isolate DENV1 BR/SJRP/807/2013, complete genome	dengue virus type 1	84.2	84.2	1	9e-13	100	10776	KP188547.1
Dengue virus type 1 strain D1/Taiwan/806KH1405a polyprotein gene, complete cds	dengue virus type 1	84.2	84.2	1	9e-13	100	10689	KU365900.1
Dengue virus type 1 isolate N46/DENV-1/M/GZ/2014, complete genome	dengue virus type 1	84.2	84.2	1	9e-13	100	10735	KX458014.1
Dengue virus type 1 isolate N5/DENV-1/M/GZ/2014, partial genome	dengue virus type 1	84.2	84.2	1	9e-13	100	10636	KX458013.1
Dengue virus type 3 isolate 23GZ10604_D1_THA_F, complete genome	dengue virus type 3	84.2	84.2	1	9e-13	100	10700	OR418423.1
Dengue virus type 1 isolate 23GZ09930A_D1_F, complete genome	dengue virus type 1	84.2	84.2	1	9e-13	100	10734	OR418422.1
Dengue virus type 3 isolate DENV3/Thailand/1989/Yale-DH110 polyprotein (POLY) gene, complete cds; and sfRNA1 lncRNA gene, partial sequence	dengue virus type 3	84.2	84.2	1	9e-13	100	10633	OR389344.1
Dengue virus type 3 isolate DENV3/Malaysia/1990/Yale-DH120 polyprotein (POLY) gene, complete cds; and sfRNA1 lncRNA gene, partial sequence	dengue virus type 3	84.2	84.2	1	9e-13	100	10643	OR389343.1
Dengue virus type 3 isolate DENV3/Malaysia/1989/Yale-DH109 polyprotein (POLY) gene, complete cds; and sfRNA1 lncRNA gene, partial sequence	dengue virus type 3	84.2	84.2	1	9e-13	100	10633	OR389342.1
Dengue virus type 3 isolate DENV3/Malaysia/1989/Yale-DH108 polyprotein (POLY) gene, complete cds; and sfRNA1 lncRNA gene, partial sequence	dengue virus type 3	84.2	84.2	1	9e-13	100	10633	OR389341.1
Dengue virus type 3 isolate DENV3/Indonesia/1986/Yale-DH105 polyprotein (POLY) gene, complete cds; and sfRNA1 lncRNA gene, partial sequence	dengue virus type 3	84.2	84.2	1	9e-13	100	10652	OR389340.1
Dengue virus type 3 isolate DENV3/Indonesia/1984/Yale-DH106 polyprotein (POLY) gene, complete cds; and sfRNA1 lncRNA gene, partial sequence	dengue virus type 3	84.2	84.2	1	9e-13	100	10652	OR389338.1
Dengue virus type 3 isolate DENV3/India/1966/Yale-DH102 polyprotein (POLY) gene, complete cds; and sfRNA1 lncRNA gene, partial sequence	dengue virus type 3	84.2	84.2	1	9e-13	100	10632	OR389336.1
Dengue virus type 3 isolate DENV3/Vietnam/2007/Yale-DH165 polyprotein (POLY) gene, complete cds; and sfRNA1 lncRNA gene, partial sequence	dengue virus type 3	84.2	84.2	1	9e-13	100	10633	OR389039.1
Dengue virus type 3 isolate DENV3/Sri_Lanka/2004/Yale-DH167 polyprotein (POLY) gene, complete cds; and sfRNA1 lncRNA gene, partial sequence	dengue virus type 3	84.2	84.2	1	9e-13	100	10653	OR389038.1
Dengue virus type 3 isolate DENV3/Saint_Kitts_and_Nevis/2008/Yale-DH162 polyprotein (POLY) gene, complete cds; and sfRNA1 lncRNA gene, partial sequence	dengue virus type 3	84.2	84.2	1	9e-13	100	10653	OR389037.1
Dengue virus type 3 isolate DENV3/Nicaragua/2009/Yale-DH164 polyprotein (POLY) gene, complete cds; and sfRNA1 lncRNA gene, partial sequence	dengue virus type 3	84.2	84.2	1	9e-13	100	10635	OR389036.1
[truncated: 3,064 more rows]

## Sheet: DENV-1.1
Description	Scientific Name	Max Score	Total Score	Query Cover	E value	Per. ident	Acc. Len	Accession numbers
[truncated: 1,000 more rows]

## Sheet: DENV-1.2
Description	Scientific Name	Max Score	Total Score	Query Cover	E value	Per. ident	Acc. Len	Accession numbers
[truncated: 4,999 more rows]

[truncated: 4 more sheets: DENV-2, DENV-3, DENV-4.1, DENV-4.2]
